# Supplementary material for: Biochemical Characterization of Emerging SARS-CoV-2 Nsp15 Endoribonuclease Variants
Source: bioRxiv. 2022 May 12:2022.05.10.491349. Preprint. [Version 1] doi: 10.1101/2022.05.10.491349 (PMC9128782; doi:10.1101/2022.05.10.491349)
Supplement: Supplement 3 [file media-3.xlsx]

## Sheet: K13R
Gene name	Isolate name	YYY-MM_DD	Isolate ID	Passage details/history	Type^^location/state	Host	Originating lab	Submitting lab	Submitter	Location
>NSP15	hCoV-19/Italy/LOM-UniMI-L399/2020	2020-03-06	EPI_ISL_542321	Original	hCoV-19^^Lombardy	Human	San Matteo Hospital Pavia	Dep. Of Oncology and Hemato-Oncology University of Milan	Costabile	Italy
>NSP15	hCoV-19/Spain/EX-IBV-97005002/2020	2020-03-13	EPI_ISL_613411	Original	hCoV-19^^Extremadura	Human	Hospital San Pedro de Alc\u00e1ntara (C\u00e1ceres)	SeqCOVID-SPAIN consortium/IBV(CSIC)	Comas	Spain
>NSP15	hCoV-19/England/LIVE-A628E/2020	2020-03-21	EPI_ISL_499698	Original	hCoV-19^^England	Human	Liverpool Clinical Laboratories	COVID-19 Genomics UK (COG-UK) Consortium	Haldenby	United Kingdom
>NSP15	hCoV-19/Italy/LOM-UniMI-L461/2020	2020-03-25	EPI_ISL_542377	Original	hCoV-19^^Lombardy	Human	San Matteo Hospital Pavia	Dep. Of Oncology and Hemato-Oncology University of Milan	Costabile	Italy
>NSP15	hCoV-19/England/LIVE-A8574/2020	2020-03-26	EPI_ISL_517181	Original	hCoV-19^^England	Human	Liverpool Clinical Laboratories	COVID-19 Genomics UK (COG-UK) Consortium	Haldenby	United Kingdom
>NSP15	hCoV-19/England/LIVE-A83E3/2020	2020-03-27	EPI_ISL_517158	Original	hCoV-19^^England	Human	Liverpool Clinical Laboratories	COVID-19 Genomics UK (COG-UK) Consortium	Haldenby	United Kingdom
>NSP15	hCoV-19/USA/MI-MDHHS-SC26510/2021	2020-03-28	EPI_ISL_1905635	Original	hCoV-19^^Michigan	Human	Michigan Department of Health and Human Services	Michigan Department of Health and Human Services	LaLonde	USA
>NSP15	hCoV-19/England/NOTT-112064/2020	2020-04-06	EPI_ISL_478724	Original	hCoV-19^^England	Human	Queens Medical Centre	COVID-19 Genomics UK (COG-UK) Consortium	Loose	United Kingdom
>NSP15	hCoV-19/Mexico/CMX-INER-IBT-57/2020	2020-05-23	EPI_ISL_1301733	Original	hCoV-19^^Mexico City	Human	Instituto Nacional de Enfermedades Respiratorias (INER)	Instituto de Biotecnolog\u00eda de la UNAM	Taboada	Mexico
>NSP15	hCoV-19/USA/TX-HMH-MCoV-44079/2020	2020-07-27	EPI_ISL_5083420	Original	hCoV-19^^Texas	Human	Houston Methodist Hospital	Houston Methodist Hospital	Long	USA
>NSP15	hCoV-19/England/MILK-9A8A6D/2020	2020-08-31	EPI_ISL_549441	Original	hCoV-19^^England	Human	Oxford Viromics	COVID-19 Genomics UK (COG-UK) Consortium	Golubchik	United Kingdom
>NSP15	hCoV-19/England/SHEF-CD360/2020	2020-09-14	EPI_ISL_573735	Original	hCoV-19^^England	Human	Virology Department	COVID-19 Genomics UK (COG-UK) Consortium	de Silva	United Kingdom
>NSP15	hCoV-19/England/SHEF-CB8AF/2020	2020-09-14	EPI_ISL_573727	Original	hCoV-19^^England	Human	Virology Department	COVID-19 Genomics UK (COG-UK) Consortium	de Silva	United Kingdom
>NSP15	hCoV-19/England/SHEF-C5F73/2020	2020-09-15	EPI_ISL_559909	Original	hCoV-19^^England	Human	Virology Department	COVID-19 Genomics UK (COG-UK) Consortium	de Silva	United Kingdom
>NSP15	hCoV-19/England/ALDP-9CD74D/2020	2020-09-15	EPI_ISL_566297	Original	hCoV-19^^England	Human	Lighthouse Lab in Alderley Park	Wellcome Sanger Institute for the COVID-19 Genomics UK (COG-UK) consortium	Davies	United Kingdom
>NSP15	hCoV-19/England/ALDP-9CDDC3/2020	2020-09-16	EPI_ISL_566139	Original	hCoV-19^^England	Human	Lighthouse Lab in Alderley Park	Wellcome Sanger Institute for the COVID-19 Genomics UK (COG-UK) consortium	Davies	United Kingdom
>NSP15	hCoV-19/England/SHEF-D0B9F/2020	2020-09-18	EPI_ISL_573749	Original	hCoV-19^^England	Human	Virology Department	COVID-19 Genomics UK (COG-UK) Consortium	de Silva	United Kingdom
>NSP15	hCoV-19/England/SHEF-C0B56/2020	2020-09-18	EPI_ISL_572567	Original	hCoV-19^^England	Human	Virology Department	COVID-19 Genomics UK (COG-UK) Consortium	de Silva	United Kingdom
>NSP15	hCoV-19/England/ALDP-9D99DF/2020	2020-09-18	EPI_ISL_576782	Original	hCoV-19^^England	Human	Oxford Viromics	COVID-19 Genomics UK (COG-UK) Consortium	Golubchik	United Kingdom
>NSP15	hCoV-19/England/ALDP-9D99EE/2020	2020-09-18	EPI_ISL_576783	Original	hCoV-19^^England	Human	Oxford Viromics	COVID-19 Genomics UK (COG-UK) Consortium	Golubchik	United Kingdom
>NSP15	hCoV-19/England/SHEF-CAB10/2020	2020-09-19	EPI_ISL_573723	Original	hCoV-19^^England	Human	Virology Department	COVID-19 Genomics UK (COG-UK) Consortium	de Silva	United Kingdom
>NSP15	hCoV-19/England/QEUH-9DC8FD/2020	2020-09-21	EPI_ISL_581062	Original	hCoV-19^^England	Human	Lighthouse Lab in Glasgow	Wellcome Sanger Institute for the COVID-19 Genomics UK (COG-UK) consortium	Davies	United Kingdom
>NSP15	hCoV-19/England/QEUH-9DD425/2020	2020-09-21	EPI_ISL_599531	Original	hCoV-19^^England	Human	Lighthouse Lab in Glasgow	Wellcome Sanger Institute for the COVID-19 Genomics UK (COG-UK) consortium	Davies	United Kingdom
>NSP15	hCoV-19/England/SHEF-C3F57/2020	2020-09-22	EPI_ISL_572609	Original	hCoV-19^^England	Human	Virology Department	COVID-19 Genomics UK (COG-UK) Consortium	de Silva	United Kingdom
>NSP15	hCoV-19/England/SHEF-CCE42/2020	2020-09-22	EPI_ISL_585054	Original	hCoV-19^^England	Human	Virology Department	COVID-19 Genomics UK (COG-UK) Consortium	de Silva	United Kingdom
>NSP15	hCoV-19/England/SHEF-C8DA3/2020	2020-09-23	EPI_ISL_573717	Original	hCoV-19^^England	Human	Virology Department	COVID-19 Genomics UK (COG-UK) Consortium	de Silva	United Kingdom
>NSP15	hCoV-19/England/QEUH-9F5C98/2020	2020-09-23	EPI_ISL_588381	Original	hCoV-19^^England	Human	Lighthouse Lab in Glasgow	Wellcome Sanger Institute for the COVID-19 Genomics UK (COG-UK) consortium	Davies	United Kingdom
>NSP15	hCoV-19/England/CAMC-9ECBA6/2020	2020-09-23	EPI_ISL_594644	Original	hCoV-19^^England	Human	Oxford Viromics	COVID-19 Genomics UK (COG-UK) Consortium	Golubchik	United Kingdom
>NSP15	hCoV-19/England/ALDP-9E7F63/2020	2020-09-24	EPI_ISL_2900287	Original	hCoV-19^^England	Human	Respiratory Virus Unit	COVID-19 Genomics UK (COG-UK) Consortium	Lackenby	United Kingdom
>NSP15	hCoV-19/England/ALDP-9E7EFD/2020	2020-09-24	EPI_ISL_2900280	Original	hCoV-19^^England	Human	Respiratory Virus Unit	COVID-19 Genomics UK (COG-UK) Consortium	Lackenby	United Kingdom
>NSP15	hCoV-19/England/ALDP-9E7EC0/2020	2020-09-24	EPI_ISL_2900277	Original	hCoV-19^^England	Human	Respiratory Virus Unit	COVID-19 Genomics UK (COG-UK) Consortium	Lackenby	United Kingdom
>NSP15	hCoV-19/England/SHEF-C44B1/2020	2020-09-24	EPI_ISL_573698	Original	hCoV-19^^England	Human	Virology Department	COVID-19 Genomics UK (COG-UK) Consortium	de Silva	United Kingdom
>NSP15	hCoV-19/England/SHEF-CEB76/2020	2020-09-24	EPI_ISL_573740	Original	hCoV-19^^England	Human	Virology Department	COVID-19 Genomics UK (COG-UK) Consortium	de Silva	United Kingdom
>NSP15	hCoV-19/England/ALDP-9E975A/2020	2020-09-24	EPI_ISL_584244	Original	hCoV-19^^England	Human	Virology Department	COVID-19 Genomics UK (COG-UK) Consortium	de Silva	United Kingdom
>NSP15	hCoV-19/England/ALDP-9E972D/2020	2020-09-24	EPI_ISL_584241	Original	hCoV-19^^England	Human	Virology Department	COVID-19 Genomics UK (COG-UK) Consortium	de Silva	United Kingdom
>NSP15	hCoV-19/England/QEUH-9F3456/2020	2020-09-24	EPI_ISL_588599	Original	hCoV-19^^England	Human	Lighthouse Lab in Glasgow	Wellcome Sanger Institute for the COVID-19 Genomics UK (COG-UK) consortium	Davies	United Kingdom
>NSP15	hCoV-19/England/ALDP-9E8542/2020	2020-09-24	EPI_ISL_638253	Original	hCoV-19^^England	Human	Centre for Enzyme Innovation	COVID-19 Genomics UK (COG-UK) Consortium	Robson	United Kingdom
>NSP15	hCoV-19/England/SHEF-C5E49/2020	2020-09-25	EPI_ISL_573707	Original	hCoV-19^^England	Human	Virology Department	COVID-19 Genomics UK (COG-UK) Consortium	de Silva	United Kingdom
>NSP15	hCoV-19/England/QEUH-9F9414/2020	2020-09-25	EPI_ISL_588988	Original	hCoV-19^^England	Human	Lighthouse Lab in Glasgow	Wellcome Sanger Institute for the COVID-19 Genomics UK (COG-UK) consortium	Davies	United Kingdom
>NSP15	hCoV-19/England/SHEF-C55BD/2020	2020-09-26	EPI_ISL_573703	Original	hCoV-19^^England	Human	Virology Department	COVID-19 Genomics UK (COG-UK) Consortium	de Silva	United Kingdom
>NSP15	hCoV-19/England/SHEF-C0AFF/2020	2020-09-27	EPI_ISL_573687	Original	hCoV-19^^England	Human	Virology Department	COVID-19 Genomics UK (COG-UK) Consortium	de Silva	United Kingdom
>NSP15	hCoV-19/England/SHEF-CC9AB/2020	2020-09-27	EPI_ISL_585052	Original	hCoV-19^^England	Human	Virology Department	COVID-19 Genomics UK (COG-UK) Consortium	de Silva	United Kingdom
>NSP15	hCoV-19/England/LIVE-1E1EA0/2020	2020-09-28	EPI_ISL_594853	Original	hCoV-19^^England	Human	Liverpool Clinical Laboratories	COVID-19 Genomics UK (COG-UK) Consortium	Haldenby	United Kingdom
>NSP15	hCoV-19/England/SHEF-CD281/2020	2020-09-29	EPI_ISL_585058	Original	hCoV-19^^England	Human	Virology Department	COVID-19 Genomics UK (COG-UK) Consortium	de Silva	United Kingdom
>NSP15	hCoV-19/England/SHEF-CD861/2020	2020-09-29	EPI_ISL_585061	Original	hCoV-19^^England	Human	Virology Department	COVID-19 Genomics UK (COG-UK) Consortium	de Silva	United Kingdom
>NSP15	hCoV-19/England/QEUH-A029DC/2020	2020-09-29	EPI_ISL_584942	Original	hCoV-19^^England	Human	Quadram Institute Bioscience	COVID-19 Genomics UK (COG-UK) Consortium	Alikhan	United Kingdom
>NSP15	hCoV-19/England/SHEF-CDE9C/2020	2020-09-29	EPI_ISL_596215	Original	hCoV-19^^England	Human	Virology Department	COVID-19 Genomics UK (COG-UK) Consortium	de Silva	United Kingdom
>NSP15	hCoV-19/England/ALDP-9FD629/2020	2020-10-01	EPI_ISL_587819	Original	hCoV-19^^England	Human	Lighthouse Lab in Alderley Park	Wellcome Sanger Institute for the COVID-19 Genomics UK (COG-UK) consortium	Davies	United Kingdom
>NSP15	hCoV-19/England/QEUH-9FFF68/2020	2020-10-01	EPI_ISL_600338	Original	hCoV-19^^England	Human	Lighthouse Lab in Glasgow	Wellcome Sanger Institute for the COVID-19 Genomics UK (COG-UK) consortium	Davies	United Kingdom
>NSP15	hCoV-19/Scotland/QEUH-A1E533/2020	2020-10-01	EPI_ISL_598881	Original	hCoV-19^^Scotland	Human	Lighthouse Lab in Glasgow	Wellcome Sanger Institute for the COVID-19 Genomics UK (COG-UK) consortium	Davies	United Kingdom
>NSP15	hCoV-19/England/SHEF-CFC09/2020	2020-10-02	EPI_ISL_585075	Original	hCoV-19^^England	Human	Virology Department	COVID-19 Genomics UK (COG-UK) Consortium	de Silva	United Kingdom
>NSP15	hCoV-19/England/ALDP-9FD234/2020	2020-10-02	EPI_ISL_587739	Original	hCoV-19^^England	Human	Lighthouse Lab in Alderley Park	Wellcome Sanger Institute for the COVID-19 Genomics UK (COG-UK) consortium	Davies	United Kingdom
>NSP15	hCoV-19/England/QEUH-A336AE/2020	2020-10-02	EPI_ISL_628401	Original	hCoV-19^^England	Human	Virology Department	COVID-19 Genomics UK (COG-UK) Consortium	de Silva	United Kingdom
>NSP15	hCoV-19/England/QEUH-A37ACC/2020	2020-10-03	EPI_ISL_2751216	Original	hCoV-19^^England	Human	Respiratory Virus Unit	COVID-19 Genomics UK (COG-UK) Consortium	Lackenby	United Kingdom
>NSP15	hCoV-19/England/QEUH-A0BFFF/2020	2020-10-03	EPI_ISL_599196	Original	hCoV-19^^England	Human	Lighthouse Lab in Glasgow	Wellcome Sanger Institute for the COVID-19 Genomics UK (COG-UK) consortium	Davies	United Kingdom
>NSP15	hCoV-19/England/SHEF-CE3BA/2020	2020-10-04	EPI_ISL_585067	Original	hCoV-19^^England	Human	Virology Department	COVID-19 Genomics UK (COG-UK) Consortium	de Silva	United Kingdom
>NSP15	hCoV-19/England/ALDP-A2FB97/2020	2020-10-05	EPI_ISL_587136	Original	hCoV-19^^England	Human	Lighthouse Lab in Alderley Park	Wellcome Sanger Institute for the COVID-19 Genomics UK (COG-UK) consortium	Davies	United Kingdom
>NSP15	hCoV-19/England/ALDP-A2EE80/2020	2020-10-05	EPI_ISL_586943	Original	hCoV-19^^England	Human	Lighthouse Lab in Alderley Park	Wellcome Sanger Institute for the COVID-19 Genomics UK (COG-UK) consortium	Davies	United Kingdom
>NSP15	hCoV-19/England/ALDP-A2F344/2020	2020-10-05	EPI_ISL_587048	Original	hCoV-19^^England	Human	Lighthouse Lab in Alderley Park	Wellcome Sanger Institute for the COVID-19 Genomics UK (COG-UK) consortium	Davies	United Kingdom
>NSP15	hCoV-19/England/SHEF-C6279/2020	2020-10-05	EPI_ISL_596200	Original	hCoV-19^^England	Human	Virology Department	COVID-19 Genomics UK (COG-UK) Consortium	de Silva	United Kingdom
>NSP15	hCoV-19/England/CAMC-A3E791/2020	2020-10-05	EPI_ISL_609751	Original	hCoV-19^^England	Human	Lighthouse Lab in Cambridge	Wellcome Sanger Institute for the COVID-19 Genomics UK (COG-UK) consortium	Davies	United Kingdom
>NSP15	hCoV-19/England/CAMC-A3ECCF/2020	2020-10-05	EPI_ISL_609647	Original	hCoV-19^^England	Human	Lighthouse Lab in Cambridge	Wellcome Sanger Institute for the COVID-19 Genomics UK (COG-UK) consortium	Davies	United Kingdom
>NSP15	hCoV-19/England/CAMC-A41E5A/2020	2020-10-05	EPI_ISL_609353	Original	hCoV-19^^England	Human	Lighthouse Lab in Cambridge	Wellcome Sanger Institute for the COVID-19 Genomics UK (COG-UK) consortium	Davies	United Kingdom
>NSP15	hCoV-19/Scotland/QEUH-A36DD3/2020	2020-10-05	EPI_ISL_638935	Original	hCoV-19^^Scotland	Human	Wales Specialist Virology Centre Sequencing lab	COVID-19 Genomics UK (COG-UK) Consortium	Moore	United Kingdom
>NSP15	hCoV-19/England/SHEF-CE4A8/2020	2020-10-05	EPI_ISL_653086	Original	hCoV-19^^England	Human	Virology Department	COVID-19 Genomics UK (COG-UK) Consortium	de Silva	United Kingdom
>NSP15	hCoV-19/England/ALDP-A2D67A/2020	2020-10-06	EPI_ISL_586581	Original	hCoV-19^^England	Human	Lighthouse Lab in Alderley Park	Wellcome Sanger Institute for the COVID-19 Genomics UK (COG-UK) consortium	Davies	United Kingdom
>NSP15	hCoV-19/England/ALDP-A2E5E5/2020	2020-10-06	EPI_ISL_586924	Original	hCoV-19^^England	Human	Lighthouse Lab in Alderley Park	Wellcome Sanger Institute for the COVID-19 Genomics UK (COG-UK) consortium	Davies	United Kingdom
>NSP15	hCoV-19/England/ALDP-A2E257/2020	2020-10-06	EPI_ISL_586850	Original	hCoV-19^^England	Human	Lighthouse Lab in Alderley Park	Wellcome Sanger Institute for the COVID-19 Genomics UK (COG-UK) consortium	Davies	United Kingdom
>NSP15	hCoV-19/England/ALDP-A2DD75/2020	2020-10-06	EPI_ISL_586909	Original	hCoV-19^^England	Human	Lighthouse Lab in Alderley Park	Wellcome Sanger Institute for the COVID-19 Genomics UK (COG-UK) consortium	Davies	United Kingdom
>NSP15	hCoV-19/England/CAMC-A3E4C7/2020	2020-10-06	EPI_ISL_609738	Original	hCoV-19^^England	Human	Lighthouse Lab in Cambridge	Wellcome Sanger Institute for the COVID-19 Genomics UK (COG-UK) consortium	Davies	United Kingdom
>NSP15	hCoV-19/England/CAMC-A41A0B/2020	2020-10-06	EPI_ISL_609351	Original	hCoV-19^^England	Human	Lighthouse Lab in Cambridge	Wellcome Sanger Institute for the COVID-19 Genomics UK (COG-UK) consortium	Davies	United Kingdom
>NSP15	hCoV-19/England/SHEF-C9A9C/2020	2020-10-06	EPI_ISL_613380	Original	hCoV-19^^England	Human	Virology Department	COVID-19 Genomics UK (COG-UK) Consortium	de Silva	United Kingdom
>NSP15	hCoV-19/England/SHEF-CB9F7/2020	2020-10-06	EPI_ISL_650372	Original	hCoV-19^^England	Human	Virology Department	COVID-19 Genomics UK (COG-UK) Consortium	de Silva	United Kingdom
>NSP15	hCoV-19/England/ALDP-A50ED0/2020	2020-10-07	EPI_ISL_597745	Original	hCoV-19^^England	Human	Lighthouse Lab in Alderley Park	Wellcome Sanger Institute for the COVID-19 Genomics UK (COG-UK) consortium	Davies	United Kingdom
>NSP15	hCoV-19/England/ALDP-A5182C/2020	2020-10-07	EPI_ISL_598239	Original	hCoV-19^^England	Human	Lighthouse Lab in Alderley Park	Wellcome Sanger Institute for the COVID-19 Genomics UK (COG-UK) consortium	Davies	United Kingdom
>NSP15	hCoV-19/England/ALDP-A526B8/2020	2020-10-07	EPI_ISL_598143	Original	hCoV-19^^England	Human	Lighthouse Lab in Alderley Park	Wellcome Sanger Institute for the COVID-19 Genomics UK (COG-UK) consortium	Davies	United Kingdom
>NSP15	hCoV-19/England/ALDP-A50508/2020	2020-10-07	EPI_ISL_597796	Original	hCoV-19^^England	Human	Lighthouse Lab in Alderley Park	Wellcome Sanger Institute for the COVID-19 Genomics UK (COG-UK) consortium	Davies	United Kingdom
>NSP15	hCoV-19/England/ALDP-A506F6/2020	2020-10-07	EPI_ISL_597831	Original	hCoV-19^^England	Human	Lighthouse Lab in Alderley Park	Wellcome Sanger Institute for the COVID-19 Genomics UK (COG-UK) consortium	Davies	United Kingdom
>NSP15	hCoV-19/England/ALDP-A5174D/2020	2020-10-07	EPI_ISL_598040	Original	hCoV-19^^England	Human	Lighthouse Lab in Alderley Park	Wellcome Sanger Institute for the COVID-19 Genomics UK (COG-UK) consortium	Davies	United Kingdom
>NSP15	hCoV-19/England/ALDP-A527A6/2020	2020-10-07	EPI_ISL_598144	Original	hCoV-19^^England	Human	Lighthouse Lab in Alderley Park	Wellcome Sanger Institute for the COVID-19 Genomics UK (COG-UK) consortium	Davies	United Kingdom
>NSP15	hCoV-19/England/ALDP-A5267C/2020	2020-10-07	EPI_ISL_598030	Original	hCoV-19^^England	Human	Lighthouse Lab in Alderley Park	Wellcome Sanger Institute for the COVID-19 Genomics UK (COG-UK) consortium	Davies	United Kingdom
>NSP15	hCoV-19/England/ALDP-A51D96/2020	2020-10-07	EPI_ISL_598173	Original	hCoV-19^^England	Human	Lighthouse Lab in Alderley Park	Wellcome Sanger Institute for the COVID-19 Genomics UK (COG-UK) consortium	Davies	United Kingdom
>NSP15	hCoV-19/England/ALDP-A509EE/2020	2020-10-07	EPI_ISL_597792	Original	hCoV-19^^England	Human	Lighthouse Lab in Alderley Park	Wellcome Sanger Institute for the COVID-19 Genomics UK (COG-UK) consortium	Davies	United Kingdom
>NSP15	hCoV-19/England/ALDP-A5181D/2020	2020-10-07	EPI_ISL_597958	Original	hCoV-19^^England	Human	Lighthouse Lab in Alderley Park	Wellcome Sanger Institute for the COVID-19 Genomics UK (COG-UK) consortium	Davies	United Kingdom
>NSP15	hCoV-19/England/ALDP-A4FAEF/2020	2020-10-07	EPI_ISL_597779	Original	hCoV-19^^England	Human	Lighthouse Lab in Alderley Park	Wellcome Sanger Institute for the COVID-19 Genomics UK (COG-UK) consortium	Davies	United Kingdom
>NSP15	hCoV-19/England/ALDP-A50E94/2020	2020-10-07	EPI_ISL_597697	Original	hCoV-19^^England	Human	Lighthouse Lab in Alderley Park	Wellcome Sanger Institute for the COVID-19 Genomics UK (COG-UK) consortium	Davies	United Kingdom
>NSP15	hCoV-19/England/ALDP-A51561/2020	2020-10-07	EPI_ISL_597909	Original	hCoV-19^^England	Human	Lighthouse Lab in Alderley Park	Wellcome Sanger Institute for the COVID-19 Genomics UK (COG-UK) consortium	Davies	United Kingdom
>NSP15	hCoV-19/England/CAMC-A57FB8/2020	2020-10-09	EPI_ISL_597051	Original	hCoV-19^^England	Human	Lighthouse Lab in Cambridge	Wellcome Sanger Institute for the COVID-19 Genomics UK (COG-UK) consortium	Davies	United Kingdom
>NSP15	hCoV-19/England/CAMC-A57FD6/2020	2020-10-09	EPI_ISL_597034	Original	hCoV-19^^England	Human	Lighthouse Lab in Cambridge	Wellcome Sanger Institute for the COVID-19 Genomics UK (COG-UK) consortium	Davies	United Kingdom
>NSP15	hCoV-19/England/CAMC-A57A02/2020	2020-10-09	EPI_ISL_597259	Original	hCoV-19^^England	Human	Lighthouse Lab in Cambridge	Wellcome Sanger Institute for the COVID-19 Genomics UK (COG-UK) consortium	Davies	United Kingdom
>NSP15	hCoV-19/England/MILK-A6B519/2020	2020-10-09	EPI_ISL_608839	Original	hCoV-19^^England	Human	Lighthouse Lab in Milton Keynes	Wellcome Sanger Institute for the COVID-19 Genomics UK (COG-UK) consortium	Davies	United Kingdom
>NSP15	hCoV-19/England/SHEF-C56D8/2020	2020-10-11	EPI_ISL_653069	Original	hCoV-19^^England	Human	Virology Department	COVID-19 Genomics UK (COG-UK) Consortium	de Silva	United Kingdom
>NSP15	hCoV-19/Wales/QEUH-A60408/2020	2020-10-12	EPI_ISL_2751274	Original	hCoV-19^^Wales	Human	Respiratory Virus Unit	COVID-19 Genomics UK (COG-UK) Consortium	Lackenby	United Kingdom
>NSP15	hCoV-19/England/QEUH-A602C2/2020	2020-10-12	EPI_ISL_2751254	Original	hCoV-19^^England	Human	Respiratory Virus Unit	COVID-19 Genomics UK (COG-UK) Consortium	Lackenby	United Kingdom
>NSP15	hCoV-19/England/ALDP-A682AC/2020	2020-10-12	EPI_ISL_609057	Original	hCoV-19^^England	Human	Lighthouse Lab in Alderley Park	Wellcome Sanger Institute for the COVID-19 Genomics UK (COG-UK) consortium	Davies	United Kingdom
>NSP15	hCoV-19/England/ALDP-A6940F/2020	2020-10-12	EPI_ISL_609068	Original	hCoV-19^^England	Human	Lighthouse Lab in Alderley Park	Wellcome Sanger Institute for the COVID-19 Genomics UK (COG-UK) consortium	Davies	United Kingdom
>NSP15	hCoV-19/England/ALDP-A68C62/2020	2020-10-12	EPI_ISL_608655	Original	hCoV-19^^England	Human	Lighthouse Lab in Alderley Park	Wellcome Sanger Institute for the COVID-19 Genomics UK (COG-UK) consortium	Davies	United Kingdom
>NSP15	hCoV-19/England/ALDP-A682CA/2020	2020-10-12	EPI_ISL_608877	Original	hCoV-19^^England	Human	Lighthouse Lab in Alderley Park	Wellcome Sanger Institute for the COVID-19 Genomics UK (COG-UK) consortium	Davies	United Kingdom
>NSP15	hCoV-19/England/ALDP-A683A9/2020	2020-10-12	EPI_ISL_608367	Original	hCoV-19^^England	Human	Lighthouse Lab in Alderley Park	Wellcome Sanger Institute for the COVID-19 Genomics UK (COG-UK) consortium	Davies	United Kingdom
>NSP15	hCoV-19/England/ALDP-A674D4/2020	2020-10-12	EPI_ISL_630669	Original	hCoV-19^^England	Human	Lighthouse Lab in Alderley Park	Wellcome Sanger Institute for the COVID-19 Genomics UK (COG-UK) consortium	Davies	United Kingdom
>NSP15	hCoV-19/England/ALDP-A68637/2020	2020-10-12	EPI_ISL_630416	Original	hCoV-19^^England	Human	Lighthouse Lab in Alderley Park	Wellcome Sanger Institute for the COVID-19 Genomics UK (COG-UK) consortium	Davies	United Kingdom
>NSP15	hCoV-19/England/QEUH-A61FF7/2020	2020-10-12	EPI_ISL_706952	Original	hCoV-19^^England	Human	Oxford Viromics	COVID-19 Genomics UK (COG-UK) Consortium	Golubchik	United Kingdom
>NSP15	hCoV-19/England/QEUH-A762C9/2020	2020-10-13	EPI_ISL_613313	Original	hCoV-19^^England	Human	Queens Medical Centre	COVID-19 Genomics UK (COG-UK) Consortium	Loose	United Kingdom
>NSP15	hCoV-19/England/SHEF-C3889/2020	2020-10-14	EPI_ISL_612050	Original	hCoV-19^^England	Human	Virology Department	COVID-19 Genomics UK (COG-UK) Consortium	de Silva	United Kingdom
>NSP15	hCoV-19/England/ALDP-A6CD10/2020	2020-10-14	EPI_ISL_608318	Original	hCoV-19^^England	Human	Lighthouse Lab in Alderley Park	Wellcome Sanger Institute for the COVID-19 Genomics UK (COG-UK) consortium	Davies	United Kingdom
>NSP15	hCoV-19/England/ALDP-A6F542/2020	2020-10-14	EPI_ISL_607623	Original	hCoV-19^^England	Human	Lighthouse Lab in Alderley Park	Wellcome Sanger Institute for the COVID-19 Genomics UK (COG-UK) consortium	Davies	United Kingdom
>NSP15	hCoV-19/England/ALDP-A6D571/2020	2020-10-14	EPI_ISL_607000	Original	hCoV-19^^England	Human	Lighthouse Lab in Alderley Park	Wellcome Sanger Institute for the COVID-19 Genomics UK (COG-UK) consortium	Davies	United Kingdom
>NSP15	hCoV-19/England/ALDP-AC5DD9/2020	2020-10-14	EPI_ISL_631131	Original	hCoV-19^^England	Human	Lighthouse Lab in Alderley Park	Wellcome Sanger Institute for the COVID-19 Genomics UK (COG-UK) consortium	Davies	United Kingdom
>NSP15	hCoV-19/England/ALDP-AC5E21/2020	2020-10-14	EPI_ISL_631250	Original	hCoV-19^^England	Human	Lighthouse Lab in Alderley Park	Wellcome Sanger Institute for the COVID-19 Genomics UK (COG-UK) consortium	Davies	United Kingdom
>NSP15	hCoV-19/England/ALDP-AC5D60/2020	2020-10-14	EPI_ISL_631107	Original	hCoV-19^^England	Human	Lighthouse Lab in Alderley Park	Wellcome Sanger Institute for the COVID-19 Genomics UK (COG-UK) consortium	Davies	United Kingdom
>NSP15	hCoV-19/England/ALDP-AC5D9D/2020	2020-10-14	EPI_ISL_631265	Original	hCoV-19^^England	Human	Lighthouse Lab in Alderley Park	Wellcome Sanger Institute for the COVID-19 Genomics UK (COG-UK) consortium	Davies	United Kingdom
>NSP15	hCoV-19/England/QEUH-A8B8DE/2020	2020-10-14	EPI_ISL_643100	Original	hCoV-19^^England	Human	Lighthouse Lab in Glasgow	Wellcome Sanger Institute for the COVID-19 Genomics UK (COG-UK) Consortium	Davies	United Kingdom
>NSP15	hCoV-19/England/CAMB-1B7D1F/2020	2020-10-14	EPI_ISL_637730	Original	hCoV-19^^England	Human	Department of Pathology	COVID-19 Genomics UK (COG-UK) Consortium	Goodfellow	United Kingdom
>NSP15	hCoV-19/England/SHEF-C3F2A/2020	2020-10-14	EPI_ISL_924420	Original	hCoV-19^^England	Human	Virology Department	COVID-19 Genomics UK (COG-UK) Consortium	de Silva	United Kingdom
>NSP15	hCoV-19/Norway/7163/2020	2020-10-15	EPI_ISL_2425875	Original	hCoV-19^^Oslo	Human	Oslo University Hospital	Norwegian Institute of Public Health	Vollan	Norway
>NSP15	hCoV-19/England/ALDP-A706C3/2020	2020-10-15	EPI_ISL_607722	Original	hCoV-19^^England	Human	Lighthouse Lab in Alderley Park	Wellcome Sanger Institute for the COVID-19 Genomics UK (COG-UK) consortium	Davies	United Kingdom
>NSP15	hCoV-19/England/ALDP-A6C6CA/2020	2020-10-15	EPI_ISL_608252	Original	hCoV-19^^England	Human	Lighthouse Lab in Alderley Park	Wellcome Sanger Institute for the COVID-19 Genomics UK (COG-UK) consortium	Davies	United Kingdom
>NSP15	hCoV-19/England/ALDP-A6D41A/2020	2020-10-15	EPI_ISL_608104	Original	hCoV-19^^England	Human	Lighthouse Lab in Alderley Park	Wellcome Sanger Institute for the COVID-19 Genomics UK (COG-UK) consortium	Davies	United Kingdom
>NSP15	hCoV-19/England/ALDP-A70669/2020	2020-10-15	EPI_ISL_607834	Original	hCoV-19^^England	Human	Lighthouse Lab in Alderley Park	Wellcome Sanger Institute for the COVID-19 Genomics UK (COG-UK) consortium	Davies	United Kingdom
>NSP15	hCoV-19/England/MILK-A7CA52/2020	2020-10-15	EPI_ISL_606361	Original	hCoV-19^^England	Human	Lighthouse Lab in Milton Keynes	Wellcome Sanger Institute for the COVID-19 Genomics UK (COG-UK) consortium	Davies	United Kingdom
>NSP15	hCoV-19/England/ALDP-A6E428/2020	2020-10-15	EPI_ISL_607691	Original	hCoV-19^^England	Human	Lighthouse Lab in Alderley Park	Wellcome Sanger Institute for the COVID-19 Genomics UK (COG-UK) consortium	Davies	United Kingdom
>NSP15	hCoV-19/England/ALDP-A6E279/2020	2020-10-15	EPI_ISL_606965	Original	hCoV-19^^England	Human	Lighthouse Lab in Alderley Park	Wellcome Sanger Institute for the COVID-19 Genomics UK (COG-UK) consortium	Davies	United Kingdom
>NSP15	hCoV-19/England/ALDP-A7060F/2020	2020-10-15	EPI_ISL_607938	Original	hCoV-19^^England	Human	Lighthouse Lab in Alderley Park	Wellcome Sanger Institute for the COVID-19 Genomics UK (COG-UK) consortium	Davies	United Kingdom
>NSP15	hCoV-19/England/ALDP-A6F287/2020	2020-10-15	EPI_ISL_607279	Original	hCoV-19^^England	Human	Lighthouse Lab in Alderley Park	Wellcome Sanger Institute for the COVID-19 Genomics UK (COG-UK) consortium	Davies	United Kingdom
>NSP15	hCoV-19/England/ALDP-A6D3FF/2020	2020-10-15	EPI_ISL_608010	Original	hCoV-19^^England	Human	Lighthouse Lab in Alderley Park	Wellcome Sanger Institute for the COVID-19 Genomics UK (COG-UK) consortium	Davies	United Kingdom
>NSP15	hCoV-19/England/ALDP-A6E9FC/2020	2020-10-15	EPI_ISL_607655	Original	hCoV-19^^England	Human	Lighthouse Lab in Alderley Park	Wellcome Sanger Institute for the COVID-19 Genomics UK (COG-UK) consortium	Davies	United Kingdom
>NSP15	hCoV-19/England/ALDP-A706E1/2020	2020-10-15	EPI_ISL_607855	Original	hCoV-19^^England	Human	Lighthouse Lab in Alderley Park	Wellcome Sanger Institute for the COVID-19 Genomics UK (COG-UK) consortium	Davies	United Kingdom
>NSP15	hCoV-19/England/ALDP-A6F858/2020	2020-10-15	EPI_ISL_607247	Original	hCoV-19^^England	Human	Lighthouse Lab in Alderley Park	Wellcome Sanger Institute for the COVID-19 Genomics UK (COG-UK) consortium	Davies	United Kingdom
>NSP15	hCoV-19/England/ALDP-A70696/2020	2020-10-15	EPI_ISL_607858	Original	hCoV-19^^England	Human	Lighthouse Lab in Alderley Park	Wellcome Sanger Institute for the COVID-19 Genomics UK (COG-UK) consortium	Davies	United Kingdom
>NSP15	hCoV-19/England/ALDP-A6D395/2020	2020-10-15	EPI_ISL_608283	Original	hCoV-19^^England	Human	Lighthouse Lab in Alderley Park	Wellcome Sanger Institute for the COVID-19 Genomics UK (COG-UK) consortium	Davies	United Kingdom
>NSP15	hCoV-19/England/SHEF-C4026/2020	2020-10-15	EPI_ISL_637561	Original	hCoV-19^^England	Human	Virology Department	COVID-19 Genomics UK (COG-UK) Consortium	de Silva	United Kingdom
>NSP15	hCoV-19/England/SHEF-C5F55/2020	2020-10-15	EPI_ISL_637887	Original	hCoV-19^^England	Human	Virology Department	COVID-19 Genomics UK (COG-UK) Consortium	de Silva	United Kingdom
>NSP15	hCoV-19/England/QEUH-A8C7A3/2020	2020-10-15	EPI_ISL_643280	Original	hCoV-19^^England	Human	Lighthouse Lab in Glasgow	Wellcome Sanger Institute for the COVID-19 Genomics UK (COG-UK) Consortium	Davies	United Kingdom
>NSP15	hCoV-19/England/C200031962/2020	2020-10-15	EPI_ISL_636736	Original	hCoV-19^^England	Human	Respiratory Virus Unit	Respiratory Virus Unit	Platt	United Kingdom
>NSP15	hCoV-19/Scotland/QEUH-A8B8A1/2020	2020-10-15	EPI_ISL_649561	Original	hCoV-19^^Scotland	Human	Lighthouse Lab in Glasgow	Wellcome Sanger Institute for the COVID-19 Genomics UK (COG-UK) Consortium	Davies	United Kingdom
>NSP15	hCoV-19/England/QEUH-A89EA1/2020	2020-10-16	EPI_ISL_638828	Original	hCoV-19^^England	Human	Oxford Viromics	COVID-19 Genomics UK (COG-UK) Consortium	Golubchik	United Kingdom
>NSP15	hCoV-19/England/QEUH-A8B8B0/2020	2020-10-16	EPI_ISL_643274	Original	hCoV-19^^England	Human	Lighthouse Lab in Glasgow	Wellcome Sanger Institute for the COVID-19 Genomics UK (COG-UK) Consortium	Davies	United Kingdom
>NSP15	hCoV-19/England/ALDP-A853A6/2020	2020-10-17	EPI_ISL_610428	Original	hCoV-19^^England	Human	Lighthouse Lab in Alderley Park	Wellcome Sanger Institute for the COVID-19 Genomics UK (COG-UK) consortium	Davies	United Kingdom
>NSP15	hCoV-19/England/ALDP-A8569E/2020	2020-10-17	EPI_ISL_610361	Original	hCoV-19^^England	Human	Lighthouse Lab in Alderley Park	Wellcome Sanger Institute for the COVID-19 Genomics UK (COG-UK) consortium	Davies	United Kingdom
>NSP15	hCoV-19/England/ALDP-A870BC/2020	2020-10-17	EPI_ISL_605991	Original	hCoV-19^^England	Human	Lighthouse Lab in Alderley Park	Wellcome Sanger Institute for the COVID-19 Genomics UK (COG-UK) consortium	Davies	United Kingdom
>NSP15	hCoV-19/England/ALDP-A85652/2020	2020-10-17	EPI_ISL_610449	Original	hCoV-19^^England	Human	Lighthouse Lab in Alderley Park	Wellcome Sanger Institute for the COVID-19 Genomics UK (COG-UK) consortium	Davies	United Kingdom
>NSP15	hCoV-19/England/ALDP-A85F66/2020	2020-10-17	EPI_ISL_610286	Original	hCoV-19^^England	Human	Lighthouse Lab in Alderley Park	Wellcome Sanger Institute for the COVID-19 Genomics UK (COG-UK) consortium	Davies	United Kingdom
>NSP15	hCoV-19/England/ALDP-A87377/2020	2020-10-17	EPI_ISL_605981	Original	hCoV-19^^England	Human	Lighthouse Lab in Alderley Park	Wellcome Sanger Institute for the COVID-19 Genomics UK (COG-UK) consortium	Davies	United Kingdom
>NSP15	hCoV-19/England/ALDP-A87289/2020	2020-10-17	EPI_ISL_606097	Original	hCoV-19^^England	Human	Lighthouse Lab in Alderley Park	Wellcome Sanger Institute for the COVID-19 Genomics UK (COG-UK) consortium	Davies	United Kingdom
>NSP15	hCoV-19/England/SHEF-C5122/2020	2020-10-17	EPI_ISL_611802	Original	hCoV-19^^England	Human	Virology Department	COVID-19 Genomics UK (COG-UK) Consortium	de Silva	United Kingdom
>NSP15	hCoV-19/England/ALDP-A85467/2020	2020-10-17	EPI_ISL_610587	Original	hCoV-19^^England	Human	Lighthouse Lab in Alderley Park	Wellcome Sanger Institute for the COVID-19 Genomics UK (COG-UK) consortium	Davies	United Kingdom
>NSP15	hCoV-19/England/ALDP-A85582/2020	2020-10-17	EPI_ISL_610510	Original	hCoV-19^^England	Human	Lighthouse Lab in Alderley Park	Wellcome Sanger Institute for the COVID-19 Genomics UK (COG-UK) consortium	Davies	United Kingdom
>NSP15	hCoV-19/England/ALDP-A86D5C/2020	2020-10-17	EPI_ISL_606064	Original	hCoV-19^^England	Human	Lighthouse Lab in Alderley Park	Wellcome Sanger Institute for the COVID-19 Genomics UK (COG-UK) consortium	Davies	United Kingdom
>NSP15	hCoV-19/England/ALDP-A87C6D/2020	2020-10-17	EPI_ISL_605974	Original	hCoV-19^^England	Human	Lighthouse Lab in Alderley Park	Wellcome Sanger Institute for the COVID-19 Genomics UK (COG-UK) consortium	Davies	United Kingdom
>NSP15	hCoV-19/England/QEUH-A8BF15/2020	2020-10-17	EPI_ISL_643066	Original	hCoV-19^^England	Human	Lighthouse Lab in Glasgow	Wellcome Sanger Institute for the COVID-19 Genomics UK (COG-UK) Consortium	Davies	United Kingdom
>NSP15	hCoV-19/England/QEUH-A8C11E/2020	2020-10-17	EPI_ISL_643197	Original	hCoV-19^^England	Human	Lighthouse Lab in Glasgow	Wellcome Sanger Institute for the COVID-19 Genomics UK (COG-UK) Consortium	Davies	United Kingdom
>NSP15	hCoV-19/England/SHEF-D1A0A/2020	2020-10-18	EPI_ISL_613401	Original	hCoV-19^^England	Human	Virology Department	COVID-19 Genomics UK (COG-UK) Consortium	de Silva	United Kingdom
>NSP15	hCoV-19/England/SHEF-C78D0/2020	2020-10-18	EPI_ISL_611979	Original	hCoV-19^^England	Human	Virology Department	COVID-19 Genomics UK (COG-UK) Consortium	de Silva	United Kingdom
>NSP15	hCoV-19/Wales/PHWC-4806C6/2020	2020-10-18	EPI_ISL_612919	Original	hCoV-19^^Wales	Human	Wales Specialist Virology Centre Sequencing lab	COVID-19 Genomics UK (COG-UK) Consortium	Moore	United Kingdom
>NSP15	hCoV-19/England/SHEF-C5113/2020	2020-10-18	EPI_ISL_613365	Original	hCoV-19^^England	Human	Virology Department	COVID-19 Genomics UK (COG-UK) Consortium	de Silva	United Kingdom
>NSP15	hCoV-19/England/ALDP-A84A75/2020	2020-10-18	EPI_ISL_610433	Original	hCoV-19^^England	Human	Lighthouse Lab in Alderley Park	Wellcome Sanger Institute for the COVID-19 Genomics UK (COG-UK) consortium	Davies	United Kingdom
>NSP15	hCoV-19/England/PHESW-YYBN67N/2020	2020-10-18	EPI_ISL_5043546	Original	hCoV-19^^England	Human	Centre for Enzyme Innovation	COVID-19 Genomics UK (COG-UK) Consortium	Robson	United Kingdom
>NSP15	hCoV-19/England/SHEF-D1B9E/2020	2020-10-19	EPI_ISL_611936	Original	hCoV-19^^England	Human	Virology Department	COVID-19 Genomics UK (COG-UK) Consortium	de Silva	United Kingdom
>NSP15	hCoV-19/England/SHEF-D140C/2020	2020-10-19	EPI_ISL_611606	Original	hCoV-19^^England	Human	Virology Department	COVID-19 Genomics UK (COG-UK) Consortium	de Silva	United Kingdom
>NSP15	hCoV-19/England/SHEF-C7F62/2020	2020-10-19	EPI_ISL_611794	Original	hCoV-19^^England	Human	Virology Department	COVID-19 Genomics UK (COG-UK) Consortium	de Silva	United Kingdom
>NSP15	hCoV-19/England/SHEF-C5EEF/2020	2020-10-19	EPI_ISL_613368	Original	hCoV-19^^England	Human	Virology Department	COVID-19 Genomics UK (COG-UK) Consortium	de Silva	United Kingdom
>NSP15	hCoV-19/England/ALDP-A92D8A/2020	2020-10-19	EPI_ISL_611284	Original	hCoV-19^^England	Human	Lighthouse Lab in Alderley Park	Wellcome Sanger Institute for the COVID-19 Genomics UK (COG-UK) consortium	Davies	United Kingdom
>NSP15	hCoV-19/England/SHEF-CDAF2/2020	2020-10-19	EPI_ISL_613391	Original	hCoV-19^^England	Human	Virology Department	COVID-19 Genomics UK (COG-UK) Consortium	de Silva	United Kingdom
>NSP15	hCoV-19/England/ALDP-A948F0/2020	2020-10-19	EPI_ISL_611130	Original	hCoV-19^^England	Human	Lighthouse Lab in Alderley Park	Wellcome Sanger Institute for the COVID-19 Genomics UK (COG-UK) consortium	Davies	United Kingdom
>NSP15	hCoV-19/England/ALDP-A94869/2020	2020-10-19	EPI_ISL_611180	Original	hCoV-19^^England	Human	Lighthouse Lab in Alderley Park	Wellcome Sanger Institute for the COVID-19 Genomics UK (COG-UK) consortium	Davies	United Kingdom
>NSP15	hCoV-19/England/ALDP-A92D6C/2020	2020-10-19	EPI_ISL_611123	Original	hCoV-19^^England	Human	Lighthouse Lab in Alderley Park	Wellcome Sanger Institute for the COVID-19 Genomics UK (COG-UK) consortium	Davies	United Kingdom
>NSP15	hCoV-19/England/ALDP-A948E1/2020	2020-10-19	EPI_ISL_611173	Original	hCoV-19^^England	Human	Lighthouse Lab in Alderley Park	Wellcome Sanger Institute for the COVID-19 Genomics UK (COG-UK) consortium	Davies	United Kingdom
>NSP15	hCoV-19/England/ALDP-A947E4/2020	2020-10-19	EPI_ISL_610968	Original	hCoV-19^^England	Human	Lighthouse Lab in Alderley Park	Wellcome Sanger Institute for the COVID-19 Genomics UK (COG-UK) consortium	Davies	United Kingdom
>NSP15	hCoV-19/England/ALDP-A96287/2020	2020-10-19	EPI_ISL_624863	Original	hCoV-19^^England	Human	Lighthouse Lab in Alderley Park	Wellcome Sanger Institute for the COVID-19 Genomics UK (COG-UK) consortium	Davies	United Kingdom
>NSP15	hCoV-19/England/ALDP-A94CF4/2020	2020-10-19	EPI_ISL_624753	Original	hCoV-19^^England	Human	Lighthouse Lab in Alderley Park	Wellcome Sanger Institute for the COVID-19 Genomics UK (COG-UK) consortium	Davies	United Kingdom
>NSP15	hCoV-19/England/CAMB-1B8367/2020	2020-10-19	EPI_ISL_637744	Original	hCoV-19^^England	Human	Department of Pathology	COVID-19 Genomics UK (COG-UK) Consortium	Goodfellow	United Kingdom
>NSP15	hCoV-19/England/CAMB-1B8394/2020	2020-10-19	EPI_ISL_638386	Original	hCoV-19^^England	Human	Department of Pathology	COVID-19 Genomics UK (COG-UK) Consortium	Goodfellow	United Kingdom
>NSP15	hCoV-19/England/CAMB-1B8358/2020	2020-10-19	EPI_ISL_637743	Original	hCoV-19^^England	Human	Department of Pathology	COVID-19 Genomics UK (COG-UK) Consortium	Goodfellow	United Kingdom
>NSP15	hCoV-19/England/CAMB-1B840A/2020	2020-10-19	EPI_ISL_638390	Original	hCoV-19^^England	Human	Department of Pathology	COVID-19 Genomics UK (COG-UK) Consortium	Goodfellow	United Kingdom
>NSP15	hCoV-19/England/CAMB-1B82C4/2020	2020-10-19	EPI_ISL_637740	Original	hCoV-19^^England	Human	Department of Pathology	COVID-19 Genomics UK (COG-UK) Consortium	Goodfellow	United Kingdom
>NSP15	hCoV-19/England/CAMB-1B831C/2020	2020-10-19	EPI_ISL_637394	Original	hCoV-19^^England	Human	Department of Pathology	COVID-19 Genomics UK (COG-UK) Consortium	Goodfellow	United Kingdom
>NSP15	hCoV-19/England/CAMB-1B8464/2020	2020-10-19	EPI_ISL_638001	Original	hCoV-19^^England	Human	Department of Pathology	COVID-19 Genomics UK (COG-UK) Consortium	Goodfellow	United Kingdom
>NSP15	hCoV-19/England/LIVE-DB42CC/2020	2020-10-19	EPI_ISL_650935	Original	hCoV-19^^England	Human	Liverpool Clinical Laboratories	COVID-19 Genomics UK (COG-UK) Consortium	Haldenby	United Kingdom
>NSP15	hCoV-19/England/LIVE-DB4129/2020	2020-10-19	EPI_ISL_651270	Original	hCoV-19^^England	Human	Liverpool Clinical Laboratories	COVID-19 Genomics UK (COG-UK) Consortium	Haldenby	United Kingdom
>NSP15	hCoV-19/England/SHEF-C3D3F/2020	2020-10-19	EPI_ISL_924419	Original	hCoV-19^^England	Human	Virology Department	COVID-19 Genomics UK (COG-UK) Consortium	de Silva	United Kingdom
>NSP15	hCoV-19/England/QEUH-A9FE20/2020	2020-10-20	EPI_ISL_611366	Original	hCoV-19^^England	Human	Lighthouse Lab in Glasgow	Wellcome Sanger Institute for the COVID-19 Genomics UK (COG-UK) consortium	Davies	United Kingdom
>NSP15	hCoV-19/England/QEUH-AA019C/2020	2020-10-20	EPI_ISL_611471	Original	hCoV-19^^England	Human	Lighthouse Lab in Glasgow	Wellcome Sanger Institute for the COVID-19 Genomics UK (COG-UK) consortium	Davies	United Kingdom
>NSP15	hCoV-19/England/QEUH-AA03D2/2020	2020-10-20	EPI_ISL_611334	Original	hCoV-19^^England	Human	Lighthouse Lab in Glasgow	Wellcome Sanger Institute for the COVID-19 Genomics UK (COG-UK) consortium	Davies	United Kingdom
>NSP15	hCoV-19/England/ALDP-A955CB/2020	2020-10-20	EPI_ISL_624842	Original	hCoV-19^^England	Human	Lighthouse Lab in Alderley Park	Wellcome Sanger Institute for the COVID-19 Genomics UK (COG-UK) consortium	Davies	United Kingdom
>NSP15	hCoV-19/England/ALDP-A940DA/2020	2020-10-20	EPI_ISL_624865	Original	hCoV-19^^England	Human	Lighthouse Lab in Alderley Park	Wellcome Sanger Institute for the COVID-19 Genomics UK (COG-UK) consortium	Davies	United Kingdom
>NSP15	hCoV-19/England/ALDP-A963EE/2020	2020-10-20	EPI_ISL_624670	Original	hCoV-19^^England	Human	Lighthouse Lab in Alderley Park	Wellcome Sanger Institute for the COVID-19 Genomics UK (COG-UK) consortium	Davies	United Kingdom
>NSP15	hCoV-19/England/ALDP-A9415F/2020	2020-10-20	EPI_ISL_624855	Original	hCoV-19^^England	Human	Lighthouse Lab in Alderley Park	Wellcome Sanger Institute for the COVID-19 Genomics UK (COG-UK) consortium	Davies	United Kingdom
>NSP15	hCoV-19/England/MILK-ACD4FA/2020	2020-10-20	EPI_ISL_634446	Original	hCoV-19^^England	Human	Lighthouse Lab in Milton Keynes	Wellcome Sanger Institute for the COVID-19 Genomics UK (COG-UK) consortium	Davies	United Kingdom
>NSP15	hCoV-19/England/MILK-ACCDA5/2020	2020-10-20	EPI_ISL_630264	Original	hCoV-19^^England	Human	Lighthouse Lab in Milton Keynes	Wellcome Sanger Institute for the COVID-19 Genomics UK (COG-UK) consortium	Davies	United Kingdom
>NSP15	hCoV-19/England/MILK-ACCDE1/2020	2020-10-20	EPI_ISL_630235	Original	hCoV-19^^England	Human	Lighthouse Lab in Milton Keynes	Wellcome Sanger Institute for the COVID-19 Genomics UK (COG-UK) consortium	Davies	United Kingdom
>NSP15	hCoV-19/England/QEUH-A9D99A/2020	2020-10-20	EPI_ISL_652664	Original	hCoV-19^^England	Human	Queens Medical Centre	COVID-19 Genomics UK (COG-UK) Consortium	Loose	United Kingdom
>NSP15	hCoV-19/England/QEUH-AA0044/2020	2020-10-20	EPI_ISL_652702	Original	hCoV-19^^England	Human	University of Exeter	COVID-19 Genomics UK (COG-UK) Consortium	Temperton	United Kingdom
>NSP15	hCoV-19/England/QEUH-A9CF11/2020	2020-10-20	EPI_ISL_650136	Original	hCoV-19^^England	Human	Queens Medical Centre	COVID-19 Genomics UK (COG-UK) Consortium	Loose	United Kingdom
>NSP15	hCoV-19/England/QEUH-AACCCC/2020	2020-10-20	EPI_ISL_652912	Original	hCoV-19^^England	Human	Oxford Viromics	COVID-19 Genomics UK (COG-UK) Consortium	Golubchik	United Kingdom
>NSP15	hCoV-19/Azerbaijan/un-ChVir24287_44/2020	2020-10-20	EPI_ISL_9214561	Original	hCoV-19^^Azerbaijan	Human	Ministry of Health of the Republic of Azerbaijan	Charite\u0301 Universita\u0308tsmedizin Berlin	Muehlemann	Azerbaijan
>NSP15	hCoV-19/England/ALDP-AA52A3/2020	2020-10-21	EPI_ISL_625215	Original	hCoV-19^^England	Human	Lighthouse Lab in Alderley Park	Wellcome Sanger Institute for the COVID-19 Genomics UK (COG-UK) consortium	Davies	United Kingdom
>NSP15	hCoV-19/England/ALDP-AA19DF/2020	2020-10-21	EPI_ISL_623955	Original	hCoV-19^^England	Human	Lighthouse Lab in Alderley Park	Wellcome Sanger Institute for the COVID-19 Genomics UK (COG-UK) consortium	Davies	United Kingdom
>NSP15	hCoV-19/England/MILK-ABB6F9/2020	2020-10-21	EPI_ISL_623269	Original	hCoV-19^^England	Human	Lighthouse Lab in Milton Keynes	Wellcome Sanger Institute for the COVID-19 Genomics UK (COG-UK) consortium	Davies	United Kingdom
>NSP15	hCoV-19/England/ALDP-AA19A2/2020	2020-10-21	EPI_ISL_624038	Original	hCoV-19^^England	Human	Lighthouse Lab in Alderley Park	Wellcome Sanger Institute for the COVID-19 Genomics UK (COG-UK) consortium	Davies	United Kingdom
>NSP15	hCoV-19/England/ALDP-AA2BC9/2020	2020-10-21	EPI_ISL_624950	Original	hCoV-19^^England	Human	Lighthouse Lab in Alderley Park	Wellcome Sanger Institute for the COVID-19 Genomics UK (COG-UK) consortium	Davies	United Kingdom
>NSP15	hCoV-19/England/ALDP-AA4C3D/2020	2020-10-21	EPI_ISL_624295	Original	hCoV-19^^England	Human	Lighthouse Lab in Alderley Park	Wellcome Sanger Institute for the COVID-19 Genomics UK (COG-UK) consortium	Davies	United Kingdom
>NSP15	hCoV-19/England/ALDP-AA18F0/2020	2020-10-21	EPI_ISL_623939	Original	hCoV-19^^England	Human	Lighthouse Lab in Alderley Park	Wellcome Sanger Institute for the COVID-19 Genomics UK (COG-UK) consortium	Davies	United Kingdom
>NSP15	hCoV-19/England/MILK-ACECD3/2020	2020-10-21	EPI_ISL_629233	Original	hCoV-19^^England	Human	Lighthouse Lab in Milton Keynes	Wellcome Sanger Institute for the COVID-19 Genomics UK (COG-UK) consortium	Davies	United Kingdom
>NSP15	hCoV-19/England/MILK-ACDAAD/2020	2020-10-21	EPI_ISL_630267	Original	hCoV-19^^England	Human	Lighthouse Lab in Milton Keynes	Wellcome Sanger Institute for the COVID-19 Genomics UK (COG-UK) consortium	Davies	United Kingdom
>NSP15	hCoV-19/England/MILK-ACED67/2020	2020-10-21	EPI_ISL_629379	Original	hCoV-19^^England	Human	Lighthouse Lab in Milton Keynes	Wellcome Sanger Institute for the COVID-19 Genomics UK (COG-UK) consortium	Davies	United Kingdom
>NSP15	hCoV-19/England/MILK-AC8468/2020	2020-10-21	EPI_ISL_629253	Original	hCoV-19^^England	Human	Lighthouse Lab in Milton Keynes	Wellcome Sanger Institute for the COVID-19 Genomics UK (COG-UK) consortium	Davies	United Kingdom
>NSP15	hCoV-19/England/MILK-ACED85/2020	2020-10-21	EPI_ISL_629178	Original	hCoV-19^^England	Human	Lighthouse Lab in Milton Keynes	Wellcome Sanger Institute for the COVID-19 Genomics UK (COG-UK) consortium	Davies	United Kingdom
>NSP15	hCoV-19/England/MILK-ACED76/2020	2020-10-21	EPI_ISL_629194	Original	hCoV-19^^England	Human	Lighthouse Lab in Milton Keynes	Wellcome Sanger Institute for the COVID-19 Genomics UK (COG-UK) consortium	Davies	United Kingdom
>NSP15	hCoV-19/England/ALDP-AA28E0/2020	2020-10-21	EPI_ISL_630758	Original	hCoV-19^^England	Human	Lighthouse Lab in Alderley Park	Wellcome Sanger Institute for the COVID-19 Genomics UK (COG-UK) consortium	Davies	United Kingdom
>NSP15	hCoV-19/England/QEUH-AABD24/2020	2020-10-21	EPI_ISL_652826	Original	hCoV-19^^England	Human	Oxford Viromics	COVID-19 Genomics UK (COG-UK) Consortium	Golubchik	United Kingdom
>NSP15	hCoV-19/England/QEUH-AABDCA/2020	2020-10-21	EPI_ISL_652833	Original	hCoV-19^^England	Human	Oxford Viromics	COVID-19 Genomics UK (COG-UK) Consortium	Golubchik	United Kingdom
>NSP15	hCoV-19/England/QEUH-AAC224/2020	2020-10-21	EPI_ISL_652850	Original	hCoV-19^^England	Human	Oxford Viromics	COVID-19 Genomics UK (COG-UK) Consortium	Golubchik	United Kingdom
>NSP15	hCoV-19/England/LIVE-DB3F99/2020	2020-10-21	EPI_ISL_651236	Original	hCoV-19^^England	Human	Liverpool Clinical Laboratories	COVID-19 Genomics UK (COG-UK) Consortium	Haldenby	United Kingdom
>NSP15	hCoV-19/England/QEUH-AABCCD/2020	2020-10-21	EPI_ISL_652821	Original	hCoV-19^^England	Human	Oxford Viromics	COVID-19 Genomics UK (COG-UK) Consortium	Golubchik	United Kingdom
>NSP15	hCoV-19/Azerbaijan/un-ChVir24287_75/2020	2020-10-21	EPI_ISL_9214619	Original	hCoV-19^^Azerbaijan	Human	Ministry of Health of the Republic of Azerbaijan	Charite\u0301 Universita\u0308tsmedizin Berlin	Muehlemann	Azerbaijan
>NSP15	hCoV-19/Azerbaijan/un-ChVir24287_59/2020	2020-10-21	EPI_ISL_9214590	Original	hCoV-19^^Azerbaijan	Human	Ministry of Health of the Republic of Azerbaijan	Charite\u0301 Universita\u0308tsmedizin Berlin	Muehlemann	Azerbaijan
>NSP15	hCoV-19/Azerbaijan/un-ChVir24287_69/2020	2020-10-21	EPI_ISL_9214605	Original	hCoV-19^^Azerbaijan	Human	Ministry of Health of the Republic of Azerbaijan	Charite\u0301 Universita\u0308tsmedizin Berlin	Muehlemann	Azerbaijan
>NSP15	hCoV-19/England/ALDP-AA1CF4/2020	2020-10-22	EPI_ISL_624283	Original	hCoV-19^^England	Human	Lighthouse Lab in Alderley Park	Wellcome Sanger Institute for the COVID-19 Genomics UK (COG-UK) consortium	Davies	United Kingdom
>NSP15	hCoV-19/England/ALDP-AA182D/2020	2020-10-22	EPI_ISL_624917	Original	hCoV-19^^England	Human	Lighthouse Lab in Alderley Park	Wellcome Sanger Institute for the COVID-19 Genomics UK (COG-UK) consortium	Davies	United Kingdom
>NSP15	hCoV-19/England/MILK-AB9BFC/2020	2020-10-22	EPI_ISL_623635	Original	hCoV-19^^England	Human	Lighthouse Lab in Milton Keynes	Wellcome Sanger Institute for the COVID-19 Genomics UK (COG-UK) consortium	Davies	United Kingdom
>NSP15	hCoV-19/England/ALDP-AA0D98/2020	2020-10-22	EPI_ISL_623869	Original	hCoV-19^^England	Human	Lighthouse Lab in Alderley Park	Wellcome Sanger Institute for the COVID-19 Genomics UK (COG-UK) consortium	Davies	United Kingdom
>NSP15	hCoV-19/England/ALDP-AA0D3E/2020	2020-10-22	EPI_ISL_625121	Original	hCoV-19^^England	Human	Lighthouse Lab in Alderley Park	Wellcome Sanger Institute for the COVID-19 Genomics UK (COG-UK) consortium	Davies	United Kingdom
>NSP15	hCoV-19/England/ALDP-AA2D1E/2020	2020-10-22	EPI_ISL_625045	Original	hCoV-19^^England	Human	Lighthouse Lab in Alderley Park	Wellcome Sanger Institute for the COVID-19 Genomics UK (COG-UK) consortium	Davies	United Kingdom
>NSP15	hCoV-19/England/ALDP-AA55D7/2020	2020-10-22	EPI_ISL_625199	Original	hCoV-19^^England	Human	Lighthouse Lab in Alderley Park	Wellcome Sanger Institute for the COVID-19 Genomics UK (COG-UK) consortium	Davies	United Kingdom
>NSP15	hCoV-19/England/ALDP-AA1E49/2020	2020-10-22	EPI_ISL_624997	Original	hCoV-19^^England	Human	Lighthouse Lab in Alderley Park	Wellcome Sanger Institute for the COVID-19 Genomics UK (COG-UK) consortium	Davies	United Kingdom
>NSP15	hCoV-19/England/ALDP-AA25DA/2020	2020-10-22	EPI_ISL_630768	Original	hCoV-19^^England	Human	Lighthouse Lab in Alderley Park	Wellcome Sanger Institute for the COVID-19 Genomics UK (COG-UK) consortium	Davies	United Kingdom
>NSP15	hCoV-19/England/ALDP-AA3964/2020	2020-10-22	EPI_ISL_630921	Original	hCoV-19^^England	Human	Lighthouse Lab in Alderley Park	Wellcome Sanger Institute for the COVID-19 Genomics UK (COG-UK) consortium	Davies	United Kingdom
>NSP15	hCoV-19/England/MILK-ACD8FE/2020	2020-10-22	EPI_ISL_630126	Original	hCoV-19^^England	Human	Lighthouse Lab in Milton Keynes	Wellcome Sanger Institute for the COVID-19 Genomics UK (COG-UK) consortium	Davies	United Kingdom
>NSP15	hCoV-19/England/MILK-AC7C16/2020	2020-10-22	EPI_ISL_634275	Original	hCoV-19^^England	Human	Lighthouse Lab in Milton Keynes	Wellcome Sanger Institute for the COVID-19 Genomics UK (COG-UK) consortium	Davies	United Kingdom
>NSP15	hCoV-19/England/MILK-AC92F4/2020	2020-10-22	EPI_ISL_629511	Original	hCoV-19^^England	Human	Lighthouse Lab in Milton Keynes	Wellcome Sanger Institute for the COVID-19 Genomics UK (COG-UK) consortium	Davies	United Kingdom
>NSP15	hCoV-19/England/BHRT-24B52A0/2020	2020-10-23	EPI_ISL_2732009	Original	hCoV-19^^England	Human	Respiratory Virus Unit	COVID-19 Genomics UK (COG-UK) Consortium	Lackenby	United Kingdom
>NSP15	hCoV-19/England/MILK-B1561A/2020	2020-10-23	EPI_ISL_2735538	Original	hCoV-19^^England	Human	Respiratory Virus Unit	COVID-19 Genomics UK (COG-UK) Consortium	Lackenby	United Kingdom
>NSP15	hCoV-19/England/CAMC-AB1E37/2020	2020-10-23	EPI_ISL_623562	Original	hCoV-19^^England	Human	Lighthouse Lab in Cambridge	Wellcome Sanger Institute for the COVID-19 Genomics UK (COG-UK) consortium	Davies	United Kingdom
>NSP15	hCoV-19/England/CAMC-AAFC14/2020	2020-10-23	EPI_ISL_623424	Original	hCoV-19^^England	Human	Lighthouse Lab in Cambridge	Wellcome Sanger Institute for the COVID-19 Genomics UK (COG-UK) consortium	Davies	United Kingdom
>NSP15	hCoV-19/England/CAMC-AAFC05/2020	2020-10-23	EPI_ISL_623445	Original	hCoV-19^^England	Human	Lighthouse Lab in Cambridge	Wellcome Sanger Institute for the COVID-19 Genomics UK (COG-UK) consortium	Davies	United Kingdom
>NSP15	hCoV-19/England/CAMC-AAF661/2020	2020-10-23	EPI_ISL_631199	Original	hCoV-19^^England	Human	Lighthouse Lab in Cambridge	Wellcome Sanger Institute for the COVID-19 Genomics UK (COG-UK) consortium	Davies	United Kingdom
>NSP15	hCoV-19/England/QEUH-AD18BB/2020	2020-10-24	EPI_ISL_629891	Original	hCoV-19^^England	Human	Lighthouse Lab in Glasgow	Wellcome Sanger Institute for the COVID-19 Genomics UK (COG-UK) consortium	Davies	United Kingdom
>NSP15	hCoV-19/England/QEUH-AD2CFA/2020	2020-10-24	EPI_ISL_634120	Original	hCoV-19^^England	Human	Lighthouse Lab in Glasgow	Wellcome Sanger Institute for the COVID-19 Genomics UK (COG-UK) consortium	Davies	United Kingdom
>NSP15	hCoV-19/England/QEUH-AD0EAB/2020	2020-10-24	EPI_ISL_629960	Original	hCoV-19^^England	Human	Lighthouse Lab in Glasgow	Wellcome Sanger Institute for the COVID-19 Genomics UK (COG-UK) consortium	Davies	United Kingdom
>NSP15	hCoV-19/England/MILK-B02C5A/2020	2020-10-24	EPI_ISL_643001	Original	hCoV-19^^England	Human	Lighthouse Lab in Milton Keynes	Wellcome Sanger Institute for the COVID-19 Genomics UK (COG-UK) Consortium	Davies	United Kingdom
>NSP15	hCoV-19/England/MILK-B05088/2020	2020-10-24	EPI_ISL_638537	Original	hCoV-19^^England	Human	Virology Department	COVID-19 Genomics UK (COG-UK) Consortium	de Silva	United Kingdom
>NSP15	hCoV-19/England/MILK-B01E19/2020	2020-10-24	EPI_ISL_642873	Original	hCoV-19^^England	Human	Lighthouse Lab in Milton Keynes	Wellcome Sanger Institute for the COVID-19 Genomics UK (COG-UK) Consortium	Davies	United Kingdom
>NSP15	hCoV-19/England/MILK-B0472A/2020	2020-10-24	EPI_ISL_652168	Original	hCoV-19^^England	Human	Department of Pathology	COVID-19 Genomics UK (COG-UK) Consortium	Goodfellow	United Kingdom
>NSP15	hCoV-19/Denmark/DCGC-8279/2020	2020-10-26	EPI_ISL_617325	Original	hCoV-19^^Midtjylland	Human	Department of Virus and Microbiological Special Diagnostics	Albertsen lab	Michaelsen	Denmark
>NSP15	hCoV-19/England/QEUH-AD440F/2020	2020-10-26	EPI_ISL_634568	Original	hCoV-19^^England	Human	Lighthouse Lab in Glasgow	Wellcome Sanger Institute for the COVID-19 Genomics UK (COG-UK) consortium	Davies	United Kingdom
>NSP15	hCoV-19/England/QEUH-AD5E97/2020	2020-10-26	EPI_ISL_634542	Original	hCoV-19^^England	Human	Lighthouse Lab in Glasgow	Wellcome Sanger Institute for the COVID-19 Genomics UK (COG-UK) consortium	Davies	United Kingdom
>NSP15	hCoV-19/England/QEUH-AD0E50/2020	2020-10-26	EPI_ISL_633708	Original	hCoV-19^^England	Human	Lighthouse Lab in Glasgow	Wellcome Sanger Institute for the COVID-19 Genomics UK (COG-UK) consortium	Davies	United Kingdom
>NSP15	hCoV-19/England/QEUH-AD100E/2020	2020-10-26	EPI_ISL_634535	Original	hCoV-19^^England	Human	Lighthouse Lab in Glasgow	Wellcome Sanger Institute for the COVID-19 Genomics UK (COG-UK) consortium	Davies	United Kingdom
>NSP15	hCoV-19/England/QEUH-AE527A/2020	2020-10-26	EPI_ISL_633386	Original	hCoV-19^^England	Human	Lighthouse Lab in Glasgow	Wellcome Sanger Institute for the COVID-19 Genomics UK (COG-UK) consortium	Davies	United Kingdom
>NSP15	hCoV-19/England/QEUH-AD2D24/2020	2020-10-26	EPI_ISL_629966	Original	hCoV-19^^England	Human	Lighthouse Lab in Glasgow	Wellcome Sanger Institute for the COVID-19 Genomics UK (COG-UK) consortium	Davies	United Kingdom
>NSP15	hCoV-19/England/QEUH-AE2055/2020	2020-10-26	EPI_ISL_633505	Original	hCoV-19^^England	Human	Lighthouse Lab in Glasgow	Wellcome Sanger Institute for the COVID-19 Genomics UK (COG-UK) consortium	Davies	United Kingdom
>NSP15	hCoV-19/England/QEUH-AD0F99/2020	2020-10-26	EPI_ISL_634675	Original	hCoV-19^^England	Human	Lighthouse Lab in Glasgow	Wellcome Sanger Institute for the COVID-19 Genomics UK (COG-UK) consortium	Davies	United Kingdom
>NSP15	hCoV-19/England/QEUH-AD3190/2020	2020-10-26	EPI_ISL_633735	Original	hCoV-19^^England	Human	Lighthouse Lab in Glasgow	Wellcome Sanger Institute for the COVID-19 Genomics UK (COG-UK) consortium	Davies	United Kingdom
>NSP15	hCoV-19/England/QEUH-AE526B/2020	2020-10-26	EPI_ISL_633137	Original	hCoV-19^^England	Human	Lighthouse Lab in Glasgow	Wellcome Sanger Institute for the COVID-19 Genomics UK (COG-UK) consortium	Davies	United Kingdom
>NSP15	hCoV-19/England/QEUH-AD0B4A/2020	2020-10-26	EPI_ISL_633912	Original	hCoV-19^^England	Human	Lighthouse Lab in Glasgow	Wellcome Sanger Institute for the COVID-19 Genomics UK (COG-UK) consortium	Davies	United Kingdom
>NSP15	hCoV-19/Belarus/ChVir21889/2020	2020-10-26	EPI_ISL_860817	Original	hCoV-19^^Belarus	Human	WHO/Minsk	Charit\u00e9 Universit\u00e4tsmedizin Berlin	Muehlemann	Belarus
>NSP15	hCoV-19/England/QEUH-AE4D6B/2020	2020-10-27	EPI_ISL_633233	Original	hCoV-19^^England	Human	Lighthouse Lab in Glasgow	Wellcome Sanger Institute for the COVID-19 Genomics UK (COG-UK) consortium	Davies	United Kingdom
>NSP15	hCoV-19/England/QEUH-AE4A28/2020	2020-10-27	EPI_ISL_633132	Original	hCoV-19^^England	Human	Lighthouse Lab in Glasgow	Wellcome Sanger Institute for the COVID-19 Genomics UK (COG-UK) consortium	Davies	United Kingdom
>NSP15	hCoV-19/England/QEUH-AE233E/2020	2020-10-27	EPI_ISL_633615	Original	hCoV-19^^England	Human	Lighthouse Lab in Glasgow	Wellcome Sanger Institute for the COVID-19 Genomics UK (COG-UK) consortium	Davies	United Kingdom
>NSP15	hCoV-19/England/QEUH-AE2802/2020	2020-10-27	EPI_ISL_633478	Original	hCoV-19^^England	Human	Lighthouse Lab in Glasgow	Wellcome Sanger Institute for the COVID-19 Genomics UK (COG-UK) consortium	Davies	United Kingdom
>NSP15	hCoV-19/England/QEUH-AE4D7A/2020	2020-10-27	EPI_ISL_633401	Original	hCoV-19^^England	Human	Lighthouse Lab in Glasgow	Wellcome Sanger Institute for the COVID-19 Genomics UK (COG-UK) consortium	Davies	United Kingdom
>NSP15	hCoV-19/England/QEUH-AE4E0E/2020	2020-10-27	EPI_ISL_633167	Original	hCoV-19^^England	Human	Lighthouse Lab in Glasgow	Wellcome Sanger Institute for the COVID-19 Genomics UK (COG-UK) consortium	Davies	United Kingdom
>NSP15	hCoV-19/England/QEUH-AE24D1/2020	2020-10-27	EPI_ISL_633541	Original	hCoV-19^^England	Human	Lighthouse Lab in Glasgow	Wellcome Sanger Institute for the COVID-19 Genomics UK (COG-UK) consortium	Davies	United Kingdom
>NSP15	hCoV-19/England/QEUH-AE1E6B/2020	2020-10-27	EPI_ISL_633609	Original	hCoV-19^^England	Human	Lighthouse Lab in Glasgow	Wellcome Sanger Institute for the COVID-19 Genomics UK (COG-UK) consortium	Davies	United Kingdom
>NSP15	hCoV-19/England/QEUH-AE4DE3/2020	2020-10-27	EPI_ISL_633326	Original	hCoV-19^^England	Human	Lighthouse Lab in Glasgow	Wellcome Sanger Institute for the COVID-19 Genomics UK (COG-UK) consortium	Davies	United Kingdom
>NSP15	hCoV-19/England/QEUH-AE4E86/2020	2020-10-27	EPI_ISL_633195	Original	hCoV-19^^England	Human	Lighthouse Lab in Glasgow	Wellcome Sanger Institute for the COVID-19 Genomics UK (COG-UK) consortium	Davies	United Kingdom
>NSP15	hCoV-19/England/QEUH-AE5298/2020	2020-10-27	EPI_ISL_633406	Original	hCoV-19^^England	Human	Lighthouse Lab in Glasgow	Wellcome Sanger Institute for the COVID-19 Genomics UK (COG-UK) consortium	Davies	United Kingdom
>NSP15	hCoV-19/England/SHEF-D2D3D/2020	2020-10-27	EPI_ISL_653095	Original	hCoV-19^^England	Human	Virology Department	COVID-19 Genomics UK (COG-UK) Consortium	de Silva	United Kingdom
>NSP15	hCoV-19/England/LIVE-DBD120/2020	2020-10-27	EPI_ISL_664443	Original	hCoV-19^^England	Human	Liverpool Clinical Laboratories	COVID-19 Genomics UK (COG-UK) Consortium	Haldenby	United Kingdom
>NSP15	hCoV-19/England/SHEF-C8D58/2020	2020-10-29	EPI_ISL_638885	Original	hCoV-19^^England	Human	Virology Department	COVID-19 Genomics UK (COG-UK) Consortium	de Silva	United Kingdom
>NSP15	hCoV-19/England/CAMC-B081CE/2020	2020-10-29	EPI_ISL_643969	Original	hCoV-19^^England	Human	Lighthouse Lab in Cambridge	Wellcome Sanger Institute for the COVID-19 Genomics UK (COG-UK) Consortium	Davies	United Kingdom
>NSP15	hCoV-19/England/CAMC-B07F01/2020	2020-10-29	EPI_ISL_643881	Original	hCoV-19^^England	Human	Lighthouse Lab in Cambridge	Wellcome Sanger Institute for the COVID-19 Genomics UK (COG-UK) Consortium	Davies	United Kingdom
>NSP15	hCoV-19/England/CAMC-B0B1CB/2020	2020-10-29	EPI_ISL_643383	Original	hCoV-19^^England	Human	Lighthouse Lab in Cambridge	Wellcome Sanger Institute for the COVID-19 Genomics UK (COG-UK) Consortium	Davies	United Kingdom
>NSP15	hCoV-19/England/MILK-B06F5D/2020	2020-10-29	EPI_ISL_652285	Original	hCoV-19^^England	Human	Quadram Institute Bioscience	COVID-19 Genomics UK (COG-UK) Consortium	Alikhan	United Kingdom
>NSP15	hCoV-19/England/SHEF-D1C5F/2020	2020-10-29	EPI_ISL_653094	Original	hCoV-19^^England	Human	Virology Department	COVID-19 Genomics UK (COG-UK) Consortium	de Silva	United Kingdom
>NSP15	hCoV-19/England/LIVE-DBD57F/2020	2020-10-29	EPI_ISL_665134	Original	hCoV-19^^England	Human	Liverpool Clinical Laboratories	COVID-19 Genomics UK (COG-UK) Consortium	Haldenby	United Kingdom
>NSP15	hCoV-19/England/CAMC-B09145/2020	2020-10-29	EPI_ISL_673098	Original	hCoV-19^^England	Human	Lighthouse Lab in Cambridge	Wellcome Sanger Institute for the COVID-19 Genomics UK (COG-UK) Consortium	Davies	United Kingdom
>NSP15	hCoV-19/England/CAMC-B09E6C/2020	2020-10-29	EPI_ISL_672961	Original	hCoV-19^^England	Human	Lighthouse Lab in Cambridge	Wellcome Sanger Institute for the COVID-19 Genomics UK (COG-UK) Consortium	Davies	United Kingdom
>NSP15	hCoV-19/England/OXON-F8712D/2020	2020-10-30	EPI_ISL_2735740	Original	hCoV-19^^England	Human	Oxford Viromics	COVID-19 Genomics UK (COG-UK) Consortium	Golubchik	United Kingdom
>NSP15	hCoV-19/England/CAMC-B080C1/2020	2020-10-30	EPI_ISL_643425	Original	hCoV-19^^England	Human	Lighthouse Lab in Cambridge	Wellcome Sanger Institute for the COVID-19 Genomics UK (COG-UK) Consortium	Davies	United Kingdom
>NSP15	hCoV-19/England/CAMC-B0B732/2020	2020-10-30	EPI_ISL_643398	Original	hCoV-19^^England	Human	Lighthouse Lab in Cambridge	Wellcome Sanger Institute for the COVID-19 Genomics UK (COG-UK) Consortium	Davies	United Kingdom
>NSP15	hCoV-19/England/CAMC-B083C8/2020	2020-10-30	EPI_ISL_643891	Original	hCoV-19^^England	Human	Lighthouse Lab in Cambridge	Wellcome Sanger Institute for the COVID-19 Genomics UK (COG-UK) Consortium	Davies	United Kingdom
>NSP15	hCoV-19/England/CAMC-B0AF3B/2020	2020-10-30	EPI_ISL_643573	Original	hCoV-19^^England	Human	Lighthouse Lab in Cambridge	Wellcome Sanger Institute for the COVID-19 Genomics UK (COG-UK) Consortium	Davies	United Kingdom
>NSP15	hCoV-19/England/CAMC-B08568/2020	2020-10-30	EPI_ISL_643508	Original	hCoV-19^^England	Human	Lighthouse Lab in Cambridge	Wellcome Sanger Institute for the COVID-19 Genomics UK (COG-UK) Consortium	Davies	United Kingdom
>NSP15	hCoV-19/England/SHEF-C3FEE/2020	2020-10-30	EPI_ISL_650370	Original	hCoV-19^^England	Human	Virology Department	COVID-19 Genomics UK (COG-UK) Consortium	de Silva	United Kingdom
>NSP15	hCoV-19/England/LIVE-DB8019/2020	2020-10-30	EPI_ISL_650184	Original	hCoV-19^^England	Human	Liverpool Clinical Laboratories	COVID-19 Genomics UK (COG-UK) Consortium	Haldenby	United Kingdom
>NSP15	hCoV-19/England/QEUH-AF509B/2020	2020-10-30	EPI_ISL_662968	Original	hCoV-19^^England	Human	Lighthouse Lab in Glasgow	Wellcome Sanger Institute for the COVID-19 Genomics UK (COG-UK) Consortium	Davies	United Kingdom
>NSP15	hCoV-19/England/QEUH-AF49FB/2020	2020-10-30	EPI_ISL_662918	Original	hCoV-19^^England	Human	Lighthouse Lab in Glasgow	Wellcome Sanger Institute for the COVID-19 Genomics UK (COG-UK) Consortium	Davies	United Kingdom
>NSP15	hCoV-19/England/QEUH-AF5BF4/2020	2020-10-30	EPI_ISL_663172	Original	hCoV-19^^England	Human	Lighthouse Lab in Glasgow	Wellcome Sanger Institute for the COVID-19 Genomics UK (COG-UK) Consortium	Davies	United Kingdom
>NSP15	hCoV-19/England/QEUH-AF4BB9/2020	2020-10-30	EPI_ISL_663102	Original	hCoV-19^^England	Human	Lighthouse Lab in Glasgow	Wellcome Sanger Institute for the COVID-19 Genomics UK (COG-UK) Consortium	Davies	United Kingdom
>NSP15	hCoV-19/England/QEUH-AF48EF/2020	2020-10-30	EPI_ISL_663133	Original	hCoV-19^^England	Human	Lighthouse Lab in Glasgow	Wellcome Sanger Institute for the COVID-19 Genomics UK (COG-UK) Consortium	Davies	United Kingdom
>NSP15	hCoV-19/England/QEUH-AF5B7C/2020	2020-10-30	EPI_ISL_663184	Original	hCoV-19^^England	Human	Lighthouse Lab in Glasgow	Wellcome Sanger Institute for the COVID-19 Genomics UK (COG-UK) Consortium	Davies	United Kingdom
>NSP15	hCoV-19/England/QEUH-AF57F0/2020	2020-10-30	EPI_ISL_662908	Original	hCoV-19^^England	Human	Lighthouse Lab in Glasgow	Wellcome Sanger Institute for the COVID-19 Genomics UK (COG-UK) Consortium	Davies	United Kingdom
>NSP15	hCoV-19/England/QEUH-AF6A23/2020	2020-10-30	EPI_ISL_663142	Original	hCoV-19^^England	Human	Lighthouse Lab in Glasgow	Wellcome Sanger Institute for the COVID-19 Genomics UK (COG-UK) Consortium	Davies	United Kingdom
>NSP15	hCoV-19/England/CAMC-B098C8/2020	2020-10-30	EPI_ISL_673202	Original	hCoV-19^^England	Human	Lighthouse Lab in Cambridge	Wellcome Sanger Institute for the COVID-19 Genomics UK (COG-UK) Consortium	Davies	United Kingdom
>NSP15	hCoV-19/England/ALDP-B1C0CA/2020	2020-10-31	EPI_ISL_646053	Original	hCoV-19^^England	Human	Lighthouse Lab in Alderley Park	Wellcome Sanger Institute for the COVID-19 Genomics UK (COG-UK) Consortium	Davies	United Kingdom
>NSP15	hCoV-19/England/ALDP-B1D560/2020	2020-10-31	EPI_ISL_645938	Original	hCoV-19^^England	Human	Lighthouse Lab in Alderley Park	Wellcome Sanger Institute for the COVID-19 Genomics UK (COG-UK) Consortium	Davies	United Kingdom
>NSP15	hCoV-19/England/ALDP-B1D5CA/2020	2020-10-31	EPI_ISL_645964	Original	hCoV-19^^England	Human	Lighthouse Lab in Alderley Park	Wellcome Sanger Institute for the COVID-19 Genomics UK (COG-UK) Consortium	Davies	United Kingdom
>NSP15	hCoV-19/England/ALDP-B1B456/2020	2020-10-31	EPI_ISL_645751	Original	hCoV-19^^England	Human	Lighthouse Lab in Alderley Park	Wellcome Sanger Institute for the COVID-19 Genomics UK (COG-UK) Consortium	Davies	United Kingdom
>NSP15	hCoV-19/England/CAMC-B09B65/2020	2020-10-31	EPI_ISL_673229	Original	hCoV-19^^England	Human	Lighthouse Lab in Cambridge	Wellcome Sanger Institute for the COVID-19 Genomics UK (COG-UK) Consortium	Davies	United Kingdom
>NSP15	hCoV-19/England/CAMC-B09A77/2020	2020-10-31	EPI_ISL_673175	Original	hCoV-19^^England	Human	Lighthouse Lab in Cambridge	Wellcome Sanger Institute for the COVID-19 Genomics UK (COG-UK) Consortium	Davies	United Kingdom
>NSP15	hCoV-19/England/ALDP-B1C2D3/2020	2020-11-01	EPI_ISL_2731756	Original	hCoV-19^^England	Human	Respiratory Virus Unit	COVID-19 Genomics UK (COG-UK) Consortium	Lackenby	United Kingdom
>NSP15	hCoV-19/England/ALDP-B1D1B7/2020	2020-11-01	EPI_ISL_2731846	Original	hCoV-19^^England	Human	Respiratory Virus Unit	COVID-19 Genomics UK (COG-UK) Consortium	Lackenby	United Kingdom
>NSP15	hCoV-19/England/ALDP-B1CF54/2020	2020-11-01	EPI_ISL_2731826	Original	hCoV-19^^England	Human	Respiratory Virus Unit	COVID-19 Genomics UK (COG-UK) Consortium	Lackenby	United Kingdom
>NSP15	hCoV-19/England/ALDP-B1C613/2020	2020-11-01	EPI_ISL_2731772	Original	hCoV-19^^England	Human	Respiratory Virus Unit	COVID-19 Genomics UK (COG-UK) Consortium	Lackenby	United Kingdom
>NSP15	hCoV-19/England/ALDP-B1B3FF/2020	2020-11-01	EPI_ISL_645565	Original	hCoV-19^^England	Human	Lighthouse Lab in Alderley Park	Wellcome Sanger Institute for the COVID-19 Genomics UK (COG-UK) Consortium	Davies	United Kingdom
>NSP15	hCoV-19/England/ALDP-B1CCC6/2020	2020-11-01	EPI_ISL_645612	Original	hCoV-19^^England	Human	Lighthouse Lab in Alderley Park	Wellcome Sanger Institute for the COVID-19 Genomics UK (COG-UK) Consortium	Davies	United Kingdom
>NSP15	hCoV-19/England/ALDP-B1CF09/2020	2020-11-01	EPI_ISL_645800	Original	hCoV-19^^England	Human	Lighthouse Lab in Alderley Park	Wellcome Sanger Institute for the COVID-19 Genomics UK (COG-UK) Consortium	Davies	United Kingdom
>NSP15	hCoV-19/England/ALDP-B1BD2E/2020	2020-11-01	EPI_ISL_646007	Original	hCoV-19^^England	Human	Lighthouse Lab in Alderley Park	Wellcome Sanger Institute for the COVID-19 Genomics UK (COG-UK) Consortium	Davies	United Kingdom
>NSP15	hCoV-19/England/ALDP-B1CDA5/2020	2020-11-01	EPI_ISL_645535	Original	hCoV-19^^England	Human	Lighthouse Lab in Alderley Park	Wellcome Sanger Institute for the COVID-19 Genomics UK (COG-UK) Consortium	Davies	United Kingdom
>NSP15	hCoV-19/England/ALDP-B1CF27/2020	2020-11-01	EPI_ISL_645717	Original	hCoV-19^^England	Human	Lighthouse Lab in Alderley Park	Wellcome Sanger Institute for the COVID-19 Genomics UK (COG-UK) Consortium	Davies	United Kingdom
>NSP15	hCoV-19/England/ALDP-B1B30E/2020	2020-11-01	EPI_ISL_645736	Original	hCoV-19^^England	Human	Lighthouse Lab in Alderley Park	Wellcome Sanger Institute for the COVID-19 Genomics UK (COG-UK) Consortium	Davies	United Kingdom
>NSP15	hCoV-19/England/ALDP-B1B2D4/2020	2020-11-01	EPI_ISL_645783	Original	hCoV-19^^England	Human	Lighthouse Lab in Alderley Park	Wellcome Sanger Institute for the COVID-19 Genomics UK (COG-UK) Consortium	Davies	United Kingdom
>NSP15	hCoV-19/England/ALDP-B1B993/2020	2020-11-01	EPI_ISL_645546	Original	hCoV-19^^England	Human	Lighthouse Lab in Alderley Park	Wellcome Sanger Institute for the COVID-19 Genomics UK (COG-UK) Consortium	Davies	United Kingdom
>NSP15	hCoV-19/England/ALDP-B1CE2A/2020	2020-11-01	EPI_ISL_645541	Original	hCoV-19^^England	Human	Lighthouse Lab in Alderley Park	Wellcome Sanger Institute for the COVID-19 Genomics UK (COG-UK) Consortium	Davies	United Kingdom
>NSP15	hCoV-19/England/ALDP-B1BA27/2020	2020-11-01	EPI_ISL_645602	Original	hCoV-19^^England	Human	Lighthouse Lab in Alderley Park	Wellcome Sanger Institute for the COVID-19 Genomics UK (COG-UK) Consortium	Davies	United Kingdom
>NSP15	hCoV-19/England/ALDP-B1AD89/2020	2020-11-01	EPI_ISL_646087	Original	hCoV-19^^England	Human	Lighthouse Lab in Alderley Park	Wellcome Sanger Institute for the COVID-19 Genomics UK (COG-UK) Consortium	Davies	United Kingdom
>NSP15	hCoV-19/England/ALDP-B1BA36/2020	2020-11-01	EPI_ISL_645811	Original	hCoV-19^^England	Human	Lighthouse Lab in Alderley Park	Wellcome Sanger Institute for the COVID-19 Genomics UK (COG-UK) Consortium	Davies	United Kingdom
>NSP15	hCoV-19/England/ALDP-B1B9FD/2020	2020-11-01	EPI_ISL_645604	Original	hCoV-19^^England	Human	Lighthouse Lab in Alderley Park	Wellcome Sanger Institute for the COVID-19 Genomics UK (COG-UK) Consortium	Davies	United Kingdom
>NSP15	hCoV-19/England/ALDP-B1A3A5/2020	2020-11-01	EPI_ISL_645934	Original	hCoV-19^^England	Human	Lighthouse Lab in Alderley Park	Wellcome Sanger Institute for the COVID-19 Genomics UK (COG-UK) Consortium	Davies	United Kingdom
>NSP15	hCoV-19/England/QEUH-B13BFF/2020	2020-11-01	EPI_ISL_641842	Original	hCoV-19^^England	Human	Lighthouse Lab in Glasgow	Wellcome Sanger Institute for the COVID-19 Genomics UK (COG-UK) Consortium	Davies	United Kingdom
>NSP15	hCoV-19/England/QEUH-B12CB1/2020	2020-11-01	EPI_ISL_641758	Original	hCoV-19^^England	Human	Lighthouse Lab in Glasgow	Wellcome Sanger Institute for the COVID-19 Genomics UK (COG-UK) Consortium	Davies	United Kingdom
>NSP15	hCoV-19/England/ALDP-B1BA63/2020	2020-11-01	EPI_ISL_645698	Original	hCoV-19^^England	Human	Lighthouse Lab in Alderley Park	Wellcome Sanger Institute for the COVID-19 Genomics UK (COG-UK) Consortium	Davies	United Kingdom
>NSP15	hCoV-19/England/CAMC-B228F6/2020	2020-11-01	EPI_ISL_647339	Original	hCoV-19^^England	Human	Lighthouse Lab in Cambridge	Wellcome Sanger Institute for the COVID-19 Genomics UK (COG-UK) Consortium	Davies	United Kingdom
>NSP15	hCoV-19/England/CAMC-B21AD3/2020	2020-11-01	EPI_ISL_647334	Original	hCoV-19^^England	Human	Lighthouse Lab in Cambridge	Wellcome Sanger Institute for the COVID-19 Genomics UK (COG-UK) Consortium	Davies	United Kingdom
>NSP15	hCoV-19/England/ALDP-B1A86A/2020	2020-11-01	EPI_ISL_647667	Original	hCoV-19^^England	Human	Lighthouse Lab in Alderley Park	Wellcome Sanger Institute for the COVID-19 Genomics UK (COG-UK) Consortium	Davies	United Kingdom
>NSP15	hCoV-19/England/ALDP-B1A8E2/2020	2020-11-01	EPI_ISL_647576	Original	hCoV-19^^England	Human	Lighthouse Lab in Alderley Park	Wellcome Sanger Institute for the COVID-19 Genomics UK (COG-UK) Consortium	Davies	United Kingdom
>NSP15	hCoV-19/England/CAMC-B21CEC/2020	2020-11-01	EPI_ISL_647354	Original	hCoV-19^^England	Human	Lighthouse Lab in Cambridge	Wellcome Sanger Institute for the COVID-19 Genomics UK (COG-UK) Consortium	Davies	United Kingdom
>NSP15	hCoV-19/England/ALDP-B1D032/2020	2020-11-01	EPI_ISL_664376	Original	hCoV-19^^England	Human	Centre for Enzyme Innovation	COVID-19 Genomics UK (COG-UK) Consortium	Robson	United Kingdom
>NSP15	hCoV-19/England/MILK-B3D782/2020	2020-11-01	EPI_ISL_706234	Original	hCoV-19^^England	Human	Oxford Viromics	COVID-19 Genomics UK (COG-UK) Consortium	Golubchik	United Kingdom
>NSP15	hCoV-19/England/MILK-B3B265/2020	2020-11-01	EPI_ISL_706057	Original	hCoV-19^^England	Human	Oxford Viromics	COVID-19 Genomics UK (COG-UK) Consortium	Golubchik	United Kingdom
>NSP15	hCoV-19/England/SHEF-C82E0/2020	2020-11-01	EPI_ISL_727993	Original	hCoV-19^^England	Human	Virology Department	COVID-19 Genomics UK (COG-UK) Consortium	de Silva	United Kingdom
>NSP15	hCoV-19/England/MILK-B3DA98/2020	2020-11-01	EPI_ISL_741383	Original	hCoV-19^^England	Human	Oxford Viromics	COVID-19 Genomics UK (COG-UK) Consortium	Golubchik	United Kingdom
>NSP15	hCoV-19/England/MILK-B3DB59/2020	2020-11-01	EPI_ISL_741392	Original	hCoV-19^^England	Human	Oxford Viromics	COVID-19 Genomics UK (COG-UK) Consortium	Golubchik	United Kingdom
>NSP15	hCoV-19/England/LOND-128D060/2020	2020-11-02	EPI_ISL_1636906	Original	hCoV-19^^England	Human	Barts Health NHS Trust	COVID-19 Genomics UK (COG-UK) Consortium	Kele	United Kingdom
>NSP15	hCoV-19/England/QEUH-B0F09D/2020	2020-11-02	EPI_ISL_641701	Original	hCoV-19^^England	Human	Lighthouse Lab in Glasgow	Wellcome Sanger Institute for the COVID-19 Genomics UK (COG-UK) Consortium	Davies	United Kingdom
>NSP15	hCoV-19/England/QEUH-B125E3/2020	2020-11-02	EPI_ISL_642736	Original	hCoV-19^^England	Human	Lighthouse Lab in Glasgow	Wellcome Sanger Institute for the COVID-19 Genomics UK (COG-UK) Consortium	Davies	United Kingdom
>NSP15	hCoV-19/England/QEUH-B0DA73/2020	2020-11-02	EPI_ISL_641969	Original	hCoV-19^^England	Human	Lighthouse Lab in Glasgow	Wellcome Sanger Institute for the COVID-19 Genomics UK (COG-UK) Consortium	Davies	United Kingdom
>NSP15	hCoV-19/England/QEUH-B13430/2020	2020-11-02	EPI_ISL_641805	Original	hCoV-19^^England	Human	Lighthouse Lab in Glasgow	Wellcome Sanger Institute for the COVID-19 Genomics UK (COG-UK) Consortium	Davies	United Kingdom
>NSP15	hCoV-19/England/QEUH-B1148D/2020	2020-11-02	EPI_ISL_642250	Original	hCoV-19^^England	Human	Lighthouse Lab in Glasgow	Wellcome Sanger Institute for the COVID-19 Genomics UK (COG-UK) Consortium	Davies	United Kingdom
>NSP15	hCoV-19/England/QEUH-B112ED/2020	2020-11-02	EPI_ISL_642600	Original	hCoV-19^^England	Human	Lighthouse Lab in Glasgow	Wellcome Sanger Institute for the COVID-19 Genomics UK (COG-UK) Consortium	Davies	United Kingdom
>NSP15	hCoV-19/England/QEUH-B0E67E/2020	2020-11-02	EPI_ISL_642115	Original	hCoV-19^^England	Human	Lighthouse Lab in Glasgow	Wellcome Sanger Institute for the COVID-19 Genomics UK (COG-UK) Consortium	Davies	United Kingdom
>NSP15	hCoV-19/England/QEUH-B0E492/2020	2020-11-02	EPI_ISL_642093	Original	hCoV-19^^England	Human	Lighthouse Lab in Glasgow	Wellcome Sanger Institute for the COVID-19 Genomics UK (COG-UK) Consortium	Davies	United Kingdom
>NSP15	hCoV-19/England/QEUH-B14253/2020	2020-11-02	EPI_ISL_641790	Original	hCoV-19^^England	Human	Lighthouse Lab in Glasgow	Wellcome Sanger Institute for the COVID-19 Genomics UK (COG-UK) Consortium	Davies	United Kingdom
>NSP15	hCoV-19/England/QEUH-B12E60/2020	2020-11-02	EPI_ISL_642645	Original	hCoV-19^^England	Human	Lighthouse Lab in Glasgow	Wellcome Sanger Institute for the COVID-19 Genomics UK (COG-UK) Consortium	Davies	United Kingdom
>NSP15	hCoV-19/England/QEUH-B0DC7D/2020	2020-11-02	EPI_ISL_642078	Original	hCoV-19^^England	Human	Lighthouse Lab in Glasgow	Wellcome Sanger Institute for the COVID-19 Genomics UK (COG-UK) Consortium	Davies	United Kingdom
>NSP15	hCoV-19/England/QEUH-B130D2/2020	2020-11-02	EPI_ISL_642259	Original	hCoV-19^^England	Human	Lighthouse Lab in Glasgow	Wellcome Sanger Institute for the COVID-19 Genomics UK (COG-UK) Consortium	Davies	United Kingdom
>NSP15	hCoV-19/England/QEUH-B13C83/2020	2020-11-02	EPI_ISL_641703	Original	hCoV-19^^England	Human	Lighthouse Lab in Glasgow	Wellcome Sanger Institute for the COVID-19 Genomics UK (COG-UK) Consortium	Davies	United Kingdom
>NSP15	hCoV-19/England/CAMC-B221CE/2020	2020-11-02	EPI_ISL_646017	Original	hCoV-19^^England	Human	Lighthouse Lab in Cambridge	Wellcome Sanger Institute for the COVID-19 Genomics UK (COG-UK) Consortium	Davies	United Kingdom
>NSP15	hCoV-19/England/QEUH-B0E3A4/2020	2020-11-02	EPI_ISL_642187	Original	hCoV-19^^England	Human	Lighthouse Lab in Glasgow	Wellcome Sanger Institute for the COVID-19 Genomics UK (COG-UK) Consortium	Davies	United Kingdom
>NSP15	hCoV-19/England/QEUH-B1004E/2020	2020-11-02	EPI_ISL_642546	Original	hCoV-19^^England	Human	Lighthouse Lab in Glasgow	Wellcome Sanger Institute for the COVID-19 Genomics UK (COG-UK) Consortium	Davies	United Kingdom
>NSP15	hCoV-19/England/CAMC-B22401/2020	2020-11-02	EPI_ISL_646135	Original	hCoV-19^^England	Human	Lighthouse Lab in Cambridge	Wellcome Sanger Institute for the COVID-19 Genomics UK (COG-UK) Consortium	Davies	United Kingdom
>NSP15	hCoV-19/England/QEUH-B0DA55/2020	2020-11-02	EPI_ISL_641936	Original	hCoV-19^^England	Human	Lighthouse Lab in Glasgow	Wellcome Sanger Institute for the COVID-19 Genomics UK (COG-UK) Consortium	Davies	United Kingdom
>NSP15	hCoV-19/England/QEUH-B0DC13/2020	2020-11-02	EPI_ISL_642147	Original	hCoV-19^^England	Human	Lighthouse Lab in Glasgow	Wellcome Sanger Institute for the COVID-19 Genomics UK (COG-UK) Consortium	Davies	United Kingdom
>NSP15	hCoV-19/England/QEUH-B104BB/2020	2020-11-02	EPI_ISL_642349	Original	hCoV-19^^England	Human	Lighthouse Lab in Glasgow	Wellcome Sanger Institute for the COVID-19 Genomics UK (COG-UK) Consortium	Davies	United Kingdom
>NSP15	hCoV-19/England/QEUH-B0DB70/2020	2020-11-02	EPI_ISL_642116	Original	hCoV-19^^England	Human	Lighthouse Lab in Glasgow	Wellcome Sanger Institute for the COVID-19 Genomics UK (COG-UK) Consortium	Davies	United Kingdom
>NSP15	hCoV-19/England/CAMC-B23172/2020	2020-11-02	EPI_ISL_651721	Original	hCoV-19^^England	Human	Virology Department	COVID-19 Genomics UK (COG-UK) Consortium	de Silva	United Kingdom
>NSP15	hCoV-19/Scotland/QEUH-B0F033/2020	2020-11-02	EPI_ISL_649494	Original	hCoV-19^^Scotland	Human	Lighthouse Lab in Glasgow	Wellcome Sanger Institute for the COVID-19 Genomics UK (COG-UK) Consortium	Davies	United Kingdom
>NSP15	hCoV-19/England/CAMC-B221DD/2020	2020-11-02	EPI_ISL_647272	Original	hCoV-19^^England	Human	Lighthouse Lab in Cambridge	Wellcome Sanger Institute for the COVID-19 Genomics UK (COG-UK) Consortium	Davies	United Kingdom
>NSP15	hCoV-19/England/CAMC-B226DE/2020	2020-11-02	EPI_ISL_647298	Original	hCoV-19^^England	Human	Lighthouse Lab in Cambridge	Wellcome Sanger Institute for the COVID-19 Genomics UK (COG-UK) Consortium	Davies	United Kingdom
>NSP15	hCoV-19/England/CAMC-B23303/2020	2020-11-02	EPI_ISL_647345	Original	hCoV-19^^England	Human	Lighthouse Lab in Cambridge	Wellcome Sanger Institute for the COVID-19 Genomics UK (COG-UK) Consortium	Davies	United Kingdom
>NSP15	hCoV-19/England/CAMC-B22F5B/2020	2020-11-02	EPI_ISL_647396	Original	hCoV-19^^England	Human	Lighthouse Lab in Cambridge	Wellcome Sanger Institute for the COVID-19 Genomics UK (COG-UK) Consortium	Davies	United Kingdom
>NSP15	hCoV-19/England/QEUH-B2C971/2020	2020-11-02	EPI_ISL_646588	Original	hCoV-19^^England	Human	Lighthouse Lab in Glasgow	Wellcome Sanger Institute for the COVID-19 Genomics UK (COG-UK) Consortium	Davies	United Kingdom
>NSP15	hCoV-19/England/QEUH-B2CA9C/2020	2020-11-02	EPI_ISL_646459	Original	hCoV-19^^England	Human	Lighthouse Lab in Glasgow	Wellcome Sanger Institute for the COVID-19 Genomics UK (COG-UK) Consortium	Davies	United Kingdom
>NSP15	hCoV-19/England/QEUH-B2CD93/2020	2020-11-02	EPI_ISL_660051	Original	hCoV-19^^England	Human	Lighthouse Lab in Glasgow	Wellcome Sanger Institute for the COVID-19 Genomics UK (COG-UK) Consortium	Davies	United Kingdom
>NSP15	hCoV-19/England/CAMB-1B8DF0/2020	2020-11-02	EPI_ISL_651689	Original	hCoV-19^^England	Human	Department of Pathology	COVID-19 Genomics UK (COG-UK) Consortium	Goodfellow	United Kingdom
>NSP15	hCoV-19/England/CAMC-B22B66/2020	2020-11-02	EPI_ISL_647387	Original	hCoV-19^^England	Human	Lighthouse Lab in Cambridge	Wellcome Sanger Institute for the COVID-19 Genomics UK (COG-UK) Consortium	Davies	United Kingdom
>NSP15	hCoV-19/England/QEUH-B2BC97/2020	2020-11-02	EPI_ISL_646656	Original	hCoV-19^^England	Human	Lighthouse Lab in Glasgow	Wellcome Sanger Institute for the COVID-19 Genomics UK (COG-UK) Consortium	Davies	United Kingdom
>NSP15	hCoV-19/England/QEUH-B2B426/2020	2020-11-02	EPI_ISL_646643	Original	hCoV-19^^England	Human	Lighthouse Lab in Glasgow	Wellcome Sanger Institute for the COVID-19 Genomics UK (COG-UK) Consortium	Davies	United Kingdom
>NSP15	hCoV-19/England/CAMC-B23181/2020	2020-11-02	EPI_ISL_651722	Original	hCoV-19^^England	Human	Virology Department	COVID-19 Genomics UK (COG-UK) Consortium	de Silva	United Kingdom
>NSP15	hCoV-19/England/QEUH-B2BA06/2020	2020-11-02	EPI_ISL_646539	Original	hCoV-19^^England	Human	Lighthouse Lab in Glasgow	Wellcome Sanger Institute for the COVID-19 Genomics UK (COG-UK) Consortium	Davies	United Kingdom
>NSP15	hCoV-19/England/CAMC-B20922/2020	2020-11-02	EPI_ISL_647585	Original	hCoV-19^^England	Human	Lighthouse Lab in Cambridge	Wellcome Sanger Institute for the COVID-19 Genomics UK (COG-UK) Consortium	Davies	United Kingdom
>NSP15	hCoV-19/England/MILK-B3958C/2020	2020-11-02	EPI_ISL_659001	Original	hCoV-19^^England	Human	Lighthouse Lab in Milton Keynes	Wellcome Sanger Institute for the COVID-19 Genomics UK (COG-UK) Consortium	Davies	United Kingdom
>NSP15	hCoV-19/Denmark/DCGC-10490/2020	2020-11-02	EPI_ISL_670011	Original	hCoV-19^^Nordjylland	Human	Department of Virus and Microbiological Special Diagnostics	Albertsen Lab	Michaelsen	Denmark
>NSP15	hCoV-19/Denmark/DCGC-11233/2020	2020-11-02	EPI_ISL_670783	Original	hCoV-19^^Midtjylland	Human	Department of Virus and Microbiological Special Diagnostics	Albertsen Lab	Michaelsen	Denmark
>NSP15	hCoV-19/Denmark/DCGC-10992/2020	2020-11-02	EPI_ISL_669588	Original	hCoV-19^^Midtjylland	Human	Department of Virus and Microbiological Special Diagnostics	Albertsen Lab	Michaelsen	Denmark
>NSP15	hCoV-19/Denmark/DCGC-11386/2020	2020-11-02	EPI_ISL_670483	Original	hCoV-19^^Midtjylland	Human	Department of Virus and Microbiological Special Diagnostics	Albertsen Lab	Michaelsen	Denmark
>NSP15	hCoV-19/England/MILK-B3ABD4/2020	2020-11-02	EPI_ISL_679714	Original	hCoV-19^^England	Human	Oxford Viromics	COVID-19 Genomics UK (COG-UK) Consortium	Golubchik	United Kingdom
>NSP15	hCoV-19/England/MILK-B3A0D5/2020	2020-11-02	EPI_ISL_679680	Original	hCoV-19^^England	Human	Oxford Viromics	COVID-19 Genomics UK (COG-UK) Consortium	Golubchik	United Kingdom
>NSP15	hCoV-19/England/MILK-B39689/2020	2020-11-02	EPI_ISL_679633	Original	hCoV-19^^England	Human	Oxford Viromics	COVID-19 Genomics UK (COG-UK) Consortium	Golubchik	United Kingdom
>NSP15	hCoV-19/England/MILK-B3A12D/2020	2020-11-02	EPI_ISL_679683	Original	hCoV-19^^England	Human	Oxford Viromics	COVID-19 Genomics UK (COG-UK) Consortium	Golubchik	United Kingdom
>NSP15	hCoV-19/England/MILK-B3AA40/2020	2020-11-02	EPI_ISL_679704	Original	hCoV-19^^England	Human	Oxford Viromics	COVID-19 Genomics UK (COG-UK) Consortium	Golubchik	United Kingdom
>NSP15	hCoV-19/England/MILK-B3D88F/2020	2020-11-02	EPI_ISL_706239	Original	hCoV-19^^England	Human	Oxford Viromics	COVID-19 Genomics UK (COG-UK) Consortium	Golubchik	United Kingdom
>NSP15	hCoV-19/England/SHEF-D32C4/2020	2020-11-02	EPI_ISL_924429	Original	hCoV-19^^England	Human	Virology Department	COVID-19 Genomics UK (COG-UK) Consortium	de Silva	United Kingdom
>NSP15	hCoV-19/England/QEUH-B145C3/2020	2020-11-03	EPI_ISL_642633	Original	hCoV-19^^England	Human	Lighthouse Lab in Glasgow	Wellcome Sanger Institute for the COVID-19 Genomics UK (COG-UK) Consortium	Davies	United Kingdom
>NSP15	hCoV-19/England/QEUH-B2E49C/2020	2020-11-03	EPI_ISL_646168	Original	hCoV-19^^England	Human	Lighthouse Lab in Glasgow	Wellcome Sanger Institute for the COVID-19 Genomics UK (COG-UK) Consortium	Davies	United Kingdom
>NSP15	hCoV-19/England/QEUH-B2B3B0/2020	2020-11-03	EPI_ISL_646725	Original	hCoV-19^^England	Human	Lighthouse Lab in Glasgow	Wellcome Sanger Institute for the COVID-19 Genomics UK (COG-UK) Consortium	Davies	United Kingdom
>NSP15	hCoV-19/England/CAMC-B22F1F/2020	2020-11-03	EPI_ISL_647212	Original	hCoV-19^^England	Human	Lighthouse Lab in Cambridge	Wellcome Sanger Institute for the COVID-19 Genomics UK (COG-UK) Consortium	Davies	United Kingdom
>NSP15	hCoV-19/England/SHEF-CEFA7/2020	2020-11-03	EPI_ISL_650646	Original	hCoV-19^^England	Human	Virology Department	COVID-19 Genomics UK (COG-UK) Consortium	de Silva	United Kingdom
>NSP15	hCoV-19/England/CAMC-B211A1/2020	2020-11-03	EPI_ISL_647471	Original	hCoV-19^^England	Human	Lighthouse Lab in Cambridge	Wellcome Sanger Institute for the COVID-19 Genomics UK (COG-UK) Consortium	Davies	United Kingdom
>NSP15	hCoV-19/England/LIVE-DB7E98/2020	2020-11-03	EPI_ISL_650278	Original	hCoV-19^^England	Human	Liverpool Clinical Laboratories	COVID-19 Genomics UK (COG-UK) Consortium	Haldenby	United Kingdom
>NSP15	hCoV-19/England/CAMC-B21842/2020	2020-11-03	EPI_ISL_647393	Original	hCoV-19^^England	Human	Lighthouse Lab in Cambridge	Wellcome Sanger Institute for the COVID-19 Genomics UK (COG-UK) Consortium	Davies	United Kingdom
>NSP15	hCoV-19/England/QEUH-B2E53F/2020	2020-11-03	EPI_ISL_646322	Original	hCoV-19^^England	Human	Lighthouse Lab in Glasgow	Wellcome Sanger Institute for the COVID-19 Genomics UK (COG-UK) Consortium	Davies	United Kingdom
>NSP15	hCoV-19/England/QEUH-B2E8BE/2020	2020-11-03	EPI_ISL_659912	Original	hCoV-19^^England	Human	Lighthouse Lab in Glasgow	Wellcome Sanger Institute for the COVID-19 Genomics UK (COG-UK) Consortium	Davies	United Kingdom
>NSP15	hCoV-19/England/CAMC-B22164/2020	2020-11-03	EPI_ISL_647302	Original	hCoV-19^^England	Human	Lighthouse Lab in Cambridge	Wellcome Sanger Institute for the COVID-19 Genomics UK (COG-UK) Consortium	Davies	United Kingdom
>NSP15	hCoV-19/England/QEUH-B2DC68/2020	2020-11-03	EPI_ISL_646905	Original	hCoV-19^^England	Human	Lighthouse Lab in Glasgow	Wellcome Sanger Institute for the COVID-19 Genomics UK (COG-UK) Consortium	Davies	United Kingdom
>NSP15	hCoV-19/England/QEUH-B2B2FF/2020	2020-11-03	EPI_ISL_646472	Original	hCoV-19^^England	Human	Lighthouse Lab in Glasgow	Wellcome Sanger Institute for the COVID-19 Genomics UK (COG-UK) Consortium	Davies	United Kingdom
>NSP15	hCoV-19/England/CAMC-B21208/2020	2020-11-03	EPI_ISL_647583	Original	hCoV-19^^England	Human	Lighthouse Lab in Cambridge	Wellcome Sanger Institute for the COVID-19 Genomics UK (COG-UK) Consortium	Davies	United Kingdom
>NSP15	hCoV-19/England/CAMC-B22F00/2020	2020-11-03	EPI_ISL_647245	Original	hCoV-19^^England	Human	Lighthouse Lab in Cambridge	Wellcome Sanger Institute for the COVID-19 Genomics UK (COG-UK) Consortium	Davies	United Kingdom
>NSP15	hCoV-19/England/QEUH-B2C1D3/2020	2020-11-03	EPI_ISL_680068	Original	hCoV-19^^England	Human	Department of Pathology	COVID-19 Genomics UK (COG-UK) Consortium	Goodfellow	United Kingdom
>NSP15	hCoV-19/England/LIVE-DC0B68/2020	2020-11-03	EPI_ISL_705314	Original	hCoV-19^^England	Human	Liverpool Clinical Laboratories	COVID-19 Genomics UK (COG-UK) Consortium	Haldenby	United Kingdom
>NSP15	hCoV-19/England/ALDP-B23770/2020	2020-11-04	EPI_ISL_647043	Original	hCoV-19^^England	Human	Lighthouse Lab in Alderley Park	Wellcome Sanger Institute for the COVID-19 Genomics UK (COG-UK) Consortium	Davies	United Kingdom
>NSP15	hCoV-19/England/ALDP-B247F7/2020	2020-11-04	EPI_ISL_646852	Original	hCoV-19^^England	Human	Lighthouse Lab in Alderley Park	Wellcome Sanger Institute for the COVID-19 Genomics UK (COG-UK) Consortium	Davies	United Kingdom
>NSP15	hCoV-19/England/QEUH-B3196A/2020	2020-11-04	EPI_ISL_646184	Original	hCoV-19^^England	Human	Lighthouse Lab in Glasgow	Wellcome Sanger Institute for the COVID-19 Genomics UK (COG-UK) Consortium	Davies	United Kingdom
>NSP15	hCoV-19/England/ALDP-B244B4/2020	2020-11-04	EPI_ISL_647046	Original	hCoV-19^^England	Human	Lighthouse Lab in Alderley Park	Wellcome Sanger Institute for the COVID-19 Genomics UK (COG-UK) Consortium	Davies	United Kingdom
>NSP15	hCoV-19/England/ALDP-B23AC2/2020	2020-11-04	EPI_ISL_646814	Original	hCoV-19^^England	Human	Lighthouse Lab in Alderley Park	Wellcome Sanger Institute for the COVID-19 Genomics UK (COG-UK) Consortium	Davies	United Kingdom
>NSP15	hCoV-19/England/ALDP-B244D2/2020	2020-11-04	EPI_ISL_647028	Original	hCoV-19^^England	Human	Lighthouse Lab in Alderley Park	Wellcome Sanger Institute for the COVID-19 Genomics UK (COG-UK) Consortium	Davies	United Kingdom
>NSP15	hCoV-19/England/ALDP-B237CB/2020	2020-11-04	EPI_ISL_646991	Original	hCoV-19^^England	Human	Lighthouse Lab in Alderley Park	Wellcome Sanger Institute for the COVID-19 Genomics UK (COG-UK) Consortium	Davies	United Kingdom
>NSP15	hCoV-19/England/ALDP-B23655/2020	2020-11-04	EPI_ISL_646886	Original	hCoV-19^^England	Human	Lighthouse Lab in Alderley Park	Wellcome Sanger Institute for the COVID-19 Genomics UK (COG-UK) Consortium	Davies	United Kingdom
>NSP15	hCoV-19/England/ALDP-B2400B/2020	2020-11-04	EPI_ISL_646261	Original	hCoV-19^^England	Human	Lighthouse Lab in Alderley Park	Wellcome Sanger Institute for the COVID-19 Genomics UK (COG-UK) Consortium	Davies	United Kingdom
>NSP15	hCoV-19/England/QEUH-B31A2B/2020	2020-11-04	EPI_ISL_646389	Original	hCoV-19^^England	Human	Lighthouse Lab in Glasgow	Wellcome Sanger Institute for the COVID-19 Genomics UK (COG-UK) Consortium	Davies	United Kingdom
>NSP15	hCoV-19/England/QEUH-B2D600/2020	2020-11-04	EPI_ISL_659863	Original	hCoV-19^^England	Human	Lighthouse Lab in Glasgow	Wellcome Sanger Institute for the COVID-19 Genomics UK (COG-UK) Consortium	Davies	United Kingdom
>NSP15	hCoV-19/England/ALDP-B260FA/2020	2020-11-04	EPI_ISL_646673	Original	hCoV-19^^England	Human	Lighthouse Lab in Alderley Park	Wellcome Sanger Institute for the COVID-19 Genomics UK (COG-UK) Consortium	Davies	United Kingdom
>NSP15	hCoV-19/England/ALDP-B247CA/2020	2020-11-04	EPI_ISL_646930	Original	hCoV-19^^England	Human	Lighthouse Lab in Alderley Park	Wellcome Sanger Institute for the COVID-19 Genomics UK (COG-UK) Consortium	Davies	United Kingdom
>NSP15	hCoV-19/England/ALDP-B247BB/2020	2020-11-04	EPI_ISL_646925	Original	hCoV-19^^England	Human	Lighthouse Lab in Alderley Park	Wellcome Sanger Institute for the COVID-19 Genomics UK (COG-UK) Consortium	Davies	United Kingdom
>NSP15	hCoV-19/England/ALDP-B23D8D/2020	2020-11-04	EPI_ISL_646271	Original	hCoV-19^^England	Human	Lighthouse Lab in Alderley Park	Wellcome Sanger Institute for the COVID-19 Genomics UK (COG-UK) Consortium	Davies	United Kingdom
>NSP15	hCoV-19/England/QEUH-B32134/2020	2020-11-04	EPI_ISL_646325	Original	hCoV-19^^England	Human	Lighthouse Lab in Glasgow	Wellcome Sanger Institute for the COVID-19 Genomics UK (COG-UK) Consortium	Davies	United Kingdom
>NSP15	hCoV-19/England/QEUH-B2DFF6/2020	2020-11-04	EPI_ISL_660062	Original	hCoV-19^^England	Human	Lighthouse Lab in Glasgow	Wellcome Sanger Institute for the COVID-19 Genomics UK (COG-UK) Consortium	Davies	United Kingdom
>NSP15	hCoV-19/England/QEUH-B31B46/2020	2020-11-04	EPI_ISL_646239	Original	hCoV-19^^England	Human	Lighthouse Lab in Glasgow	Wellcome Sanger Institute for the COVID-19 Genomics UK (COG-UK) Consortium	Davies	United Kingdom
>NSP15	hCoV-19/England/QEUH-B31EA7/2020	2020-11-04	EPI_ISL_646265	Original	hCoV-19^^England	Human	Lighthouse Lab in Glasgow	Wellcome Sanger Institute for the COVID-19 Genomics UK (COG-UK) Consortium	Davies	United Kingdom
>NSP15	hCoV-19/England/NORW-F1943/2020	2020-11-04	EPI_ISL_665444	Original	hCoV-19^^England	Human	Quadram Institute Bioscience	COVID-19 Genomics UK (COG-UK) Consortium	Alikhan	United Kingdom
>NSP15	hCoV-19/England/LIVE-DC0DCC/2020	2020-11-04	EPI_ISL_704934	Original	hCoV-19^^England	Human	Liverpool Clinical Laboratories	COVID-19 Genomics UK (COG-UK) Consortium	Haldenby	United Kingdom
>NSP15	hCoV-19/England/NORW-F5350/2020	2020-11-04	EPI_ISL_725246	Original	hCoV-19^^England	Human	Quadram Institute Bioscience	COVID-19 Genomics UK (COG-UK) Consortium	Alikhan	United Kingdom
>NSP15	hCoV-19/England/SHEF-10E0E36/2020	2020-11-04	EPI_ISL_2240697	Original	hCoV-19^^England	Human	Virology Department	COVID-19 Genomics UK (COG-UK) Consortium	de Silva	United Kingdom
>NSP15	hCoV-19/England/CAMC-B37339/2020	2020-11-05	EPI_ISL_645497	Original	hCoV-19^^England	Human	Lighthouse Lab in Cambridge	Wellcome Sanger Institute for the COVID-19 Genomics UK (COG-UK) Consortium	Davies	United Kingdom
>NSP15	hCoV-19/England/CAMC-B363C1/2020	2020-11-05	EPI_ISL_645259	Original	hCoV-19^^England	Human	Lighthouse Lab in Cambridge	Wellcome Sanger Institute for the COVID-19 Genomics UK (COG-UK) Consortium	Davies	United Kingdom
>NSP15	hCoV-19/England/CAMC-B368FF/2020	2020-11-05	EPI_ISL_645483	Original	hCoV-19^^England	Human	Lighthouse Lab in Cambridge	Wellcome Sanger Institute for the COVID-19 Genomics UK (COG-UK) Consortium	Davies	United Kingdom
>NSP15	hCoV-19/England/CAMC-B32AEE/2020	2020-11-05	EPI_ISL_659489	Original	hCoV-19^^England	Human	Lighthouse Lab in Cambridge	Wellcome Sanger Institute for the COVID-19 Genomics UK (COG-UK) Consortium	Davies	United Kingdom
>NSP15	hCoV-19/England/CAMC-B330FA/2020	2020-11-05	EPI_ISL_659355	Original	hCoV-19^^England	Human	Lighthouse Lab in Cambridge	Wellcome Sanger Institute for the COVID-19 Genomics UK (COG-UK) Consortium	Davies	United Kingdom
>NSP15	hCoV-19/England/MILK-B55ECB/2020	2020-11-05	EPI_ISL_658165	Original	hCoV-19^^England	Human	Lighthouse Lab in Milton Keynes	Wellcome Sanger Institute for the COVID-19 Genomics UK (COG-UK) Consortium	Davies	United Kingdom
>NSP15	hCoV-19/England/MILK-B563F8/2020	2020-11-05	EPI_ISL_657483	Original	hCoV-19^^England	Human	Lighthouse Lab in Milton Keynes	Wellcome Sanger Institute for the COVID-19 Genomics UK (COG-UK) Consortium	Davies	United Kingdom
>NSP15	hCoV-19/England/CAMC-B33203/2020	2020-11-05	EPI_ISL_659170	Original	hCoV-19^^England	Human	Lighthouse Lab in Cambridge	Wellcome Sanger Institute for the COVID-19 Genomics UK (COG-UK) Consortium	Davies	United Kingdom
>NSP15	hCoV-19/England/CAMC-B331CA/2020	2020-11-05	EPI_ISL_659250	Original	hCoV-19^^England	Human	Lighthouse Lab in Cambridge	Wellcome Sanger Institute for the COVID-19 Genomics UK (COG-UK) Consortium	Davies	United Kingdom
>NSP15	hCoV-19/England/MILK-B54B2F/2020	2020-11-05	EPI_ISL_658059	Original	hCoV-19^^England	Human	Lighthouse Lab in Milton Keynes	Wellcome Sanger Institute for the COVID-19 Genomics UK (COG-UK) Consortium	Davies	United Kingdom
>NSP15	hCoV-19/England/CAMC-B330EB/2020	2020-11-05	EPI_ISL_659243	Original	hCoV-19^^England	Human	Lighthouse Lab in Cambridge	Wellcome Sanger Institute for the COVID-19 Genomics UK (COG-UK) Consortium	Davies	United Kingdom
>NSP15	hCoV-19/England/MILK-B555F3/2020	2020-11-05	EPI_ISL_657593	Original	hCoV-19^^England	Human	Lighthouse Lab in Milton Keynes	Wellcome Sanger Institute for the COVID-19 Genomics UK (COG-UK) Consortium	Davies	United Kingdom
>NSP15	hCoV-19/England/CAMC-B3318E/2020	2020-11-05	EPI_ISL_659235	Original	hCoV-19^^England	Human	Lighthouse Lab in Cambridge	Wellcome Sanger Institute for the COVID-19 Genomics UK (COG-UK) Consortium	Davies	United Kingdom
>NSP15	hCoV-19/England/CAMC-B331E8/2020	2020-11-05	EPI_ISL_659225	Original	hCoV-19^^England	Human	Lighthouse Lab in Cambridge	Wellcome Sanger Institute for the COVID-19 Genomics UK (COG-UK) Consortium	Davies	United Kingdom
>NSP15	hCoV-19/England/CAMC-B32213/2020	2020-11-05	EPI_ISL_659344	Original	hCoV-19^^England	Human	Lighthouse Lab in Cambridge	Wellcome Sanger Institute for the COVID-19 Genomics UK (COG-UK) Consortium	Davies	United Kingdom
>NSP15	hCoV-19/England/MILK-B56422/2020	2020-11-05	EPI_ISL_657650	Original	hCoV-19^^England	Human	Lighthouse Lab in Milton Keynes	Wellcome Sanger Institute for the COVID-19 Genomics UK (COG-UK) Consortium	Davies	United Kingdom
>NSP15	hCoV-19/England/CAMC-B336E9/2020	2020-11-05	EPI_ISL_659216	Original	hCoV-19^^England	Human	Lighthouse Lab in Cambridge	Wellcome Sanger Institute for the COVID-19 Genomics UK (COG-UK) Consortium	Davies	United Kingdom
>NSP15	hCoV-19/England/CAMC-B33634/2020	2020-11-05	EPI_ISL_659102	Original	hCoV-19^^England	Human	Lighthouse Lab in Cambridge	Wellcome Sanger Institute for the COVID-19 Genomics UK (COG-UK) Consortium	Davies	United Kingdom
>NSP15	hCoV-19/England/204561387/2020	2020-11-05	EPI_ISL_678685	Original	hCoV-19^^England	Human	Respiratory Virus Unit	COVID-19 Genomics UK (COG-UK) Consortium	Platt	United Kingdom
>NSP15	hCoV-19/England/MILK-B55D73/2020	2020-11-06	EPI_ISL_658359	Original	hCoV-19^^England	Human	Lighthouse Lab in Milton Keynes	Wellcome Sanger Institute for the COVID-19 Genomics UK (COG-UK) Consortium	Davies	United Kingdom
>NSP15	hCoV-19/England/MILK-B5A46A/2020	2020-11-06	EPI_ISL_658123	Original	hCoV-19^^England	Human	Lighthouse Lab in Milton Keynes	Wellcome Sanger Institute for the COVID-19 Genomics UK (COG-UK) Consortium	Davies	United Kingdom
>NSP15	hCoV-19/England/LIVE-DB9C32/2020	2020-11-06	EPI_ISL_664620	Original	hCoV-19^^England	Human	Liverpool Clinical Laboratories	COVID-19 Genomics UK (COG-UK) Consortium	Haldenby	United Kingdom
>NSP15	hCoV-19/England/ALDP-B46B4E/2020	2020-11-06	EPI_ISL_656283	Original	hCoV-19^^England	Human	Lighthouse Lab in Alderley Park	Wellcome Sanger Institute for the COVID-19 Genomics UK (COG-UK) Consortium	Davies	United Kingdom
>NSP15	hCoV-19/England/MILK-B561A3/2020	2020-11-06	EPI_ISL_658280	Original	hCoV-19^^England	Human	Lighthouse Lab in Milton Keynes	Wellcome Sanger Institute for the COVID-19 Genomics UK (COG-UK) Consortium	Davies	United Kingdom
>NSP15	hCoV-19/England/BIRM-682E2/2020	2020-11-06	EPI_ISL_813014	Original	hCoV-19^^England	Human	University of Birmingham	COVID-19 Genomics UK (COG-UK) Consortium	Loman	United Kingdom
>NSP15	hCoV-19/England/BIRM-682F1/2020	2020-11-06	EPI_ISL_813015	Original	hCoV-19^^England	Human	University of Birmingham	COVID-19 Genomics UK (COG-UK) Consortium	Loman	United Kingdom
>NSP15	hCoV-19/England/MILK-B5AD8D/2020	2020-11-06	EPI_ISL_839471	Original	hCoV-19^^England	Human	Oxford Viromics	COVID-19 Genomics UK (COG-UK) Consortium	Golubchik	United Kingdom
>NSP15	hCoV-19/England/SHEF-C8F25/2020	2020-11-06	EPI_ISL_924422	Original	hCoV-19^^England	Human	Virology Department	COVID-19 Genomics UK (COG-UK) Consortium	de Silva	United Kingdom
>NSP15	hCoV-19/England/ALDP-B49194/2020	2020-11-07	EPI_ISL_649375	Original	hCoV-19^^England	Human	Lighthouse Lab in Alderley Park	Wellcome Sanger Institute for the COVID-19 Genomics UK (COG-UK) Consortium	Davies	United Kingdom
>NSP15	hCoV-19/England/ALDP-B493F8/2020	2020-11-07	EPI_ISL_649271	Original	hCoV-19^^England	Human	Lighthouse Lab in Alderley Park	Wellcome Sanger Institute for the COVID-19 Genomics UK (COG-UK) Consortium	Davies	United Kingdom
>NSP15	hCoV-19/England/ALDP-B4810E/2020	2020-11-07	EPI_ISL_649197	Original	hCoV-19^^England	Human	Lighthouse Lab in Alderley Park	Wellcome Sanger Institute for the COVID-19 Genomics UK (COG-UK) Consortium	Davies	United Kingdom
>NSP15	hCoV-19/England/ALDP-B48159/2020	2020-11-07	EPI_ISL_649352	Original	hCoV-19^^England	Human	Lighthouse Lab in Alderley Park	Wellcome Sanger Institute for the COVID-19 Genomics UK (COG-UK) Consortium	Davies	United Kingdom
>NSP15	hCoV-19/England/ALDP-B4860F/2020	2020-11-07	EPI_ISL_649239	Original	hCoV-19^^England	Human	Lighthouse Lab in Alderley Park	Wellcome Sanger Institute for the COVID-19 Genomics UK (COG-UK) Consortium	Davies	United Kingdom
>NSP15	hCoV-19/England/ALDP-B49413/2020	2020-11-07	EPI_ISL_649196	Original	hCoV-19^^England	Human	Lighthouse Lab in Alderley Park	Wellcome Sanger Institute for the COVID-19 Genomics UK (COG-UK) Consortium	Davies	United Kingdom
>NSP15	hCoV-19/England/ALDP-B4855D/2020	2020-11-07	EPI_ISL_649289	Original	hCoV-19^^England	Human	Lighthouse Lab in Alderley Park	Wellcome Sanger Institute for the COVID-19 Genomics UK (COG-UK) Consortium	Davies	United Kingdom
>NSP15	hCoV-19/England/ALDP-B48326/2020	2020-11-07	EPI_ISL_649282	Original	hCoV-19^^England	Human	Lighthouse Lab in Alderley Park	Wellcome Sanger Institute for the COVID-19 Genomics UK (COG-UK) Consortium	Davies	United Kingdom
>NSP15	hCoV-19/England/ALDP-B480E3/2020	2020-11-07	EPI_ISL_649318	Original	hCoV-19^^England	Human	Lighthouse Lab in Alderley Park	Wellcome Sanger Institute for the COVID-19 Genomics UK (COG-UK) Consortium	Davies	United Kingdom
>NSP15	hCoV-19/England/ALDP-B480F2/2020	2020-11-07	EPI_ISL_649384	Original	hCoV-19^^England	Human	Lighthouse Lab in Alderley Park	Wellcome Sanger Institute for the COVID-19 Genomics UK (COG-UK) Consortium	Davies	United Kingdom
>NSP15	hCoV-19/England/ALDP-B46ABA/2020	2020-11-07	EPI_ISL_656161	Original	hCoV-19^^England	Human	Lighthouse Lab in Alderley Park	Wellcome Sanger Institute for the COVID-19 Genomics UK (COG-UK) Consortium	Davies	United Kingdom
>NSP15	hCoV-19/England/ALDP-B46267/2020	2020-11-07	EPI_ISL_656282	Original	hCoV-19^^England	Human	Lighthouse Lab in Alderley Park	Wellcome Sanger Institute for the COVID-19 Genomics UK (COG-UK) Consortium	Davies	United Kingdom
>NSP15	hCoV-19/England/ALDP-B62696/2020	2020-11-07	EPI_ISL_656380	Original	hCoV-19^^England	Human	Lighthouse Lab in Alderley Park	Wellcome Sanger Institute for the COVID-19 Genomics UK (COG-UK) Consortium	Davies	United Kingdom
>NSP15	hCoV-19/England/ALDP-B4666B/2020	2020-11-07	EPI_ISL_656151	Original	hCoV-19^^England	Human	Lighthouse Lab in Alderley Park	Wellcome Sanger Institute for the COVID-19 Genomics UK (COG-UK) Consortium	Davies	United Kingdom
>NSP15	hCoV-19/England/CAMC-B543BE/2020	2020-11-08	EPI_ISL_656762	Original	hCoV-19^^England	Human	Lighthouse Lab in Cambridge	Wellcome Sanger Institute for the COVID-19 Genomics UK (COG-UK) Consortium	Davies	United Kingdom
>NSP15	hCoV-19/England/ALDP-B62C76/2020	2020-11-08	EPI_ISL_655626	Original	hCoV-19^^England	Human	Lighthouse Lab in Alderley Park	Wellcome Sanger Institute for the COVID-19 Genomics UK (COG-UK) Consortium	Davies	United Kingdom
>NSP15	hCoV-19/England/ALDP-B62B6A/2020	2020-11-08	EPI_ISL_655414	Original	hCoV-19^^England	Human	Lighthouse Lab in Alderley Park	Wellcome Sanger Institute for the COVID-19 Genomics UK (COG-UK) Consortium	Davies	United Kingdom
>NSP15	hCoV-19/England/ALDP-B62748/2020	2020-11-08	EPI_ISL_656418	Original	hCoV-19^^England	Human	Lighthouse Lab in Alderley Park	Wellcome Sanger Institute for the COVID-19 Genomics UK (COG-UK) Consortium	Davies	United Kingdom
>NSP15	hCoV-19/England/QEUH-B4086B/2020	2020-11-08	EPI_ISL_657070	Original	hCoV-19^^England	Human	Lighthouse Lab in Glasgow	Wellcome Sanger Institute for the COVID-19 Genomics UK (COG-UK) Consortium	Davies	United Kingdom
>NSP15	hCoV-19/England/ALDP-B62B88/2020	2020-11-08	EPI_ISL_655422	Original	hCoV-19^^England	Human	Lighthouse Lab in Alderley Park	Wellcome Sanger Institute for the COVID-19 Genomics UK (COG-UK) Consortium	Davies	United Kingdom
>NSP15	hCoV-19/England/CAMC-B5365C/2020	2020-11-08	EPI_ISL_657007	Original	hCoV-19^^England	Human	Lighthouse Lab in Cambridge	Wellcome Sanger Institute for the COVID-19 Genomics UK (COG-UK) Consortium	Davies	United Kingdom
>NSP15	hCoV-19/England/QEUH-B41202/2020	2020-11-08	EPI_ISL_658703	Original	hCoV-19^^England	Human	Lighthouse Lab in Glasgow	Wellcome Sanger Institute for the COVID-19 Genomics UK (COG-UK) Consortium	Davies	United Kingdom
>NSP15	hCoV-19/England/QEUH-B43798/2020	2020-11-08	EPI_ISL_657116	Original	hCoV-19^^England	Human	Lighthouse Lab in Glasgow	Wellcome Sanger Institute for the COVID-19 Genomics UK (COG-UK) Consortium	Davies	United Kingdom
>NSP15	hCoV-19/England/QEUH-B411BA/2020	2020-11-08	EPI_ISL_658404	Original	hCoV-19^^England	Human	Lighthouse Lab in Glasgow	Wellcome Sanger Institute for the COVID-19 Genomics UK (COG-UK) Consortium	Davies	United Kingdom
>NSP15	hCoV-19/England/QEUH-B3FD60/2020	2020-11-08	EPI_ISL_658601	Original	hCoV-19^^England	Human	Lighthouse Lab in Glasgow	Wellcome Sanger Institute for the COVID-19 Genomics UK (COG-UK) Consortium	Davies	United Kingdom
>NSP15	hCoV-19/England/QEUH-B410CC/2020	2020-11-08	EPI_ISL_658559	Original	hCoV-19^^England	Human	Lighthouse Lab in Glasgow	Wellcome Sanger Institute for the COVID-19 Genomics UK (COG-UK) Consortium	Davies	United Kingdom
>NSP15	hCoV-19/England/QEUH-B42438/2020	2020-11-08	EPI_ISL_657310	Original	hCoV-19^^England	Human	Lighthouse Lab in Glasgow	Wellcome Sanger Institute for the COVID-19 Genomics UK (COG-UK) Consortium	Davies	United Kingdom
>NSP15	hCoV-19/England/CAMC-B54451/2020	2020-11-08	EPI_ISL_656999	Original	hCoV-19^^England	Human	Lighthouse Lab in Cambridge	Wellcome Sanger Institute for the COVID-19 Genomics UK (COG-UK) Consortium	Davies	United Kingdom
>NSP15	hCoV-19/England/QEUH-B41396/2020	2020-11-08	EPI_ISL_658581	Original	hCoV-19^^England	Human	Lighthouse Lab in Glasgow	Wellcome Sanger Institute for the COVID-19 Genomics UK (COG-UK) Consortium	Davies	United Kingdom
>NSP15	hCoV-19/England/CAMC-B5470D/2020	2020-11-08	EPI_ISL_658192	Original	hCoV-19^^England	Human	Lighthouse Lab in Cambridge	Wellcome Sanger Institute for the COVID-19 Genomics UK (COG-UK) Consortium	Davies	United Kingdom
>NSP15	hCoV-19/England/QEUH-B3FF3D/2020	2020-11-08	EPI_ISL_657304	Original	hCoV-19^^England	Human	Lighthouse Lab in Glasgow	Wellcome Sanger Institute for the COVID-19 Genomics UK (COG-UK) Consortium	Davies	United Kingdom
>NSP15	hCoV-19/England/QEUH-B432F1/2020	2020-11-08	EPI_ISL_657037	Original	hCoV-19^^England	Human	Lighthouse Lab in Glasgow	Wellcome Sanger Institute for the COVID-19 Genomics UK (COG-UK) Consortium	Davies	United Kingdom
>NSP15	hCoV-19/England/QEUH-B3FC36/2020	2020-11-08	EPI_ISL_658470	Original	hCoV-19^^England	Human	Lighthouse Lab in Glasgow	Wellcome Sanger Institute for the COVID-19 Genomics UK (COG-UK) Consortium	Davies	United Kingdom
>NSP15	hCoV-19/England/ALDP-B62EE9/2020	2020-11-08	EPI_ISL_655279	Original	hCoV-19^^England	Human	Lighthouse Lab in Alderley Park	Wellcome Sanger Institute for the COVID-19 Genomics UK (COG-UK) Consortium	Davies	United Kingdom
>NSP15	hCoV-19/England/LIVE-DC4074/2020	2020-11-08	EPI_ISL_702672	Original	hCoV-19^^England	Human	Liverpool Clinical Laboratories	COVID-19 Genomics UK (COG-UK) Consortium	Haldenby	United Kingdom
>NSP15	hCoV-19/England/ALDP-B5E2E4/2020	2020-11-08	EPI_ISL_723649	Original	hCoV-19^^England	Human	Oxford Viromics	COVID-19 Genomics UK (COG-UK) Consortium	Golubchik	United Kingdom
>NSP15	hCoV-19/England/BIRM-6832B/2020	2020-11-08	EPI_ISL_813018	Original	hCoV-19^^England	Human	University of Birmingham	COVID-19 Genomics UK (COG-UK) Consortium	Loman	United Kingdom
>NSP15	hCoV-19/England/LOND-12872E8/2020	2020-11-08	EPI_ISL_842874	Original	hCoV-19^^England	Human	Barts Health NHS Trust	COVID-19 Genomics UK (COG-UK) Consortium	Kele	United Kingdom
>NSP15	hCoV-19/England/LOND-12872AC/2020	2020-11-08	EPI_ISL_842871	Original	hCoV-19^^England	Human	Barts Health NHS Trust	COVID-19 Genomics UK (COG-UK) Consortium	Kele	United Kingdom
>NSP15	hCoV-19/England/ALDP-B6363B/2020	2020-11-09	EPI_ISL_656616	Original	hCoV-19^^England	Human	Lighthouse Lab in Alderley Park	Wellcome Sanger Institute for the COVID-19 Genomics UK (COG-UK) Consortium	Davies	United Kingdom
>NSP15	hCoV-19/England/QEUH-B6C81E/2020	2020-11-09	EPI_ISL_655779	Original	hCoV-19^^England	Human	Lighthouse Lab in Glasgow	Wellcome Sanger Institute for the COVID-19 Genomics UK (COG-UK) Consortium	Davies	United Kingdom
>NSP15	hCoV-19/England/ALDP-B5CF3A/2020	2020-11-09	EPI_ISL_655683	Original	hCoV-19^^England	Human	Lighthouse Lab in Alderley Park	Wellcome Sanger Institute for the COVID-19 Genomics UK (COG-UK) Consortium	Davies	United Kingdom
>NSP15	hCoV-19/England/ALDP-B5C6F9/2020	2020-11-09	EPI_ISL_655784	Original	hCoV-19^^England	Human	Lighthouse Lab in Alderley Park	Wellcome Sanger Institute for the COVID-19 Genomics UK (COG-UK) Consortium	Davies	United Kingdom
>NSP15	hCoV-19/England/ALDP-B63A6C/2020	2020-11-09	EPI_ISL_656400	Original	hCoV-19^^England	Human	Lighthouse Lab in Alderley Park	Wellcome Sanger Institute for the COVID-19 Genomics UK (COG-UK) Consortium	Davies	United Kingdom
>NSP15	hCoV-19/England/CAMC-B51B6E/2020	2020-11-09	EPI_ISL_658196	Original	hCoV-19^^England	Human	Lighthouse Lab in Cambridge	Wellcome Sanger Institute for the COVID-19 Genomics UK (COG-UK) Consortium	Davies	United Kingdom
>NSP15	hCoV-19/England/ALDP-B63659/2020	2020-11-09	EPI_ISL_656411	Original	hCoV-19^^England	Human	Lighthouse Lab in Alderley Park	Wellcome Sanger Institute for the COVID-19 Genomics UK (COG-UK) Consortium	Davies	United Kingdom
>NSP15	hCoV-19/England/SHEF-C3DD5/2020	2020-11-09	EPI_ISL_680130	Original	hCoV-19^^England	Human	Virology Department	COVID-19 Genomics UK (COG-UK) Consortium	de Silva	United Kingdom
>NSP15	hCoV-19/England/LIVE-DC3D6F/2020	2020-11-09	EPI_ISL_705878	Original	hCoV-19^^England	Human	Liverpool Clinical Laboratories	COVID-19 Genomics UK (COG-UK) Consortium	Haldenby	United Kingdom
>NSP15	hCoV-19/England/ALDP-B5D986/2020	2020-11-09	EPI_ISL_704452	Original	hCoV-19^^England	Human	Department of Pathology	COVID-19 Genomics UK (COG-UK) Consortium	Goodfellow	United Kingdom
>NSP15	hCoV-19/Mexico/YUC-NYGC-57818-20/2020	2020-11-09	EPI_ISL_3023791	Original	hCoV-19^^Yucatan	Human	Universidad Autonoma de Yucatan	New York Genome Center	Baldwin	Mexico
>NSP15	hCoV-19/England/SHEF-CBD28/2020	2020-11-10	EPI_ISL_653079	Original	hCoV-19^^England	Human	Virology Department	COVID-19 Genomics UK (COG-UK) Consortium	de Silva	United Kingdom
>NSP15	hCoV-19/England/ALDP-B5C83F/2020	2020-11-10	EPI_ISL_655684	Original	hCoV-19^^England	Human	Lighthouse Lab in Alderley Park	Wellcome Sanger Institute for the COVID-19 Genomics UK (COG-UK) Consortium	Davies	United Kingdom
>NSP15	hCoV-19/England/SHEF-CBCB2/2020	2020-11-10	EPI_ISL_653078	Original	hCoV-19^^England	Human	Virology Department	COVID-19 Genomics UK (COG-UK) Consortium	de Silva	United Kingdom
>NSP15	hCoV-19/England/ALDP-B5BFE0/2020	2020-11-10	EPI_ISL_655751	Original	hCoV-19^^England	Human	Lighthouse Lab in Alderley Park	Wellcome Sanger Institute for the COVID-19 Genomics UK (COG-UK) Consortium	Davies	United Kingdom
>NSP15	hCoV-19/England/SHEF-CEEB9/2020	2020-11-10	EPI_ISL_653089	Original	hCoV-19^^England	Human	Virology Department	COVID-19 Genomics UK (COG-UK) Consortium	de Silva	United Kingdom
>NSP15	hCoV-19/England/ALDP-B5CDE5/2020	2020-11-10	EPI_ISL_655881	Original	hCoV-19^^England	Human	Lighthouse Lab in Alderley Park	Wellcome Sanger Institute for the COVID-19 Genomics UK (COG-UK) Consortium	Davies	United Kingdom
>NSP15	hCoV-19/England/ALDP-B5C34D/2020	2020-11-10	EPI_ISL_655892	Original	hCoV-19^^England	Human	Lighthouse Lab in Alderley Park	Wellcome Sanger Institute for the COVID-19 Genomics UK (COG-UK) Consortium	Davies	United Kingdom
>NSP15	hCoV-19/England/QEUH-B6A2F4/2020	2020-11-10	EPI_ISL_655248	Original	hCoV-19^^England	Human	Lighthouse Lab in Glasgow	Wellcome Sanger Institute for the COVID-19 Genomics UK (COG-UK) Consortium	Davies	United Kingdom
>NSP15	hCoV-19/England/EXET-13A734/2020	2020-11-10	EPI_ISL_664296	Original	hCoV-19^^England	Human	University of Exeter	COVID-19 Genomics UK (COG-UK) Consortium	Temperton	United Kingdom
>NSP15	hCoV-19/England/SHEF-C15DF/2020	2020-11-10	EPI_ISL_680117	Original	hCoV-19^^England	Human	Virology Department	COVID-19 Genomics UK (COG-UK) Consortium	de Silva	United Kingdom
>NSP15	hCoV-19/England/ALDP-B5CD4F/2020	2020-11-10	EPI_ISL_678834	Original	hCoV-19^^England	Human	Department of Pathology	COVID-19 Genomics UK (COG-UK) Consortium	Goodfellow	United Kingdom
>NSP15	hCoV-19/England/LIVE-DC4636/2020	2020-11-10	EPI_ISL_705898	Original	hCoV-19^^England	Human	Liverpool Clinical Laboratories	COVID-19 Genomics UK (COG-UK) Consortium	Haldenby	United Kingdom
>NSP15	hCoV-19/England/ALDP-B5DAED/2020	2020-11-10	EPI_ISL_704465	Original	hCoV-19^^England	Human	Department of Pathology	COVID-19 Genomics UK (COG-UK) Consortium	Goodfellow	United Kingdom
>NSP15	hCoV-19/England/ALDP-B5D397/2020	2020-11-10	EPI_ISL_703513	Original	hCoV-19^^England	Human	Department of Pathology	COVID-19 Genomics UK (COG-UK) Consortium	Goodfellow	United Kingdom
>NSP15	hCoV-19/England/ALDP-B5DA92/2020	2020-11-10	EPI_ISL_705534	Original	hCoV-19^^England	Human	Department of Pathology	COVID-19 Genomics UK (COG-UK) Consortium	Goodfellow	United Kingdom
>NSP15	hCoV-19/England/LIVE-DC49A6/2020	2020-11-10	EPI_ISL_705264	Original	hCoV-19^^England	Human	Liverpool Clinical Laboratories	COVID-19 Genomics UK (COG-UK) Consortium	Haldenby	United Kingdom
>NSP15	hCoV-19/England/LIVE-DC4609/2020	2020-11-10	EPI_ISL_705897	Original	hCoV-19^^England	Human	Liverpool Clinical Laboratories	COVID-19 Genomics UK (COG-UK) Consortium	Haldenby	United Kingdom
>NSP15	hCoV-19/England/NORT-1B872B2/2020	2020-11-10	EPI_ISL_724971	Original	hCoV-19^^England	Human	Northumbria University / South Tees Hospitals NHS Foundation Trust / North Cumbria Integrated Care NHS Foundation Trust / North Tees and Hartlepool NHS Foundation
>NSP15	hCoV-19/Mexico/YUC-NYGC-58380-20/2020	2020-11-10	EPI_ISL_3024061	Original	hCoV-19^^Yucatan	Human	Universidad Autonoma de Yucatan	New York Genome Center	Baldwin	Mexico
>NSP15	hCoV-19/England/QEUH-B6850C/2020	2020-11-11	EPI_ISL_655099	Original	hCoV-19^^England	Human	Lighthouse Lab in Glasgow	Wellcome Sanger Institute for the COVID-19 Genomics UK (COG-UK) Consortium	Davies	United Kingdom
>NSP15	hCoV-19/England/QEUH-B685DF/2020	2020-11-11	EPI_ISL_655183	Original	hCoV-19^^England	Human	Lighthouse Lab in Glasgow	Wellcome Sanger Institute for the COVID-19 Genomics UK (COG-UK) Consortium	Davies	United Kingdom
>NSP15	hCoV-19/England/QEUH-B6C19B/2020	2020-11-11	EPI_ISL_655172	Original	hCoV-19^^England	Human	Lighthouse Lab in Glasgow	Wellcome Sanger Institute for the COVID-19 Genomics UK (COG-UK) Consortium	Davies	United Kingdom
>NSP15	hCoV-19/England/QEUH-B6AC05/2020	2020-11-11	EPI_ISL_655069	Original	hCoV-19^^England	Human	Lighthouse Lab in Glasgow	Wellcome Sanger Institute for the COVID-19 Genomics UK (COG-UK) Consortium	Davies	United Kingdom
>NSP15	hCoV-19/England/QEUH-B672D9/2020	2020-11-11	EPI_ISL_662396	Original	hCoV-19^^England	Human	Lighthouse Lab in Glasgow	Wellcome Sanger Institute for the COVID-19 Genomics UK (COG-UK) Consortium	Davies	United Kingdom
>NSP15	hCoV-19/England/QEUH-B6AD99/2020	2020-11-11	EPI_ISL_662443	Original	hCoV-19^^England	Human	Lighthouse Lab in Glasgow	Wellcome Sanger Institute for the COVID-19 Genomics UK (COG-UK) Consortium	Davies	United Kingdom
>NSP15	hCoV-19/England/QEUH-B68B28/2020	2020-11-11	EPI_ISL_655106	Original	hCoV-19^^England	Human	Lighthouse Lab in Glasgow	Wellcome Sanger Institute for the COVID-19 Genomics UK (COG-UK) Consortium	Davies	United Kingdom
>NSP15	hCoV-19/England/QEUH-B6645C/2020	2020-11-11	EPI_ISL_662522	Original	hCoV-19^^England	Human	Lighthouse Lab in Glasgow	Wellcome Sanger Institute for the COVID-19 Genomics UK (COG-UK) Consortium	Davies	United Kingdom
>NSP15	hCoV-19/England/QEUH-B668E7/2020	2020-11-11	EPI_ISL_662319	Original	hCoV-19^^England	Human	Lighthouse Lab in Glasgow	Wellcome Sanger Institute for the COVID-19 Genomics UK (COG-UK) Consortium	Davies	United Kingdom
>NSP15	hCoV-19/England/QEUH-B67B65/2020	2020-11-11	EPI_ISL_661437	Original	hCoV-19^^England	Human	Lighthouse Lab in Glasgow	Wellcome Sanger Institute for the COVID-19 Genomics UK (COG-UK) Consortium	Davies	United Kingdom
>NSP15	hCoV-19/England/QEUH-B6AC8D/2020	2020-11-11	EPI_ISL_655005	Original	hCoV-19^^England	Human	Lighthouse Lab in Glasgow	Wellcome Sanger Institute for the COVID-19 Genomics UK (COG-UK) Consortium	Davies	United Kingdom
>NSP15	hCoV-19/England/CAMB-1BA2FF/2020	2020-11-11	EPI_ISL_664586	Original	hCoV-19^^England	Human	Department of Pathology	COVID-19 Genomics UK (COG-UK) Consortium	Goodfellow	United Kingdom
>NSP15	hCoV-19/England/QEUH-B66489/2020	2020-11-11	EPI_ISL_661478	Original	hCoV-19^^England	Human	Lighthouse Lab in Glasgow	Wellcome Sanger Institute for the COVID-19 Genomics UK (COG-UK) Consortium	Davies	United Kingdom
>NSP15	hCoV-19/England/QEUH-B6B7A9/2020	2020-11-11	EPI_ISL_662313	Original	hCoV-19^^England	Human	Lighthouse Lab in Glasgow	Wellcome Sanger Institute for the COVID-19 Genomics UK (COG-UK) Consortium	Davies	United Kingdom
>NSP15	hCoV-19/England/QEUH-B6AC41/2020	2020-11-11	EPI_ISL_655037	Original	hCoV-19^^England	Human	Lighthouse Lab in Glasgow	Wellcome Sanger Institute for the COVID-19 Genomics UK (COG-UK) Consortium	Davies	United Kingdom
>NSP15	hCoV-19/England/QEUH-B68733/2020	2020-11-11	EPI_ISL_661969	Original	hCoV-19^^England	Human	Lighthouse Lab in Glasgow	Wellcome Sanger Institute for the COVID-19 Genomics UK (COG-UK) Consortium	Davies	United Kingdom
>NSP15	hCoV-19/England/QEUH-B69B63/2020	2020-11-11	EPI_ISL_661598	Original	hCoV-19^^England	Human	Lighthouse Lab in Glasgow	Wellcome Sanger Institute for the COVID-19 Genomics UK (COG-UK) Consortium	Davies	United Kingdom
>NSP15	hCoV-19/England/QEUH-B68A58/2020	2020-11-11	EPI_ISL_655237	Original	hCoV-19^^England	Human	Lighthouse Lab in Glasgow	Wellcome Sanger Institute for the COVID-19 Genomics UK (COG-UK) Consortium	Davies	United Kingdom
>NSP15	hCoV-19/England/QEUH-B6985D/2020	2020-11-11	EPI_ISL_661631	Original	hCoV-19^^England	Human	Lighthouse Lab in Glasgow	Wellcome Sanger Institute for the COVID-19 Genomics UK (COG-UK) Consortium	Davies	United Kingdom
>NSP15	hCoV-19/England/QEUH-B6C9A2/2020	2020-11-11	EPI_ISL_655158	Original	hCoV-19^^England	Human	Lighthouse Lab in Glasgow	Wellcome Sanger Institute for the COVID-19 Genomics UK (COG-UK) Consortium	Davies	United Kingdom
>NSP15	hCoV-19/England/QEUH-B67D50/2020	2020-11-11	EPI_ISL_655130	Original	hCoV-19^^England	Human	Lighthouse Lab in Glasgow	Wellcome Sanger Institute for the COVID-19 Genomics UK (COG-UK) Consortium	Davies	United Kingdom
>NSP15	hCoV-19/England/QEUH-B6926E/2020	2020-11-11	EPI_ISL_662054	Original	hCoV-19^^England	Human	Lighthouse Lab in Glasgow	Wellcome Sanger Institute for the COVID-19 Genomics UK (COG-UK) Consortium	Davies	United Kingdom
>NSP15	hCoV-19/England/QEUH-B6B6CA/2020	2020-11-11	EPI_ISL_662302	Original	hCoV-19^^England	Human	Lighthouse Lab in Glasgow	Wellcome Sanger Institute for the COVID-19 Genomics UK (COG-UK) Consortium	Davies	United Kingdom
>NSP15	hCoV-19/England/QEUH-B6737C/2020	2020-11-11	EPI_ISL_662304	Original	hCoV-19^^England	Human	Lighthouse Lab in Glasgow	Wellcome Sanger Institute for the COVID-19 Genomics UK (COG-UK) Consortium	Davies	United Kingdom
>NSP15	hCoV-19/England/CAMC-B78572/2020	2020-11-11	EPI_ISL_661695	Original	hCoV-19^^England	Human	Lighthouse Lab in Cambridge	Wellcome Sanger Institute for the COVID-19 Genomics UK (COG-UK) Consortium	Davies	United Kingdom
>NSP15	hCoV-19/England/QEUH-B69BBE/2020	2020-11-11	EPI_ISL_655152	Original	hCoV-19^^England	Human	Lighthouse Lab in Glasgow	Wellcome Sanger Institute for the COVID-19 Genomics UK (COG-UK) Consortium	Davies	United Kingdom
>NSP15	hCoV-19/England/QEUH-B6B0EA/2020	2020-11-11	EPI_ISL_662458	Original	hCoV-19^^England	Human	Lighthouse Lab in Glasgow	Wellcome Sanger Institute for the COVID-19 Genomics UK (COG-UK) Consortium	Davies	United Kingdom
>NSP15	hCoV-19/Scotland/QEUH-B694A4/2020	2020-11-11	EPI_ISL_676321	Original	hCoV-19^^Scotland	Human	Lighthouse Lab in Glasgow	Wellcome Sanger Institute for the COVID-19 Genomics UK (COG-UK) Consortium	Davies	United Kingdom
>NSP15	hCoV-19/England/NOTT-11BAF4/2020	2020-11-12	EPI_ISL_652381	Original	hCoV-19^^England	Human	Queens Medical Centre	COVID-19 Genomics UK (COG-UK) Consortium	Loose	United Kingdom
>NSP15	hCoV-19/England/ALDP-B73823/2020	2020-11-12	EPI_ISL_664861	Original	hCoV-19^^England	Human	Quadram Institute Bioscience	COVID-19 Genomics UK (COG-UK) Consortium	Alikhan	United Kingdom
>NSP15	hCoV-19/England/ALDP-B742CA/2020	2020-11-12	EPI_ISL_662015	Original	hCoV-19^^England	Human	Lighthouse Lab in Alderley Park	Wellcome Sanger Institute for the COVID-19 Genomics UK (COG-UK) Consortium	Davies	United Kingdom
>NSP15	hCoV-19/England/ALDP-B739E4/2020	2020-11-12	EPI_ISL_664867	Original	hCoV-19^^England	Human	Quadram Institute Bioscience	COVID-19 Genomics UK (COG-UK) Consortium	Alikhan	United Kingdom
>NSP15	hCoV-19/England/CAMC-B77B80/2020	2020-11-12	EPI_ISL_661856	Original	hCoV-19^^England	Human	Lighthouse Lab in Cambridge	Wellcome Sanger Institute for the COVID-19 Genomics UK (COG-UK) Consortium	Davies	United Kingdom
>NSP15	hCoV-19/England/ALDP-B73692/2020	2020-11-12	EPI_ISL_662381	Original	hCoV-19^^England	Human	Lighthouse Lab in Alderley Park	Wellcome Sanger Institute for the COVID-19 Genomics UK (COG-UK) Consortium	Davies	United Kingdom
>NSP15	hCoV-19/England/ALDP-B75250/2020	2020-11-12	EPI_ISL_662046	Original	hCoV-19^^England	Human	Lighthouse Lab in Alderley Park	Wellcome Sanger Institute for the COVID-19 Genomics UK (COG-UK) Consortium	Davies	United Kingdom
>NSP15	hCoV-19/England/ALDP-B7442E/2020	2020-11-12	EPI_ISL_664226	Original	hCoV-19^^England	Human	Quadram Institute Bioscience	COVID-19 Genomics UK (COG-UK) Consortium	Alikhan	United Kingdom
>NSP15	hCoV-19/England/ALDP-B73EB8/2020	2020-11-12	EPI_ISL_664896	Original	hCoV-19^^England	Human	Quadram Institute Bioscience	COVID-19 Genomics UK (COG-UK) Consortium	Alikhan	United Kingdom
>NSP15	hCoV-19/England/LOND-12512BA/2020	2020-11-12	EPI_ISL_665842	Original	hCoV-19^^England	Human	University College London Hospital	COVID-19 Genomics UK (COG-UK) Consortium	Byott	United Kingdom
>NSP15	hCoV-19/England/CAMC-B7830F/2020	2020-11-12	EPI_ISL_661693	Original	hCoV-19^^England	Human	Lighthouse Lab in Cambridge	Wellcome Sanger Institute for the COVID-19 Genomics UK (COG-UK) Consortium	Davies	United Kingdom
>NSP15	hCoV-19/England/ALDP-B735C2/2020	2020-11-12	EPI_ISL_662549	Original	hCoV-19^^England	Human	Lighthouse Lab in Alderley Park	Wellcome Sanger Institute for the COVID-19 Genomics UK (COG-UK) Consortium	Davies	United Kingdom
>NSP15	hCoV-19/England/MILK-B8C739/2020	2020-11-12	EPI_ISL_675809	Original	hCoV-19^^England	Human	Lighthouse Lab in Milton Keynes	Wellcome Sanger Institute for the COVID-19 Genomics UK (COG-UK) Consortium	Davies	United Kingdom
>NSP15	hCoV-19/England/CAMC-B78A19/2020	2020-11-12	EPI_ISL_667993	Original	hCoV-19^^England	Human	Lighthouse Lab in Cambridge	Wellcome Sanger Institute for the COVID-19 Genomics UK (COG-UK) Consortium	Davies	United Kingdom
>NSP15	hCoV-19/England/CAMC-B7AE75/2020	2020-11-12	EPI_ISL_667909	Original	hCoV-19^^England	Human	Lighthouse Lab in Cambridge	Wellcome Sanger Institute for the COVID-19 Genomics UK (COG-UK) Consortium	Davies	United Kingdom
>NSP15	hCoV-19/England/CAMC-B78E4A/2020	2020-11-12	EPI_ISL_668127	Original	hCoV-19^^England	Human	Lighthouse Lab in Cambridge	Wellcome Sanger Institute for the COVID-19 Genomics UK (COG-UK) Consortium	Davies	United Kingdom
>NSP15	hCoV-19/England/CAMC-B78D89/2020	2020-11-12	EPI_ISL_668046	Original	hCoV-19^^England	Human	Lighthouse Lab in Cambridge	Wellcome Sanger Institute for the COVID-19 Genomics UK (COG-UK) Consortium	Davies	United Kingdom
>NSP15	hCoV-19/England/ALDP-B73F79/2020	2020-11-12	EPI_ISL_678918	Original	hCoV-19^^England	Human	Quadram Institute Bioscience	COVID-19 Genomics UK (COG-UK) Consortium	Alikhan	United Kingdom
>NSP15	hCoV-19/England/SHEF-C61A9/2020	2020-11-12	EPI_ISL_680143	Original	hCoV-19^^England	Human	Virology Department	COVID-19 Genomics UK (COG-UK) Consortium	de Silva	United Kingdom
>NSP15	hCoV-19/Scotland/EDB10472/2020	2020-11-12	EPI_ISL_705769	Original	hCoV-19^^Scotland	Human	Virology Department	COVID-19 Genomics UK (COG-UK) Consortium	McHugh	United Kingdom
>NSP15	hCoV-19/England/ALDP-B7593D/2020	2020-11-12	EPI_ISL_723683	Original	hCoV-19^^England	Human	Oxford Viromics	COVID-19 Genomics UK (COG-UK) Consortium	Golubchik	United Kingdom
>NSP15	hCoV-19/England/CAMC-B7B937/2020	2020-11-12	EPI_ISL_724040	Original	hCoV-19^^England	Human	Oxford Viromics	COVID-19 Genomics UK (COG-UK) Consortium	Golubchik	United Kingdom
>NSP15	hCoV-19/England/ALDP-B75F2C/2020	2020-11-12	EPI_ISL_723716	Original	hCoV-19^^England	Human	Oxford Viromics	COVID-19 Genomics UK (COG-UK) Consortium	Golubchik	United Kingdom
>NSP15	hCoV-19/England/ALDP-B76D4F/2020	2020-11-12	EPI_ISL_723807	Original	hCoV-19^^England	Human	Oxford Viromics	COVID-19 Genomics UK (COG-UK) Consortium	Golubchik	United Kingdom
>NSP15	hCoV-19/England/ALDP-B7592E/2020	2020-11-12	EPI_ISL_723682	Original	hCoV-19^^England	Human	Oxford Viromics	COVID-19 Genomics UK (COG-UK) Consortium	Golubchik	United Kingdom
>NSP15	hCoV-19/England/ALDP-B77018/2020	2020-11-12	EPI_ISL_723839	Original	hCoV-19^^England	Human	Oxford Viromics	COVID-19 Genomics UK (COG-UK) Consortium	Golubchik	United Kingdom
>NSP15	hCoV-19/England/CAMC-B7B928/2020	2020-11-12	EPI_ISL_724039	Original	hCoV-19^^England	Human	Oxford Viromics	COVID-19 Genomics UK (COG-UK) Consortium	Golubchik	United Kingdom
>NSP15	hCoV-19/England/ALDP-B7643B/2020	2020-11-12	EPI_ISL_723762	Original	hCoV-19^^England	Human	Oxford Viromics	COVID-19 Genomics UK (COG-UK) Consortium	Golubchik	United Kingdom
>NSP15	hCoV-19/England/CAMC-B7AA9F/2020	2020-11-12	EPI_ISL_741156	Original	hCoV-19^^England	Human	Oxford Viromics	COVID-19 Genomics UK (COG-UK) Consortium	Golubchik	United Kingdom
>NSP15	hCoV-19/England/CAMC-B79896/2020	2020-11-12	EPI_ISL_741024	Original	hCoV-19^^England	Human	Oxford Viromics	COVID-19 Genomics UK (COG-UK) Consortium	Golubchik	United Kingdom
>NSP15	hCoV-19/England/CAMC-B7A2A6/2020	2020-11-12	EPI_ISL_741094	Original	hCoV-19^^England	Human	Oxford Viromics	COVID-19 Genomics UK (COG-UK) Consortium	Golubchik	United Kingdom
>NSP15	hCoV-19/England/ALDP-B75EB6/2020	2020-11-12	EPI_ISL_740947	Original	hCoV-19^^England	Human	Oxford Viromics	COVID-19 Genomics UK (COG-UK) Consortium	Golubchik	United Kingdom
>NSP15	hCoV-19/England/CAMC-B7A8D1/2020	2020-11-12	EPI_ISL_741151	Original	hCoV-19^^England	Human	Oxford Viromics	COVID-19 Genomics UK (COG-UK) Consortium	Golubchik	United Kingdom
>NSP15	hCoV-19/England/CAMB-1BA4BD/2020	2020-11-13	EPI_ISL_664984	Original	hCoV-19^^England	Human	Department of Pathology	COVID-19 Genomics UK (COG-UK) Consortium	Goodfellow	United Kingdom
>NSP15	hCoV-19/England/CAMB-1BA4CC/2020	2020-11-13	EPI_ISL_664985	Original	hCoV-19^^England	Human	Department of Pathology	COVID-19 Genomics UK (COG-UK) Consortium	Goodfellow	United Kingdom
>NSP15	hCoV-19/England/MILK-B8E6EF/2020	2020-11-13	EPI_ISL_674137	Original	hCoV-19^^England	Human	Lighthouse Lab in Milton Keynes	Wellcome Sanger Institute for the COVID-19 Genomics UK (COG-UK) Consortium	Davies	United Kingdom
>NSP15	hCoV-19/England/QEUH-B7C3B0/2020	2020-11-13	EPI_ISL_668321	Original	hCoV-19^^England	Human	Lighthouse Lab in Glasgow	Wellcome Sanger Institute for the COVID-19 Genomics UK (COG-UK) Consortium	Davies	United Kingdom
>NSP15	hCoV-19/England/MILK-B95982/2020	2020-11-13	EPI_ISL_674945	Original	hCoV-19^^England	Human	Lighthouse Lab in Milton Keynes	Wellcome Sanger Institute for the COVID-19 Genomics UK (COG-UK) Consortium	Davies	United Kingdom
>NSP15	hCoV-19/England/MILK-B96286/2020	2020-11-13	EPI_ISL_675097	Original	hCoV-19^^England	Human	Lighthouse Lab in Milton Keynes	Wellcome Sanger Institute for the COVID-19 Genomics UK (COG-UK) Consortium	Davies	United Kingdom
>NSP15	hCoV-19/England/MILK-B897F0/2020	2020-11-13	EPI_ISL_675853	Original	hCoV-19^^England	Human	Lighthouse Lab in Milton Keynes	Wellcome Sanger Institute for the COVID-19 Genomics UK (COG-UK) Consortium	Davies	United Kingdom
>NSP15	hCoV-19/England/MILK-B8980C/2020	2020-11-13	EPI_ISL_675881	Original	hCoV-19^^England	Human	Lighthouse Lab in Milton Keynes	Wellcome Sanger Institute for the COVID-19 Genomics UK (COG-UK) Consortium	Davies	United Kingdom
>NSP15	hCoV-19/England/MILK-B95964/2020	2020-11-13	EPI_ISL_674976	Original	hCoV-19^^England	Human	Lighthouse Lab in Milton Keynes	Wellcome Sanger Institute for the COVID-19 Genomics UK (COG-UK) Consortium	Davies	United Kingdom
>NSP15	hCoV-19/England/MILK-B8DFA9/2020	2020-11-13	EPI_ISL_674582	Original	hCoV-19^^England	Human	Lighthouse Lab in Milton Keynes	Wellcome Sanger Institute for the COVID-19 Genomics UK (COG-UK) Consortium	Davies	United Kingdom
>NSP15	hCoV-19/England/MILK-B8C0D4/2020	2020-11-13	EPI_ISL_674183	Original	hCoV-19^^England	Human	Lighthouse Lab in Milton Keynes	Wellcome Sanger Institute for the COVID-19 Genomics UK (COG-UK) Consortium	Davies	United Kingdom
>NSP15	hCoV-19/England/MILK-B94A17/2020	2020-11-13	EPI_ISL_676071	Original	hCoV-19^^England	Human	Lighthouse Lab in Milton Keynes	Wellcome Sanger Institute for the COVID-19 Genomics UK (COG-UK) Consortium	Davies	United Kingdom
>NSP15	hCoV-19/England/CAMC-B79957/2020	2020-11-13	EPI_ISL_668087	Original	hCoV-19^^England	Human	Lighthouse Lab in Cambridge	Wellcome Sanger Institute for the COVID-19 Genomics UK (COG-UK) Consortium	Davies	United Kingdom
>NSP15	hCoV-19/England/MILK-B96EEC/2020	2020-11-13	EPI_ISL_674885	Original	hCoV-19^^England	Human	Lighthouse Lab in Milton Keynes	Wellcome Sanger Institute for the COVID-19 Genomics UK (COG-UK) Consortium	Davies	United Kingdom
>NSP15	hCoV-19/England/MILK-B8971E/2020	2020-11-13	EPI_ISL_675832	Original	hCoV-19^^England	Human	Lighthouse Lab in Milton Keynes	Wellcome Sanger Institute for the COVID-19 Genomics UK (COG-UK) Consortium	Davies	United Kingdom
>NSP15	hCoV-19/England/MILK-B8F815/2020	2020-11-13	EPI_ISL_674548	Original	hCoV-19^^England	Human	Lighthouse Lab in Milton Keynes	Wellcome Sanger Institute for the COVID-19 Genomics UK (COG-UK) Consortium	Davies	United Kingdom
>NSP15	hCoV-19/England/MILK-B8C0F2/2020	2020-11-13	EPI_ISL_674492	Original	hCoV-19^^England	Human	Lighthouse Lab in Milton Keynes	Wellcome Sanger Institute for the COVID-19 Genomics UK (COG-UK) Consortium	Davies	United Kingdom
>NSP15	hCoV-19/England/MILK-B951D5/2020	2020-11-13	EPI_ISL_673856	Original	hCoV-19^^England	Human	Lighthouse Lab in Milton Keynes	Wellcome Sanger Institute for the COVID-19 Genomics UK (COG-UK) Consortium	Davies	United Kingdom
>NSP15	hCoV-19/England/MILK-B96295/2020	2020-11-13	EPI_ISL_675029	Original	hCoV-19^^England	Human	Lighthouse Lab in Milton Keynes	Wellcome Sanger Institute for the COVID-19 Genomics UK (COG-UK) Consortium	Davies	United Kingdom
>NSP15	hCoV-19/England/MILK-B961B6/2020	2020-11-13	EPI_ISL_681667	Original	hCoV-19^^England	Human	Lighthouse Lab in Milton Keynes	Wellcome Sanger Institute for the COVID-19 Genomics UK (COG-UK) Consortium	Davies	United Kingdom
>NSP15	hCoV-19/England/SHEF-C409F/2020	2020-11-13	EPI_ISL_680132	Original	hCoV-19^^England	Human	Virology Department	COVID-19 Genomics UK (COG-UK) Consortium	de Silva	United Kingdom
>NSP15	hCoV-19/England/NORT-1B61782/2020	2020-11-13	EPI_ISL_705381	Original	hCoV-19^^England	Human	Northumbria University / South Tees Hospitals NHS Foundation Trust / North Cumbria Integrated Care NHS Foundation Trust / North Tees and Hartlepool NHS Foundation
>NSP15	hCoV-19/Mexico/YUC-NYGC-59166-20/2020	2020-11-13	EPI_ISL_3023958	Original	hCoV-19^^Yucatan	Human	Universidad Autonoma de Yucatan	New York Genome Center	Baldwin	Mexico
>NSP15	hCoV-19/England/QEUH-B7FE25/2020	2020-11-14	EPI_ISL_661889	Original	hCoV-19^^England	Human	Lighthouse Lab in Glasgow	Wellcome Sanger Institute for the COVID-19 Genomics UK (COG-UK) Consortium	Davies	United Kingdom
>NSP15	hCoV-19/England/QEUH-B7FE52/2020	2020-11-14	EPI_ISL_661901	Original	hCoV-19^^England	Human	Lighthouse Lab in Glasgow	Wellcome Sanger Institute for the COVID-19 Genomics UK (COG-UK) Consortium	Davies	United Kingdom
>NSP15	hCoV-19/England/QEUH-B80A69/2020	2020-11-14	EPI_ISL_661825	Original	hCoV-19^^England	Human	Lighthouse Lab in Glasgow	Wellcome Sanger Institute for the COVID-19 Genomics UK (COG-UK) Consortium	Davies	United Kingdom
>NSP15	hCoV-19/England/QEUH-B822BA/2020	2020-11-14	EPI_ISL_661855	Original	hCoV-19^^England	Human	Lighthouse Lab in Glasgow	Wellcome Sanger Institute for the COVID-19 Genomics UK (COG-UK) Consortium	Davies	United Kingdom
>NSP15	hCoV-19/England/QEUH-B7F687/2020	2020-11-14	EPI_ISL_668279	Original	hCoV-19^^England	Human	Lighthouse Lab in Glasgow	Wellcome Sanger Institute for the COVID-19 Genomics UK (COG-UK) Consortium	Davies	United Kingdom
>NSP15	hCoV-19/England/QEUH-B7E8CE/2020	2020-11-14	EPI_ISL_668300	Original	hCoV-19^^England	Human	Lighthouse Lab in Glasgow	Wellcome Sanger Institute for the COVID-19 Genomics UK (COG-UK) Consortium	Davies	United Kingdom
>NSP15	hCoV-19/England/ALDP-B836DB/2020	2020-11-14	EPI_ISL_675195	Original	hCoV-19^^England	Human	Lighthouse Lab in Alderley Park	Wellcome Sanger Institute for the COVID-19 Genomics UK (COG-UK) Consortium	Davies	United Kingdom
>NSP15	hCoV-19/England/ALDP-B8579A/2020	2020-11-14	EPI_ISL_675155	Original	hCoV-19^^England	Human	Lighthouse Lab in Alderley Park	Wellcome Sanger Institute for the COVID-19 Genomics UK (COG-UK) Consortium	Davies	United Kingdom
>NSP15	hCoV-19/England/QEUH-B80E7C/2020	2020-11-14	EPI_ISL_668083	Original	hCoV-19^^England	Human	Lighthouse Lab in Glasgow	Wellcome Sanger Institute for the COVID-19 Genomics UK (COG-UK) Consortium	Davies	United Kingdom
>NSP15	hCoV-19/England/MILK-B948FF/2020	2020-11-14	EPI_ISL_673646	Original	hCoV-19^^England	Human	Lighthouse Lab in Milton Keynes	Wellcome Sanger Institute for the COVID-19 Genomics UK (COG-UK) Consortium	Davies	United Kingdom
>NSP15	hCoV-19/England/QEUH-B7EE17/2020	2020-11-14	EPI_ISL_667941	Original	hCoV-19^^England	Human	Lighthouse Lab in Glasgow	Wellcome Sanger Institute for the COVID-19 Genomics UK (COG-UK) Consortium	Davies	United Kingdom
>NSP15	hCoV-19/England/MILK-B9613E/2020	2020-11-14	EPI_ISL_676284	Original	hCoV-19^^England	Human	Lighthouse Lab in Milton Keynes	Wellcome Sanger Institute for the COVID-19 Genomics UK (COG-UK) Consortium	Davies	United Kingdom
>NSP15	hCoV-19/England/ALDP-B836F9/2020	2020-11-14	EPI_ISL_675167	Original	hCoV-19^^England	Human	Lighthouse Lab in Alderley Park	Wellcome Sanger Institute for the COVID-19 Genomics UK (COG-UK) Consortium	Davies	United Kingdom
>NSP15	hCoV-19/England/QEUH-B7EEF9/2020	2020-11-14	EPI_ISL_667885	Original	hCoV-19^^England	Human	Lighthouse Lab in Glasgow	Wellcome Sanger Institute for the COVID-19 Genomics UK (COG-UK) Consortium	Davies	United Kingdom
>NSP15	hCoV-19/England/MILK-B977D1/2020	2020-11-14	EPI_ISL_674956	Original	hCoV-19^^England	Human	Lighthouse Lab in Milton Keynes	Wellcome Sanger Institute for the COVID-19 Genomics UK (COG-UK) Consortium	Davies	United Kingdom
>NSP15	hCoV-19/England/ALDP-B830FB/2020	2020-11-14	EPI_ISL_675488	Original	hCoV-19^^England	Human	Lighthouse Lab in Alderley Park	Wellcome Sanger Institute for the COVID-19 Genomics UK (COG-UK) Consortium	Davies	United Kingdom
>NSP15	hCoV-19/England/QEUH-B814E2/2020	2020-11-14	EPI_ISL_668314	Original	hCoV-19^^England	Human	Lighthouse Lab in Glasgow	Wellcome Sanger Institute for the COVID-19 Genomics UK (COG-UK) Consortium	Davies	United Kingdom
>NSP15	hCoV-19/England/ALDP-B83107/2020	2020-11-14	EPI_ISL_675509	Original	hCoV-19^^England	Human	Lighthouse Lab in Alderley Park	Wellcome Sanger Institute for the COVID-19 Genomics UK (COG-UK) Consortium	Davies	United Kingdom
>NSP15	hCoV-19/England/QEUH-B7E873/2020	2020-11-14	EPI_ISL_668205	Original	hCoV-19^^England	Human	Lighthouse Lab in Glasgow	Wellcome Sanger Institute for the COVID-19 Genomics UK (COG-UK) Consortium	Davies	United Kingdom
>NSP15	hCoV-19/England/ALDP-B83037/2020	2020-11-14	EPI_ISL_675523	Original	hCoV-19^^England	Human	Lighthouse Lab in Alderley Park	Wellcome Sanger Institute for the COVID-19 Genomics UK (COG-UK) Consortium	Davies	United Kingdom
>NSP15	hCoV-19/England/QEUH-B7EDCF/2020	2020-11-14	EPI_ISL_668006	Original	hCoV-19^^England	Human	Lighthouse Lab in Glasgow	Wellcome Sanger Institute for the COVID-19 Genomics UK (COG-UK) Consortium	Davies	United Kingdom
>NSP15	hCoV-19/England/ALDP-B85730/2020	2020-11-14	EPI_ISL_675293	Original	hCoV-19^^England	Human	Lighthouse Lab in Alderley Park	Wellcome Sanger Institute for the COVID-19 Genomics UK (COG-UK) Consortium	Davies	United Kingdom
>NSP15	hCoV-19/England/QEUH-B81A77/2020	2020-11-14	EPI_ISL_667851	Original	hCoV-19^^England	Human	Lighthouse Lab in Glasgow	Wellcome Sanger Institute for the COVID-19 Genomics UK (COG-UK) Consortium	Davies	United Kingdom
>NSP15	hCoV-19/England/QEUH-B820FC/2020	2020-11-14	EPI_ISL_668338	Original	hCoV-19^^England	Human	Lighthouse Lab in Glasgow	Wellcome Sanger Institute for the COVID-19 Genomics UK (COG-UK) Consortium	Davies	United Kingdom
>NSP15	hCoV-19/England/ALDP-B84DC6/2020	2020-11-14	EPI_ISL_675878	Original	hCoV-19^^England	Human	Lighthouse Lab in Alderley Park	Wellcome Sanger Institute for the COVID-19 Genomics UK (COG-UK) Consortium	Davies	United Kingdom
>NSP15	hCoV-19/England/ALDP-B83152/2020	2020-11-14	EPI_ISL_675657	Original	hCoV-19^^England	Human	Lighthouse Lab in Alderley Park	Wellcome Sanger Institute for the COVID-19 Genomics UK (COG-UK) Consortium	Davies	United Kingdom
>NSP15	hCoV-19/England/ALDP-B82FFF/2020	2020-11-14	EPI_ISL_675492	Original	hCoV-19^^England	Human	Lighthouse Lab in Alderley Park	Wellcome Sanger Institute for the COVID-19 Genomics UK (COG-UK) Consortium	Davies	United Kingdom
>NSP15	hCoV-19/England/ALDP-B8443A/2020	2020-11-14	EPI_ISL_674493	Original	hCoV-19^^England	Human	Lighthouse Lab in Alderley Park	Wellcome Sanger Institute for the COVID-19 Genomics UK (COG-UK) Consortium	Davies	United Kingdom
>NSP15	hCoV-19/England/ALDP-B82A3A/2020	2020-11-14	EPI_ISL_675310	Original	hCoV-19^^England	Human	Lighthouse Lab in Alderley Park	Wellcome Sanger Institute for the COVID-19 Genomics UK (COG-UK) Consortium	Davies	United Kingdom
>NSP15	hCoV-19/England/QEUH-B7E837/2020	2020-11-14	EPI_ISL_668346	Original	hCoV-19^^England	Human	Lighthouse Lab in Glasgow	Wellcome Sanger Institute for the COVID-19 Genomics UK (COG-UK) Consortium	Davies	United Kingdom
>NSP15	hCoV-19/England/ALDP-B8418E/2020	2020-11-14	EPI_ISL_675177	Original	hCoV-19^^England	Human	Lighthouse Lab in Alderley Park	Wellcome Sanger Institute for the COVID-19 Genomics UK (COG-UK) Consortium	Davies	United Kingdom
>NSP15	hCoV-19/England/QEUH-B82205/2020	2020-11-14	EPI_ISL_668250	Original	hCoV-19^^England	Human	Lighthouse Lab in Glasgow	Wellcome Sanger Institute for the COVID-19 Genomics UK (COG-UK) Consortium	Davies	United Kingdom
>NSP15	hCoV-19/England/QEUH-B7EA40/2020	2020-11-14	EPI_ISL_668030	Original	hCoV-19^^England	Human	Lighthouse Lab in Glasgow	Wellcome Sanger Institute for the COVID-19 Genomics UK (COG-UK) Consortium	Davies	United Kingdom
>NSP15	hCoV-19/England/LIVE-DC3B29/2020	2020-11-14	EPI_ISL_705240	Original	hCoV-19^^England	Human	Liverpool Clinical Laboratories	COVID-19 Genomics UK (COG-UK) Consortium	Haldenby	United Kingdom
>NSP15	hCoV-19/England/LIVE-DC41F9/2020	2020-11-14	EPI_ISL_705890	Original	hCoV-19^^England	Human	Liverpool Clinical Laboratories	COVID-19 Genomics UK (COG-UK) Consortium	Haldenby	United Kingdom
>NSP15	hCoV-19/England/LIVE-DC429C/2020	2020-11-14	EPI_ISL_704168	Original	hCoV-19^^England	Human	Liverpool Clinical Laboratories	COVID-19 Genomics UK (COG-UK) Consortium	Haldenby	United Kingdom
>NSP15	hCoV-19/Scotland/QEUH-B7F353/2020	2020-11-14	EPI_ISL_710858	Original	hCoV-19^^Scotland	Human	Lighthouse Lab in Glasgow	Wellcome Sanger Institute for the COVID-19 Genomics UK (COG-UK) Consortium	Davies	United Kingdom
>NSP15	hCoV-19/England/QEUH-B7C7B4/2020	2020-11-14	EPI_ISL_727820	Original	hCoV-19^^England	Human	Oxford Viromics	COVID-19 Genomics UK (COG-UK) Consortium	Golubchik	United Kingdom
>NSP15	hCoV-19/England/QEUH-B7CEA0/2020	2020-11-14	EPI_ISL_741829	Original	hCoV-19^^England	Human	Oxford Viromics	COVID-19 Genomics UK (COG-UK) Consortium	Golubchik	United Kingdom
>NSP15	hCoV-19/England/QEUH-B7DC1E/2020	2020-11-14	EPI_ISL_741907	Original	hCoV-19^^England	Human	Oxford Viromics	COVID-19 Genomics UK (COG-UK) Consortium	Golubchik	United Kingdom
>NSP15	hCoV-19/England/QEUH-B7D0F4/2020	2020-11-14	EPI_ISL_741847	Original	hCoV-19^^England	Human	Oxford Viromics	COVID-19 Genomics UK (COG-UK) Consortium	Golubchik	United Kingdom
>NSP15	hCoV-19/England/QEUH-B7DC0F/2020	2020-11-14	EPI_ISL_741906	Original	hCoV-19^^England	Human	Oxford Viromics	COVID-19 Genomics UK (COG-UK) Consortium	Golubchik	United Kingdom
>NSP15	hCoV-19/England/QEUH-B7FCA3/2020	2020-11-14	EPI_ISL_801289	Original	hCoV-19^^England	Human	Lighthouse Lab in Glasgow	Wellcome Sanger Institute for the COVID-19 Genomics UK (COG-UK) Consortium	Davies	United Kingdom
>NSP15	hCoV-19/Japan/PG-11358/2020	2020-11-14	EPI_ISL_898222	Original	hCoV-19^^Hyogo	Human	Pathogen Genomics Center	Pathogen Genomics Center	Sekizuka	Japan
>NSP15	hCoV-19/Japan/PG-11357/2020	2020-11-14	EPI_ISL_898221	Original	hCoV-19^^Hyogo	Human	Pathogen Genomics Center	Pathogen Genomics Center	Sekizuka	Japan
>NSP15	hCoV-19/Japan/PG-11356/2020	2020-11-14	EPI_ISL_898220	Original	hCoV-19^^Hyogo	Human	Pathogen Genomics Center	Pathogen Genomics Center	Sekizuka	Japan
>NSP15	hCoV-19/England/ALDP-B835ED/2020	2020-11-15	EPI_ISL_675254	Original	hCoV-19^^England	Human	Lighthouse Lab in Alderley Park	Wellcome Sanger Institute for the COVID-19 Genomics UK (COG-UK) Consortium	Davies	United Kingdom
>NSP15	hCoV-19/England/ALDP-B854A2/2020	2020-11-15	EPI_ISL_674181	Original	hCoV-19^^England	Human	Lighthouse Lab in Alderley Park	Wellcome Sanger Institute for the COVID-19 Genomics UK (COG-UK) Consortium	Davies	United Kingdom
>NSP15	hCoV-19/England/CAMC-B99EE9/2020	2020-11-15	EPI_ISL_673804	Original	hCoV-19^^England	Human	Lighthouse Lab in Cambridge	Wellcome Sanger Institute for the COVID-19 Genomics UK (COG-UK) Consortium	Davies	United Kingdom
>NSP15	hCoV-19/England/CAMC-B9C4C6/2020	2020-11-15	EPI_ISL_673253	Original	hCoV-19^^England	Human	Lighthouse Lab in Cambridge	Wellcome Sanger Institute for the COVID-19 Genomics UK (COG-UK) Consortium	Davies	United Kingdom
>NSP15	hCoV-19/England/CAMC-B9848E/2020	2020-11-15	EPI_ISL_674949	Original	hCoV-19^^England	Human	Lighthouse Lab in Cambridge	Wellcome Sanger Institute for the COVID-19 Genomics UK (COG-UK) Consortium	Davies	United Kingdom
>NSP15	hCoV-19/England/ALDP-B8541B/2020	2020-11-15	EPI_ISL_674301	Original	hCoV-19^^England	Human	Lighthouse Lab in Alderley Park	Wellcome Sanger Institute for the COVID-19 Genomics UK (COG-UK) Consortium	Davies	United Kingdom
>NSP15	hCoV-19/England/CAMC-B9958A/2020	2020-11-15	EPI_ISL_673423	Original	hCoV-19^^England	Human	Lighthouse Lab in Cambridge	Wellcome Sanger Institute for the COVID-19 Genomics UK (COG-UK) Consortium	Davies	United Kingdom
>NSP15	hCoV-19/England/QEUH-B7E011/2020	2020-11-15	EPI_ISL_741934	Original	hCoV-19^^England	Human	Oxford Viromics	COVID-19 Genomics UK (COG-UK) Consortium	Golubchik	United Kingdom
>NSP15	hCoV-19/Denmark/DCGC-12425/2020	2020-11-16	EPI_ISL_682606	Original	hCoV-19^^Midtjylland	Human	Department of Virus and Microbiological Special Diagnostics	Albertsen Lab	Michaelsen	Denmark
>NSP15	hCoV-19/England/204720047/2020	2020-11-16	EPI_ISL_686601	Original	hCoV-19^^England	Human	Respiratory Virus Unit	COVID-19 Genomics UK (COG-UK) Consortium	Platt	United Kingdom
>NSP15	hCoV-19/England/BIRM-684EC/2020	2020-11-16	EPI_ISL_918564	Original	hCoV-19^^England	Human	University of Birmingham	COVID-19 Genomics UK (COG-UK) Consortium	Loman	United Kingdom
>NSP15	hCoV-19/England/OXON-FA6BFD/2020	2020-11-16	EPI_ISL_3178946	Original	hCoV-19^^England	Human	Oxford Viromics	COVID-19 Genomics UK (COG-UK) Consortium	Golubchik	United Kingdom
>NSP15	hCoV-19/England/OXON-FA7215/2020	2020-11-16	EPI_ISL_3421703	Original	hCoV-19^^England	Human	Oxford Viromics	COVID-19 Genomics UK (COG-UK) Consortium	Golubchik	United Kingdom
>NSP15	hCoV-19/England/OXON-F893AD/2020	2020-11-17	EPI_ISL_2903252	Original	hCoV-19^^England	Human	Oxford Viromics	COVID-19 Genomics UK (COG-UK) Consortium	Golubchik	United Kingdom
>NSP15	hCoV-19/England/MILK-BAC45A/2020	2020-11-17	EPI_ISL_681342	Original	hCoV-19^^England	Human	Lighthouse Lab in Milton Keynes	Wellcome Sanger Institute for the COVID-19 Genomics UK (COG-UK) Consortium	Davies	United Kingdom
>NSP15	hCoV-19/England/MILK-BACDC8/2020	2020-11-17	EPI_ISL_681409	Original	hCoV-19^^England	Human	Lighthouse Lab in Milton Keynes	Wellcome Sanger Institute for the COVID-19 Genomics UK (COG-UK) Consortium	Davies	United Kingdom
>NSP15	hCoV-19/England/LIVE-DC824D/2020	2020-11-17	EPI_ISL_705938	Original	hCoV-19^^England	Human	Liverpool Clinical Laboratories	COVID-19 Genomics UK (COG-UK) Consortium	Haldenby	United Kingdom
>NSP15	hCoV-19/England/MILK-BB0444/2020	2020-11-17	EPI_ISL_720169	Original	hCoV-19^^England	Human	Lighthouse Lab in Milton Keynes	Wellcome Sanger Institute for the COVID-19 Genomics UK (COG-UK) Consortium	Davies	United Kingdom
>NSP15	hCoV-19/England/MILK-BAFEC2/2020	2020-11-17	EPI_ISL_720584	Original	hCoV-19^^England	Human	Lighthouse Lab in Milton Keynes	Wellcome Sanger Institute for the COVID-19 Genomics UK (COG-UK) Consortium	Davies	United Kingdom
>NSP15	hCoV-19/England/MILK-BB0FF8/2020	2020-11-17	EPI_ISL_720185	Original	hCoV-19^^England	Human	Lighthouse Lab in Milton Keynes	Wellcome Sanger Institute for the COVID-19 Genomics UK (COG-UK) Consortium	Davies	United Kingdom
>NSP15	hCoV-19/England/MILK-BA9E13/2020	2020-11-17	EPI_ISL_783347	Original	hCoV-19^^England	Human	Lighthouse Lab in Milton Keynes	Wellcome Sanger Institute for the COVID-19 Genomics UK (COG-UK) Consortium	Davies	United Kingdom
>NSP15	hCoV-19/England/MILK-BA9DCB/2020	2020-11-17	EPI_ISL_783129	Original	hCoV-19^^England	Human	Lighthouse Lab in Milton Keynes	Wellcome Sanger Institute for the COVID-19 Genomics UK (COG-UK) Consortium	Davies	United Kingdom
>NSP15	hCoV-19/England/MILK-BA9C37/2020	2020-11-17	EPI_ISL_783110	Original	hCoV-19^^England	Human	Lighthouse Lab in Milton Keynes	Wellcome Sanger Institute for the COVID-19 Genomics UK (COG-UK) Consortium	Davies	United Kingdom
>NSP15	hCoV-19/England/QEUH-BA2C2F/2020	2020-11-18	EPI_ISL_672784	Original	hCoV-19^^England	Human	Lighthouse Lab in Glasgow	Wellcome Sanger Institute for the COVID-19 Genomics UK (COG-UK) Consortium	Davies	United Kingdom
>NSP15	hCoV-19/England/MILK-BAC6EB/2020	2020-11-18	EPI_ISL_681593	Original	hCoV-19^^England	Human	Lighthouse Lab in Milton Keynes	Wellcome Sanger Institute for the COVID-19 Genomics UK (COG-UK) Consortium	Davies	United Kingdom
>NSP15	hCoV-19/England/MILK-BAC6DC/2020	2020-11-18	EPI_ISL_681616	Original	hCoV-19^^England	Human	Lighthouse Lab in Milton Keynes	Wellcome Sanger Institute for the COVID-19 Genomics UK (COG-UK) Consortium	Davies	United Kingdom
>NSP15	hCoV-19/England/MILK-BAB576/2020	2020-11-18	EPI_ISL_681570	Original	hCoV-19^^England	Human	Lighthouse Lab in Milton Keynes	Wellcome Sanger Institute for the COVID-19 Genomics UK (COG-UK) Consortium	Davies	United Kingdom
>NSP15	hCoV-19/England/MILK-BAB02A/2020	2020-11-18	EPI_ISL_681515	Original	hCoV-19^^England	Human	Lighthouse Lab in Milton Keynes	Wellcome Sanger Institute for the COVID-19 Genomics UK (COG-UK) Consortium	Davies	United Kingdom
>NSP15	hCoV-19/England/MILK-BAAC27/2020	2020-11-18	EPI_ISL_681499	Original	hCoV-19^^England	Human	Lighthouse Lab in Milton Keynes	Wellcome Sanger Institute for the COVID-19 Genomics UK (COG-UK) Consortium	Davies	United Kingdom
>NSP15	hCoV-19/England/MILK-BB0259/2020	2020-11-18	EPI_ISL_720252	Original	hCoV-19^^England	Human	Lighthouse Lab in Milton Keynes	Wellcome Sanger Institute for the COVID-19 Genomics UK (COG-UK) Consortium	Davies	United Kingdom
>NSP15	hCoV-19/England/QEUH-B9E86E/2020	2020-11-18	EPI_ISL_719873	Original	hCoV-19^^England	Human	Lighthouse Lab in Glasgow	Wellcome Sanger Institute for the COVID-19 Genomics UK (COG-UK) Consortium	Davies	United Kingdom
>NSP15	hCoV-19/England/MILK-BB1DA2/2020	2020-11-18	EPI_ISL_720470	Original	hCoV-19^^England	Human	Lighthouse Lab in Milton Keynes	Wellcome Sanger Institute for the COVID-19 Genomics UK (COG-UK) Consortium	Davies	United Kingdom
>NSP15	hCoV-19/England/MILK-BB01C5/2020	2020-11-18	EPI_ISL_720223	Original	hCoV-19^^England	Human	Lighthouse Lab in Milton Keynes	Wellcome Sanger Institute for the COVID-19 Genomics UK (COG-UK) Consortium	Davies	United Kingdom
>NSP15	hCoV-19/England/QEUH-B9E6DD/2020	2020-11-18	EPI_ISL_719927	Original	hCoV-19^^England	Human	Lighthouse Lab in Glasgow	Wellcome Sanger Institute for the COVID-19 Genomics UK (COG-UK) Consortium	Davies	United Kingdom
>NSP15	hCoV-19/England/QEUH-B9EE5D/2020	2020-11-18	EPI_ISL_719836	Original	hCoV-19^^England	Human	Lighthouse Lab in Glasgow	Wellcome Sanger Institute for the COVID-19 Genomics UK (COG-UK) Consortium	Davies	United Kingdom
>NSP15	hCoV-19/England/MILK-BB01A7/2020	2020-11-18	EPI_ISL_720211	Original	hCoV-19^^England	Human	Lighthouse Lab in Milton Keynes	Wellcome Sanger Institute for the COVID-19 Genomics UK (COG-UK) Consortium	Davies	United Kingdom
>NSP15	hCoV-19/England/MILK-BB0268/2020	2020-11-18	EPI_ISL_720046	Original	hCoV-19^^England	Human	Lighthouse Lab in Milton Keynes	Wellcome Sanger Institute for the COVID-19 Genomics UK (COG-UK) Consortium	Davies	United Kingdom
>NSP15	hCoV-19/England/MILK-BB0F70/2020	2020-11-18	EPI_ISL_720243	Original	hCoV-19^^England	Human	Lighthouse Lab in Milton Keynes	Wellcome Sanger Institute for the COVID-19 Genomics UK (COG-UK) Consortium	Davies	United Kingdom
>NSP15	hCoV-19/England/MILK-BB22B1/2020	2020-11-18	EPI_ISL_720473	Original	hCoV-19^^England	Human	Lighthouse Lab in Milton Keynes	Wellcome Sanger Institute for the COVID-19 Genomics UK (COG-UK) Consortium	Davies	United Kingdom
>NSP15	hCoV-19/England/MILK-BB25A9/2020	2020-11-18	EPI_ISL_720086	Original	hCoV-19^^England	Human	Lighthouse Lab in Milton Keynes	Wellcome Sanger Institute for the COVID-19 Genomics UK (COG-UK) Consortium	Davies	United Kingdom
>NSP15	hCoV-19/England/QEUH-B9F047/2020	2020-11-18	EPI_ISL_719848	Original	hCoV-19^^England	Human	Lighthouse Lab in Glasgow	Wellcome Sanger Institute for the COVID-19 Genomics UK (COG-UK) Consortium	Davies	United Kingdom
>NSP15	hCoV-19/England/QEUH-BA1C3F/2020	2020-11-18	EPI_ISL_719819	Original	hCoV-19^^England	Human	Lighthouse Lab in Glasgow	Wellcome Sanger Institute for the COVID-19 Genomics UK (COG-UK) Consortium	Davies	United Kingdom
>NSP15	hCoV-19/England/MILK-BB0F9E/2020	2020-11-18	EPI_ISL_720249	Original	hCoV-19^^England	Human	Lighthouse Lab in Milton Keynes	Wellcome Sanger Institute for the COVID-19 Genomics UK (COG-UK) Consortium	Davies	United Kingdom
>NSP15	hCoV-19/England/MILK-BB1A41/2020	2020-11-18	EPI_ISL_720500	Original	hCoV-19^^England	Human	Lighthouse Lab in Milton Keynes	Wellcome Sanger Institute for the COVID-19 Genomics UK (COG-UK) Consortium	Davies	United Kingdom
>NSP15	hCoV-19/England/QEUH-B9F0CF/2020	2020-11-18	EPI_ISL_719930	Original	hCoV-19^^England	Human	Lighthouse Lab in Glasgow	Wellcome Sanger Institute for the COVID-19 Genomics UK (COG-UK) Consortium	Davies	United Kingdom
>NSP15	hCoV-19/England/QEUH-BA1C11/2020	2020-11-18	EPI_ISL_719974	Original	hCoV-19^^England	Human	Lighthouse Lab in Glasgow	Wellcome Sanger Institute for the COVID-19 Genomics UK (COG-UK) Consortium	Davies	United Kingdom
>NSP15	hCoV-19/England/MILK-BAC584/2020	2020-11-18	EPI_ISL_720570	Original	hCoV-19^^England	Human	Lighthouse Lab in Milton Keynes	Wellcome Sanger Institute for the COVID-19 Genomics UK (COG-UK) Consortium	Davies	United Kingdom
>NSP15	hCoV-19/England/QEUH-BA3286/2020	2020-11-18	EPI_ISL_720920	Original	hCoV-19^^England	Human	Lighthouse Lab in Glasgow	Wellcome Sanger Institute for the COVID-19 Genomics UK (COG-UK) Consortium	Davies	United Kingdom
>NSP15	hCoV-19/England/QEUH-BA09C0/2020	2020-11-18	EPI_ISL_719672	Original	hCoV-19^^England	Human	Lighthouse Lab in Glasgow	Wellcome Sanger Institute for the COVID-19 Genomics UK (COG-UK) Consortium	Davies	United Kingdom
>NSP15	hCoV-19/England/QEUH-BA015F/2020	2020-11-18	EPI_ISL_719620	Original	hCoV-19^^England	Human	Lighthouse Lab in Glasgow	Wellcome Sanger Institute for the COVID-19 Genomics UK (COG-UK) Consortium	Davies	United Kingdom
>NSP15	hCoV-19/England/QEUH-B9EEE4/2020	2020-11-18	EPI_ISL_719663	Original	hCoV-19^^England	Human	Lighthouse Lab in Glasgow	Wellcome Sanger Institute for the COVID-19 Genomics UK (COG-UK) Consortium	Davies	United Kingdom
>NSP15	hCoV-19/England/QEUH-B9E734/2020	2020-11-18	EPI_ISL_719815	Original	hCoV-19^^England	Human	Lighthouse Lab in Glasgow	Wellcome Sanger Institute for the COVID-19 Genomics UK (COG-UK) Consortium	Davies	United Kingdom
>NSP15	hCoV-19/England/QEUH-BA41F1/2020	2020-11-18	EPI_ISL_721182	Original	hCoV-19^^England	Human	Lighthouse Lab in Glasgow	Wellcome Sanger Institute for the COVID-19 Genomics UK (COG-UK) Consortium	Davies	United Kingdom
>NSP15	hCoV-19/England/MILK-BAA128/2020	2020-11-18	EPI_ISL_783304	Original	hCoV-19^^England	Human	Lighthouse Lab in Milton Keynes	Wellcome Sanger Institute for the COVID-19 Genomics UK (COG-UK) Consortium	Davies	United Kingdom
>NSP15	hCoV-19/England/OXON-FA87CA/2020	2020-11-18	EPI_ISL_3421838	Original	hCoV-19^^England	Human	Oxford Viromics	COVID-19 Genomics UK (COG-UK) Consortium	Golubchik	United Kingdom
>NSP15	hCoV-19/England/QEUH-BA1FAF/2020	2020-11-18	EPI_ISL_719981	Original	hCoV-19^^England	Human	Lighthouse Lab in Glasgow	Wellcome Sanger Institute for the COVID-19 Genomics UK (COG-UK) Consortium	Davies	United Kingdom
>NSP15	hCoV-19/England/ALDP-BB8C71/2020	2020-11-19	EPI_ISL_703039	Original	hCoV-19^^England	Human	Lighthouse Lab in Alderley Park	Wellcome Sanger Institute for the COVID-19 Genomics UK (COG-UK) Consortium	Davies	United Kingdom
>NSP15	hCoV-19/England/ALDP-BB3D37/2020	2020-11-19	EPI_ISL_701739	Original	hCoV-19^^England	Human	Lighthouse Lab in Alderley Park	Wellcome Sanger Institute for the COVID-19 Genomics UK (COG-UK) Consortium	Davies	United Kingdom
>NSP15	hCoV-19/England/ALDP-BB3502/2020	2020-11-19	EPI_ISL_703134	Original	hCoV-19^^England	Human	Lighthouse Lab in Alderley Park	Wellcome Sanger Institute for the COVID-19 Genomics UK (COG-UK) Consortium	Davies	United Kingdom
>NSP15	hCoV-19/England/CAMC-BC3323/2020	2020-11-19	EPI_ISL_801110	Original	hCoV-19^^England	Human	Lighthouse Lab in Cambridge	Wellcome Sanger Institute for the COVID-19 Genomics UK (COG-UK) Consortium	Davies	United Kingdom
>NSP15	hCoV-19/England/ALDP-BB3F31/2020	2020-11-19	EPI_ISL_916132	Original	hCoV-19^^England	Human	Lighthouse Lab in Alderley Park	Wellcome Sanger Institute for the COVID-19 Genomics UK (COG-UK) Consortium	Davies	United Kingdom
>NSP15	hCoV-19/England/BHRT-24B6E7E/2020	2020-11-20	EPI_ISL_2732291	Original	hCoV-19^^England	Human	Respiratory Virus Unit	COVID-19 Genomics UK (COG-UK) Consortium	Lackenby	United Kingdom
>NSP15	hCoV-19/England/NORW-F2520/2020	2020-11-20	EPI_ISL_665665	Original	hCoV-19^^England	Human	Quadram Institute Bioscience	COVID-19 Genomics UK (COG-UK) Consortium	Alikhan	United Kingdom
>NSP15	hCoV-19/England/LOND-125186D/2020	2020-11-20	EPI_ISL_679445	Original	hCoV-19^^England	Human	University College London Hospital	COVID-19 Genomics UK (COG-UK) Consortium	Byott	United Kingdom
>NSP15	hCoV-19/England/LIVE-DC1A3D/2020	2020-11-20	EPI_ISL_705334	Original	hCoV-19^^England	Human	Liverpool Clinical Laboratories	COVID-19 Genomics UK (COG-UK) Consortium	Haldenby	United Kingdom
>NSP15	hCoV-19/England/ALDP-BB56FE/2020	2020-11-20	EPI_ISL_703173	Original	hCoV-19^^England	Human	Lighthouse Lab in Alderley Park	Wellcome Sanger Institute for the COVID-19 Genomics UK (COG-UK) Consortium	Davies	United Kingdom
>NSP15	hCoV-19/England/ALDP-BB9CF8/2020	2020-11-20	EPI_ISL_702957	Original	hCoV-19^^England	Human	Lighthouse Lab in Alderley Park	Wellcome Sanger Institute for the COVID-19 Genomics UK (COG-UK) Consortium	Davies	United Kingdom
>NSP15	hCoV-19/England/CAMC-BC1F4F/2020	2020-11-20	EPI_ISL_705146	Original	hCoV-19^^England	Human	Lighthouse Lab in Cambridge	Wellcome Sanger Institute for the COVID-19 Genomics UK (COG-UK) Consortium	Davies	United Kingdom
>NSP15	hCoV-19/England/LIVE-DC1912/2020	2020-11-20	EPI_ISL_705811	Original	hCoV-19^^England	Human	Liverpool Clinical Laboratories	COVID-19 Genomics UK (COG-UK) Consortium	Haldenby	United Kingdom
>NSP15	hCoV-19/England/ALDP-BB3915/2020	2020-11-20	EPI_ISL_701899	Original	hCoV-19^^England	Human	Lighthouse Lab in Alderley Park	Wellcome Sanger Institute for the COVID-19 Genomics UK (COG-UK) Consortium	Davies	United Kingdom
>NSP15	hCoV-19/England/ALDP-BB2828/2020	2020-11-20	EPI_ISL_702799	Original	hCoV-19^^England	Human	Lighthouse Lab in Alderley Park	Wellcome Sanger Institute for the COVID-19 Genomics UK (COG-UK) Consortium	Davies	United Kingdom
>NSP15	hCoV-19/England/ALDP-BB52CD/2020	2020-11-20	EPI_ISL_703100	Original	hCoV-19^^England	Human	Lighthouse Lab in Alderley Park	Wellcome Sanger Institute for the COVID-19 Genomics UK (COG-UK) Consortium	Davies	United Kingdom
>NSP15	hCoV-19/England/ALDP-BB2855/2020	2020-11-20	EPI_ISL_703017	Original	hCoV-19^^England	Human	Lighthouse Lab in Alderley Park	Wellcome Sanger Institute for the COVID-19 Genomics UK (COG-UK) Consortium	Davies	United Kingdom
>NSP15	hCoV-19/Wales/ALDP-BBA8D5/2020	2020-11-20	EPI_ISL_710741	Original	hCoV-19^^Wales	Human	Lighthouse Lab in Alderley Park	Wellcome Sanger Institute for the COVID-19 Genomics UK (COG-UK) Consortium	Davies	United Kingdom
>NSP15	hCoV-19/England/ALDP-BC6627/2020	2020-11-20	EPI_ISL_721280	Original	hCoV-19^^England	Human	Lighthouse Lab in Alderley Park	Wellcome Sanger Institute for the COVID-19 Genomics UK (COG-UK) Consortium	Davies	United Kingdom
>NSP15	hCoV-19/England/ALDP-BC8C50/2020	2020-11-20	EPI_ISL_915635	Original	hCoV-19^^England	Human	Lighthouse Lab in Alderley Park	Wellcome Sanger Institute for the COVID-19 Genomics UK (COG-UK) Consortium	Davies	United Kingdom
>NSP15	hCoV-19/England/ALDP-BB4440/2020	2020-11-20	EPI_ISL_916135	Original	hCoV-19^^England	Human	Lighthouse Lab in Alderley Park	Wellcome Sanger Institute for the COVID-19 Genomics UK (COG-UK) Consortium	Davies	United Kingdom
>NSP15	hCoV-19/England/SHEF-C8110/2020	2020-11-21	EPI_ISL_680150	Original	hCoV-19^^England	Human	Virology Department	COVID-19 Genomics UK (COG-UK) Consortium	de Silva	United Kingdom
>NSP15	hCoV-19/England/ALDP-BBB467/2020	2020-11-21	EPI_ISL_701758	Original	hCoV-19^^England	Human	Lighthouse Lab in Alderley Park	Wellcome Sanger Institute for the COVID-19 Genomics UK (COG-UK) Consortium	Davies	United Kingdom
>NSP15	hCoV-19/England/ALDP-BB55A6/2020	2020-11-21	EPI_ISL_703070	Original	hCoV-19^^England	Human	Lighthouse Lab in Alderley Park	Wellcome Sanger Institute for the COVID-19 Genomics UK (COG-UK) Consortium	Davies	United Kingdom
>NSP15	hCoV-19/England/ALDP-BB54A9/2020	2020-11-21	EPI_ISL_702810	Original	hCoV-19^^England	Human	Lighthouse Lab in Alderley Park	Wellcome Sanger Institute for the COVID-19 Genomics UK (COG-UK) Consortium	Davies	United Kingdom
>NSP15	hCoV-19/England/ALDP-BB5588/2020	2020-11-21	EPI_ISL_703052	Original	hCoV-19^^England	Human	Lighthouse Lab in Alderley Park	Wellcome Sanger Institute for the COVID-19 Genomics UK (COG-UK) Consortium	Davies	United Kingdom
>NSP15	hCoV-19/England/CAMC-BBBFDF/2020	2020-11-21	EPI_ISL_724113	Original	hCoV-19^^England	Human	Northumbria University / South Tees Hospitals NHS Foundation Trust / North Cumbria Integrated Care NHS Foundation Trust / North Tees and Hartlepool NHS Foundation
>NSP15	hCoV-19/England/LOND-1287989/2020	2020-11-21	EPI_ISL_842963	Original	hCoV-19^^England	Human	Barts Health NHS Trust	COVID-19 Genomics UK (COG-UK) Consortium	Kele	United Kingdom
>NSP15	hCoV-19/England/ALDP-BC6CE9/2020	2020-11-21	EPI_ISL_915799	Original	hCoV-19^^England	Human	Lighthouse Lab in Alderley Park	Wellcome Sanger Institute for the COVID-19 Genomics UK (COG-UK) Consortium	Davies	United Kingdom
>NSP15	hCoV-19/England/ALDP-BC8C9C/2020	2020-11-21	EPI_ISL_915543	Original	hCoV-19^^England	Human	Lighthouse Lab in Alderley Park	Wellcome Sanger Institute for the COVID-19 Genomics UK (COG-UK) Consortium	Davies	United Kingdom
>NSP15	hCoV-19/England/ALDP-BC8B9F/2020	2020-11-21	EPI_ISL_915658	Original	hCoV-19^^England	Human	Lighthouse Lab in Alderley Park	Wellcome Sanger Institute for the COVID-19 Genomics UK (COG-UK) Consortium	Davies	United Kingdom
>NSP15	hCoV-19/England/ALDP-BC7F76/2020	2020-11-21	EPI_ISL_915927	Original	hCoV-19^^England	Human	Lighthouse Lab in Alderley Park	Wellcome Sanger Institute for the COVID-19 Genomics UK (COG-UK) Consortium	Davies	United Kingdom
>NSP15	hCoV-19/England/ALDP-BC7037/2020	2020-11-21	EPI_ISL_915991	Original	hCoV-19^^England	Human	Lighthouse Lab in Alderley Park	Wellcome Sanger Institute for the COVID-19 Genomics UK (COG-UK) Consortium	Davies	United Kingdom
>NSP15	hCoV-19/England/CAMC-BC1783/2020	2020-11-22	EPI_ISL_704524	Original	hCoV-19^^England	Human	Department of Pathology	COVID-19 Genomics UK (COG-UK) Consortium	Goodfellow	United Kingdom
>NSP15	hCoV-19/England/NORT-1B71E8A/2020	2020-11-22	EPI_ISL_705273	Original	hCoV-19^^England	Human	Northumbria University / South Tees Hospitals NHS Foundation Trust / North Cumbria Integrated Care NHS Foundation Trust / North Tees and Hartlepool NHS Foundation
>NSP15	hCoV-19/England/CAMC-BC22EB/2020	2020-11-22	EPI_ISL_705034	Original	hCoV-19^^England	Human	Lighthouse Lab in Cambridge	Wellcome Sanger Institute for the COVID-19 Genomics UK (COG-UK) Consortium	Davies	United Kingdom
>NSP15	hCoV-19/England/CAMC-BC0F31/2020	2020-11-22	EPI_ISL_705117	Original	hCoV-19^^England	Human	Lighthouse Lab in Cambridge	Wellcome Sanger Institute for the COVID-19 Genomics UK (COG-UK) Consortium	Davies	United Kingdom
>NSP15	hCoV-19/England/CAMC-BC1E9D/2020	2020-11-22	EPI_ISL_705633	Original	hCoV-19^^England	Human	Department of Pathology	COVID-19 Genomics UK (COG-UK) Consortium	Goodfellow	United Kingdom
>NSP15	hCoV-19/England/CAMC-BC0836/2020	2020-11-22	EPI_ISL_704865	Original	hCoV-19^^England	Human	Lighthouse Lab in Cambridge	Wellcome Sanger Institute for the COVID-19 Genomics UK (COG-UK) Consortium	Davies	United Kingdom
>NSP15	hCoV-19/England/CAMC-BC004D/2020	2020-11-22	EPI_ISL_705135	Original	hCoV-19^^England	Human	Lighthouse Lab in Cambridge	Wellcome Sanger Institute for the COVID-19 Genomics UK (COG-UK) Consortium	Davies	United Kingdom
>NSP15	hCoV-19/England/CAMC-BBB6E9/2020	2020-11-22	EPI_ISL_704478	Original	hCoV-19^^England	Human	Department of Pathology	COVID-19 Genomics UK (COG-UK) Consortium	Goodfellow	United Kingdom
>NSP15	hCoV-19/England/CAMC-BC0BC4/2020	2020-11-22	EPI_ISL_704889	Original	hCoV-19^^England	Human	Lighthouse Lab in Cambridge	Wellcome Sanger Institute for the COVID-19 Genomics UK (COG-UK) Consortium	Davies	United Kingdom
>NSP15	hCoV-19/England/CAMC-BC1C39/2020	2020-11-22	EPI_ISL_704696	Original	hCoV-19^^England	Human	Lighthouse Lab in Cambridge	Wellcome Sanger Institute for the COVID-19 Genomics UK (COG-UK) Consortium	Davies	United Kingdom
>NSP15	hCoV-19/England/ALDP-BC77C9/2020	2020-11-22	EPI_ISL_721261	Original	hCoV-19^^England	Human	Lighthouse Lab in Alderley Park	Wellcome Sanger Institute for the COVID-19 Genomics UK (COG-UK) Consortium	Davies	United Kingdom
>NSP15	hCoV-19/England/ALDP-BC6672/2020	2020-11-22	EPI_ISL_721469	Original	hCoV-19^^England	Human	Lighthouse Lab in Alderley Park	Wellcome Sanger Institute for the COVID-19 Genomics UK (COG-UK) Consortium	Davies	United Kingdom
>NSP15	hCoV-19/England/ALDP-BC7CBB/2020	2020-11-22	EPI_ISL_721362	Original	hCoV-19^^England	Human	Lighthouse Lab in Alderley Park	Wellcome Sanger Institute for the COVID-19 Genomics UK (COG-UK) Consortium	Davies	United Kingdom
>NSP15	hCoV-19/England/ALDP-BC7574/2020	2020-11-22	EPI_ISL_721353	Original	hCoV-19^^England	Human	Lighthouse Lab in Alderley Park	Wellcome Sanger Institute for the COVID-19 Genomics UK (COG-UK) Consortium	Davies	United Kingdom
>NSP15	hCoV-19/England/ALDP-BC883E/2020	2020-11-22	EPI_ISL_721288	Original	hCoV-19^^England	Human	Lighthouse Lab in Alderley Park	Wellcome Sanger Institute for the COVID-19 Genomics UK (COG-UK) Consortium	Davies	United Kingdom
>NSP15	hCoV-19/England/CAMC-BC27BF/2020	2020-11-22	EPI_ISL_801037	Original	hCoV-19^^England	Human	Lighthouse Lab in Cambridge	Wellcome Sanger Institute for the COVID-19 Genomics UK (COG-UK) Consortium	Davies	United Kingdom
>NSP15	hCoV-19/England/LOND-1287628/2020	2020-11-22	EPI_ISL_842918	Original	hCoV-19^^England	Human	Barts Health NHS Trust	COVID-19 Genomics UK (COG-UK) Consortium	Kele	United Kingdom
>NSP15	hCoV-19/England/OXON-F3F9C2/2020	2020-11-22	EPI_ISL_840217	Original	hCoV-19^^England	Human	Oxford Viromics	COVID-19 Genomics UK (COG-UK) Consortium	Golubchik	United Kingdom
>NSP15	hCoV-19/England/ALDP-BC6742/2020	2020-11-22	EPI_ISL_915864	Original	hCoV-19^^England	Human	Lighthouse Lab in Alderley Park	Wellcome Sanger Institute for the COVID-19 Genomics UK (COG-UK) Consortium	Davies	United Kingdom
>NSP15	hCoV-19/England/ALDP-BCACA9/2020	2020-11-22	EPI_ISL_915766	Original	hCoV-19^^England	Human	Lighthouse Lab in Alderley Park	Wellcome Sanger Institute for the COVID-19 Genomics UK (COG-UK) Consortium	Davies	United Kingdom
>NSP15	hCoV-19/England/ALDP-BCAE1C/2020	2020-11-22	EPI_ISL_915813	Original	hCoV-19^^England	Human	Lighthouse Lab in Alderley Park	Wellcome Sanger Institute for the COVID-19 Genomics UK (COG-UK) Consortium	Davies	United Kingdom
>NSP15	hCoV-19/England/ALDP-BC8090/2020	2020-11-22	EPI_ISL_915800	Original	hCoV-19^^England	Human	Lighthouse Lab in Alderley Park	Wellcome Sanger Institute for the COVID-19 Genomics UK (COG-UK) Consortium	Davies	United Kingdom
>NSP15	hCoV-19/England/ALDP-BC679D/2020	2020-11-22	EPI_ISL_916045	Original	hCoV-19^^England	Human	Lighthouse Lab in Alderley Park	Wellcome Sanger Institute for the COVID-19 Genomics UK (COG-UK) Consortium	Davies	United Kingdom
>NSP15	hCoV-19/England/ALDP-BCAD4C/2020	2020-11-22	EPI_ISL_915998	Original	hCoV-19^^England	Human	Lighthouse Lab in Alderley Park	Wellcome Sanger Institute for the COVID-19 Genomics UK (COG-UK) Consortium	Davies	United Kingdom
>NSP15	hCoV-19/England/ALDP-BC9BCB/2020	2020-11-22	EPI_ISL_915572	Original	hCoV-19^^England	Human	Lighthouse Lab in Alderley Park	Wellcome Sanger Institute for the COVID-19 Genomics UK (COG-UK) Consortium	Davies	United Kingdom
>NSP15	hCoV-19/England/ALDP-BC9E1D/2020	2020-11-22	EPI_ISL_915491	Original	hCoV-19^^England	Human	Lighthouse Lab in Alderley Park	Wellcome Sanger Institute for the COVID-19 Genomics UK (COG-UK) Consortium	Davies	United Kingdom
>NSP15	hCoV-19/England/ALDP-BCAC4F/2020	2020-11-22	EPI_ISL_915950	Original	hCoV-19^^England	Human	Lighthouse Lab in Alderley Park	Wellcome Sanger Institute for the COVID-19 Genomics UK (COG-UK) Consortium	Davies	United Kingdom
>NSP15	hCoV-19/England/ALDP-BCAC5E/2020	2020-11-22	EPI_ISL_915782	Original	hCoV-19^^England	Human	Lighthouse Lab in Alderley Park	Wellcome Sanger Institute for the COVID-19 Genomics UK (COG-UK) Consortium	Davies	United Kingdom
>NSP15	hCoV-19/England/LIVE-DC242F/2020	2020-11-22	EPI_ISL_6017499	Original	hCoV-19^^England	Human	Liverpool Clinical Laboratories	COVID-19 Genomics UK (COG-UK) Consortium	Haldenby	United Kingdom
>NSP15	hCoV-19/England/ALDP-BCAB06/2020	2020-11-23	EPI_ISL_703314	Original	hCoV-19^^England	Human	Lighthouse Lab in Alderley Park	Wellcome Sanger Institute for the COVID-19 Genomics UK (COG-UK) Consortium	Davies	United Kingdom
>NSP15	hCoV-19/England/ALDP-BCA508/2020	2020-11-23	EPI_ISL_703573	Original	hCoV-19^^England	Human	Lighthouse Lab in Alderley Park	Wellcome Sanger Institute for the COVID-19 Genomics UK (COG-UK) Consortium	Davies	United Kingdom
>NSP15	hCoV-19/England/ALDP-BCA9EE/2020	2020-11-23	EPI_ISL_703705	Original	hCoV-19^^England	Human	Lighthouse Lab in Alderley Park	Wellcome Sanger Institute for the COVID-19 Genomics UK (COG-UK) Consortium	Davies	United Kingdom
>NSP15	hCoV-19/England/ALDP-BCA92A/2020	2020-11-23	EPI_ISL_703620	Original	hCoV-19^^England	Human	Lighthouse Lab in Alderley Park	Wellcome Sanger Institute for the COVID-19 Genomics UK (COG-UK) Consortium	Davies	United Kingdom
>NSP15	hCoV-19/England/ALDP-BCA553/2020	2020-11-23	EPI_ISL_703480	Original	hCoV-19^^England	Human	Lighthouse Lab in Alderley Park	Wellcome Sanger Institute for the COVID-19 Genomics UK (COG-UK) Consortium	Davies	United Kingdom
>NSP15	hCoV-19/England/ALDP-BCA429/2020	2020-11-23	EPI_ISL_703322	Original	hCoV-19^^England	Human	Lighthouse Lab in Alderley Park	Wellcome Sanger Institute for the COVID-19 Genomics UK (COG-UK) Consortium	Davies	United Kingdom
>NSP15	hCoV-19/England/ALDP-BCA4CF/2020	2020-11-23	EPI_ISL_703329	Original	hCoV-19^^England	Human	Lighthouse Lab in Alderley Park	Wellcome Sanger Institute for the COVID-19 Genomics UK (COG-UK) Consortium	Davies	United Kingdom
>NSP15	hCoV-19/Denmark/DCGC-14714/2020	2020-11-23	EPI_ISL_711925	Original	hCoV-19^^Nordjylland	Human	Department of Virus and Microbiological Special Diagnostics	Albertsen Lab	Michaelsen	Denmark
>NSP15	hCoV-19/Denmark/DCGC-15033/2020	2020-11-23	EPI_ISL_713594	Original	hCoV-19^^Midtjylland	Human	Department of Virus and Microbiological Special Diagnostics	Albertsen Lab	Michaelsen	Denmark
>NSP15	hCoV-19/Denmark/DCGC-15398/2020	2020-11-23	EPI_ISL_713802	Original	hCoV-19^^Midtjylland	Human	Department of Virus and Microbiological Special Diagnostics	Albertsen Lab	Michaelsen	Denmark
>NSP15	hCoV-19/Denmark/DCGC-14841/2020	2020-11-23	EPI_ISL_712020	Original	hCoV-19^^Midtjylland	Human	Department of Virus and Microbiological Special Diagnostics	Albertsen Lab	Michaelsen	Denmark
>NSP15	hCoV-19/Denmark/DCGC-15657/2020	2020-11-23	EPI_ISL_713943	Original	hCoV-19^^Midtjylland	Human	Department of Virus and Microbiological Special Diagnostics	Albertsen Lab	Michaelsen	Denmark
>NSP15	hCoV-19/Denmark/DCGC-14729/2020	2020-11-23	EPI_ISL_711937	Original	hCoV-19^^Midtjylland	Human	Department of Virus and Microbiological Special Diagnostics	Albertsen Lab	Michaelsen	Denmark
>NSP15	hCoV-19/Denmark/DCGC-14997/2020	2020-11-23	EPI_ISL_713569	Original	hCoV-19^^Midtjylland	Human	Department of Virus and Microbiological Special Diagnostics	Albertsen Lab	Michaelsen	Denmark
>NSP15	hCoV-19/Denmark/DCGC-15228/2020	2020-11-23	EPI_ISL_713709	Original	hCoV-19^^Midtjylland	Human	Department of Virus and Microbiological Special Diagnostics	Albertsen Lab	Michaelsen	Denmark
>NSP15	hCoV-19/Denmark/DCGC-15157/2020	2020-11-23	EPI_ISL_713665	Original	hCoV-19^^Midtjylland	Human	Department of Virus and Microbiological Special Diagnostics	Albertsen Lab	Michaelsen	Denmark
>NSP15	hCoV-19/Denmark/DCGC-14724/2020	2020-11-23	EPI_ISL_711933	Original	hCoV-19^^Nordjylland	Human	Department of Virus and Microbiological Special Diagnostics	Albertsen Lab	Michaelsen	Denmark
>NSP15	hCoV-19/England/ALDP-BC629C/2020	2020-11-23	EPI_ISL_721382	Original	hCoV-19^^England	Human	Lighthouse Lab in Alderley Park	Wellcome Sanger Institute for the COVID-19 Genomics UK (COG-UK) Consortium	Davies	United Kingdom
>NSP15	hCoV-19/England/ALDP-BC85A0/2020	2020-11-23	EPI_ISL_721282	Original	hCoV-19^^England	Human	Lighthouse Lab in Alderley Park	Wellcome Sanger Institute for the COVID-19 Genomics UK (COG-UK) Consortium	Davies	United Kingdom
>NSP15	hCoV-19/England/ALDP-BC627E/2020	2020-11-23	EPI_ISL_721309	Original	hCoV-19^^England	Human	Lighthouse Lab in Alderley Park	Wellcome Sanger Institute for the COVID-19 Genomics UK (COG-UK) Consortium	Davies	United Kingdom
>NSP15	hCoV-19/England/CAMC-BC302C/2020	2020-11-23	EPI_ISL_801122	Original	hCoV-19^^England	Human	Lighthouse Lab in Cambridge	Wellcome Sanger Institute for the COVID-19 Genomics UK (COG-UK) Consortium	Davies	United Kingdom
>NSP15	hCoV-19/England/CAMC-BC2913/2020	2020-11-23	EPI_ISL_801005	Original	hCoV-19^^England	Human	Lighthouse Lab in Cambridge	Wellcome Sanger Institute for the COVID-19 Genomics UK (COG-UK) Consortium	Davies	United Kingdom
>NSP15	hCoV-19/England/LOND-12879A7/2020	2020-11-23	EPI_ISL_842964	Original	hCoV-19^^England	Human	Barts Health NHS Trust	COVID-19 Genomics UK (COG-UK) Consortium	Kele	United Kingdom
>NSP15	hCoV-19/England/LOND-1287C80/2020	2020-11-23	EPI_ISL_843004	Original	hCoV-19^^England	Human	Barts Health NHS Trust	COVID-19 Genomics UK (COG-UK) Consortium	Kele	United Kingdom
>NSP15	hCoV-19/England/ALDP-BC9FED/2020	2020-11-23	EPI_ISL_915730	Original	hCoV-19^^England	Human	Lighthouse Lab in Alderley Park	Wellcome Sanger Institute for the COVID-19 Genomics UK (COG-UK) Consortium	Davies	United Kingdom
>NSP15	hCoV-19/England/ALDP-BC90AE/2020	2020-11-23	EPI_ISL_915569	Original	hCoV-19^^England	Human	Lighthouse Lab in Alderley Park	Wellcome Sanger Institute for the COVID-19 Genomics UK (COG-UK) Consortium	Davies	United Kingdom
>NSP15	hCoV-19/England/ALDP-BC829A/2020	2020-11-23	EPI_ISL_915796	Original	hCoV-19^^England	Human	Lighthouse Lab in Alderley Park	Wellcome Sanger Institute for the COVID-19 Genomics UK (COG-UK) Consortium	Davies	United Kingdom
>NSP15	hCoV-19/England/ALDP-BC9F92/2020	2020-11-23	EPI_ISL_915482	Original	hCoV-19^^England	Human	Lighthouse Lab in Alderley Park	Wellcome Sanger Institute for the COVID-19 Genomics UK (COG-UK) Consortium	Davies	United Kingdom
>NSP15	hCoV-19/England/ALDP-BC7E00/2020	2020-11-23	EPI_ISL_915867	Original	hCoV-19^^England	Human	Lighthouse Lab in Alderley Park	Wellcome Sanger Institute for the COVID-19 Genomics UK (COG-UK) Consortium	Davies	United Kingdom
>NSP15	hCoV-19/England/ALDP-BC9AFB/2020	2020-11-23	EPI_ISL_915680	Original	hCoV-19^^England	Human	Lighthouse Lab in Alderley Park	Wellcome Sanger Institute for the COVID-19 Genomics UK (COG-UK) Consortium	Davies	United Kingdom
>NSP15	hCoV-19/England/OXON-F8A99B/2020	2020-11-24	EPI_ISL_3003293	Original	hCoV-19^^England	Human	Oxford Viromics	COVID-19 Genomics UK (COG-UK) Consortium	Golubchik	United Kingdom
>NSP15	hCoV-19/England/LIVE-DC2771/2020	2020-11-24	EPI_ISL_705824	Original	hCoV-19^^England	Human	Liverpool Clinical Laboratories	COVID-19 Genomics UK (COG-UK) Consortium	Haldenby	United Kingdom
>NSP15	hCoV-19/England/SHEF-10D4451/2020	2020-11-24	EPI_ISL_706987	Original	hCoV-19^^England	Human	Virology Department	COVID-19 Genomics UK (COG-UK) Consortium	de Silva	United Kingdom
>NSP15	hCoV-19/England/QEUH-BC3FF2/2020	2020-11-24	EPI_ISL_703290	Original	hCoV-19^^England	Human	Lighthouse Lab in Glasgow	Wellcome Sanger Institute for the COVID-19 Genomics UK (COG-UK) Consortium	Davies	United Kingdom
>NSP15	hCoV-19/England/QEUH-BC3E7D/2020	2020-11-24	EPI_ISL_704177	Original	hCoV-19^^England	Human	Lighthouse Lab in Glasgow	Wellcome Sanger Institute for the COVID-19 Genomics UK (COG-UK) Consortium	Davies	United Kingdom
>NSP15	hCoV-19/England/LIVE-DCB602/2020	2020-11-24	EPI_ISL_724415	Original	hCoV-19^^England	Human	Liverpool Clinical Laboratories	COVID-19 Genomics UK (COG-UK) Consortium	Haldenby	United Kingdom
>NSP15	hCoV-19/England/LIVE-DC2D9D/2020	2020-11-25	EPI_ISL_1177830	Original	hCoV-19^^England	Human	Liverpool Clinical Laboratories	COVID-19 Genomics UK (COG-UK) Consortium	Haldenby	United Kingdom
>NSP15	hCoV-19/England/LOND-128D21F/2020	2020-11-25	EPI_ISL_1636930	Original	hCoV-19^^England	Human	Barts Health NHS Trust	COVID-19 Genomics UK (COG-UK) Consortium	Kele	United Kingdom
>NSP15	hCoV-19/England/QEUH-BC48F6/2020	2020-11-25	EPI_ISL_703694	Original	hCoV-19^^England	Human	Lighthouse Lab in Glasgow	Wellcome Sanger Institute for the COVID-19 Genomics UK (COG-UK) Consortium	Davies	United Kingdom
>NSP15	hCoV-19/England/QEUH-BC45A4/2020	2020-11-25	EPI_ISL_703654	Original	hCoV-19^^England	Human	Lighthouse Lab in Glasgow	Wellcome Sanger Institute for the COVID-19 Genomics UK (COG-UK) Consortium	Davies	United Kingdom
>NSP15	hCoV-19/England/QEUH-BC3B94/2020	2020-11-25	EPI_ISL_704091	Original	hCoV-19^^England	Human	Lighthouse Lab in Glasgow	Wellcome Sanger Institute for the COVID-19 Genomics UK (COG-UK) Consortium	Davies	United Kingdom
>NSP15	hCoV-19/England/QEUH-BC3806/2020	2020-11-25	EPI_ISL_704204	Original	hCoV-19^^England	Human	Lighthouse Lab in Glasgow	Wellcome Sanger Institute for the COVID-19 Genomics UK (COG-UK) Consortium	Davies	United Kingdom
>NSP15	hCoV-19/England/QEUH-BC3D61/2020	2020-11-25	EPI_ISL_703997	Original	hCoV-19^^England	Human	Lighthouse Lab in Glasgow	Wellcome Sanger Institute for the COVID-19 Genomics UK (COG-UK) Consortium	Davies	United Kingdom
>NSP15	hCoV-19/England/QEUH-BC4805/2020	2020-11-25	EPI_ISL_703799	Original	hCoV-19^^England	Human	Lighthouse Lab in Glasgow	Wellcome Sanger Institute for the COVID-19 Genomics UK (COG-UK) Consortium	Davies	United Kingdom
>NSP15	hCoV-19/England/QEUH-BC3C55/2020	2020-11-25	EPI_ISL_704182	Original	hCoV-19^^England	Human	Lighthouse Lab in Glasgow	Wellcome Sanger Institute for the COVID-19 Genomics UK (COG-UK) Consortium	Davies	United Kingdom
>NSP15	hCoV-19/England/QEUH-BC47EA/2020	2020-11-25	EPI_ISL_703428	Original	hCoV-19^^England	Human	Lighthouse Lab in Glasgow	Wellcome Sanger Institute for the COVID-19 Genomics UK (COG-UK) Consortium	Davies	United Kingdom
>NSP15	hCoV-19/England/LIVE-DC2CDC/2020	2020-11-25	EPI_ISL_705843	Original	hCoV-19^^England	Human	Liverpool Clinical Laboratories	COVID-19 Genomics UK (COG-UK) Consortium	Haldenby	United Kingdom
>NSP15	hCoV-19/England/LOND-1287A1D/2020	2020-11-25	EPI_ISL_842970	Original	hCoV-19^^England	Human	Barts Health NHS Trust	COVID-19 Genomics UK (COG-UK) Consortium	Kele	United Kingdom
>NSP15	hCoV-19/Poland/PL_RCNT_numerprbki/2020	2020-11-25	EPI_ISL_3664348	Original	hCoV-19^^Swietokrzyskie	Human	Regional Science and Technology Center	Regional Science and Technology Center	Madej	Poland
>NSP15	hCoV-19/England/QEUH-BCE373/2020	2020-11-26	EPI_ISL_704335	Original	hCoV-19^^England	Human	Lighthouse Lab in Glasgow	Wellcome Sanger Institute for the COVID-19 Genomics UK (COG-UK) Consortium	Davies	United Kingdom
>NSP15	hCoV-19/England/QEUH-BCE2B2/2020	2020-11-26	EPI_ISL_704672	Original	hCoV-19^^England	Human	Lighthouse Lab in Glasgow	Wellcome Sanger Institute for the COVID-19 Genomics UK (COG-UK) Consortium	Davies	United Kingdom
>NSP15	hCoV-19/England/QEUH-BCD453/2020	2020-11-26	EPI_ISL_704240	Original	hCoV-19^^England	Human	Lighthouse Lab in Glasgow	Wellcome Sanger Institute for the COVID-19 Genomics UK (COG-UK) Consortium	Davies	United Kingdom
>NSP15	hCoV-19/England/MILK-BDB926/2020	2020-11-26	EPI_ISL_709615	Original	hCoV-19^^England	Human	Lighthouse Lab in Milton Keynes	Wellcome Sanger Institute for the COVID-19 Genomics UK (COG-UK) Consortium	Davies	United Kingdom
>NSP15	hCoV-19/England/MILK-BDB6B6/2020	2020-11-26	EPI_ISL_709589	Original	hCoV-19^^England	Human	Lighthouse Lab in Milton Keynes	Wellcome Sanger Institute for the COVID-19 Genomics UK (COG-UK) Consortium	Davies	United Kingdom
>NSP15	hCoV-19/England/QEUH-BCE917/2020	2020-11-26	EPI_ISL_704493	Original	hCoV-19^^England	Human	Lighthouse Lab in Glasgow	Wellcome Sanger Institute for the COVID-19 Genomics UK (COG-UK) Consortium	Davies	United Kingdom
>NSP15	hCoV-19/Wales/PHWC-495DE7/2020	2020-11-26	EPI_ISL_726486	Original	hCoV-19^^Wales	Human	Wales Specialist Virology Centre Sequencing lab	COVID-19 Genomics UK (COG-UK) Consortium	Moore	United Kingdom
>NSP15	hCoV-19/England/OXON-F8938F/2020	2020-11-27	EPI_ISL_2903250	Original	hCoV-19^^England	Human	Oxford Viromics	COVID-19 Genomics UK (COG-UK) Consortium	Golubchik	United Kingdom
>NSP15	hCoV-19/England/QEUH-BCB58F/2020	2020-11-27	EPI_ISL_704362	Original	hCoV-19^^England	Human	Lighthouse Lab in Glasgow	Wellcome Sanger Institute for the COVID-19 Genomics UK (COG-UK) Consortium	Davies	United Kingdom
>NSP15	hCoV-19/England/CAMC-BD1850/2020	2020-11-27	EPI_ISL_702364	Original	hCoV-19^^England	Human	Lighthouse Lab in Cambridge	Wellcome Sanger Institute for the COVID-19 Genomics UK (COG-UK) Consortium	Davies	United Kingdom
>NSP15	hCoV-19/England/CAMC-BD1823/2020	2020-11-27	EPI_ISL_702266	Original	hCoV-19^^England	Human	Lighthouse Lab in Cambridge	Wellcome Sanger Institute for the COVID-19 Genomics UK (COG-UK) Consortium	Davies	United Kingdom
>NSP15	hCoV-19/England/SHEF-CC9C9/2020	2020-11-27	EPI_ISL_702776	Original	hCoV-19^^England	Human	Virology Department	COVID-19 Genomics UK (COG-UK) Consortium	de Silva	United Kingdom
>NSP15	hCoV-19/England/QEUH-BCB886/2020	2020-11-27	EPI_ISL_704117	Original	hCoV-19^^England	Human	Lighthouse Lab in Glasgow	Wellcome Sanger Institute for the COVID-19 Genomics UK (COG-UK) Consortium	Davies	United Kingdom
>NSP15	hCoV-19/England/CAMC-BD1805/2020	2020-11-27	EPI_ISL_702306	Original	hCoV-19^^England	Human	Lighthouse Lab in Cambridge	Wellcome Sanger Institute for the COVID-19 Genomics UK (COG-UK) Consortium	Davies	United Kingdom
>NSP15	hCoV-19/England/CAMC-BD1832/2020	2020-11-27	EPI_ISL_702157	Original	hCoV-19^^England	Human	Lighthouse Lab in Cambridge	Wellcome Sanger Institute for the COVID-19 Genomics UK (COG-UK) Consortium	Davies	United Kingdom
>NSP15	hCoV-19/England/QEUH-BCB83B/2020	2020-11-27	EPI_ISL_704106	Original	hCoV-19^^England	Human	Lighthouse Lab in Glasgow	Wellcome Sanger Institute for the COVID-19 Genomics UK (COG-UK) Consortium	Davies	United Kingdom
>NSP15	hCoV-19/England/MILK-BDC3FA/2020	2020-11-27	EPI_ISL_709569	Original	hCoV-19^^England	Human	Lighthouse Lab in Milton Keynes	Wellcome Sanger Institute for the COVID-19 Genomics UK (COG-UK) Consortium	Davies	United Kingdom
>NSP15	hCoV-19/England/MILK-BDC406/2020	2020-11-27	EPI_ISL_709723	Original	hCoV-19^^England	Human	Lighthouse Lab in Milton Keynes	Wellcome Sanger Institute for the COVID-19 Genomics UK (COG-UK) Consortium	Davies	United Kingdom
>NSP15	hCoV-19/England/QEUH-BCBFCD/2020	2020-11-27	EPI_ISL_703946	Original	hCoV-19^^England	Human	Lighthouse Lab in Glasgow	Wellcome Sanger Institute for the COVID-19 Genomics UK (COG-UK) Consortium	Davies	United Kingdom
>NSP15	hCoV-19/England/MILK-BDC61F/2020	2020-11-27	EPI_ISL_709685	Original	hCoV-19^^England	Human	Lighthouse Lab in Milton Keynes	Wellcome Sanger Institute for the COVID-19 Genomics UK (COG-UK) Consortium	Davies	United Kingdom
>NSP15	hCoV-19/England/NORT-1B7233F/2020	2020-11-27	EPI_ISL_724871	Original	hCoV-19^^England	Human	Northumbria University / South Tees Hospitals NHS Foundation Trust / North Cumbria Integrated Care NHS Foundation Trust / North Tees and Hartlepool NHS Foundation
>NSP15	hCoV-19/England/LOND-12E83B5/2020	2020-11-27	EPI_ISL_724595	Original	hCoV-19^^England	Human	University College London	COVID-19 Genomics UK (COG-UK) Consortium	Roy	United Kingdom
>NSP15	hCoV-19/England/NOTT-11E253/2020	2020-11-27	EPI_ISL_725522	Original	hCoV-19^^England	Human	Queens Medical Centre	COVID-19 Genomics UK (COG-UK) Consortium	Loose	United Kingdom
>NSP15	hCoV-19/England/NOTT-24697A/2020	2020-11-27	EPI_ISL_819479	Original	hCoV-19^^England	Human	Lincolnshire Hospitals and DeepSeq Nottingham	COVID-19 Genomics UK (COG-UK) Consortium	Loose	United Kingdom
>NSP15	hCoV-19/England/LOND-1287D41/2020	2020-11-27	EPI_ISL_843007	Original	hCoV-19^^England	Human	Barts Health NHS Trust	COVID-19 Genomics UK (COG-UK) Consortium	Kele	United Kingdom
>NSP15	hCoV-19/England/LOND-12E88B6/2020	2020-11-27	EPI_ISL_865705	Original	hCoV-19^^England	Human	University College London	COVID-19 Genomics UK (COG-UK) Consortium	Roy	United Kingdom
>NSP15	hCoV-19/England/TFCI-26FF92B/2020	2020-11-27	EPI_ISL_868989	Original	hCoV-19^^England	Human	Bioinformatics and Biostatistics Lab	COVID-19 Genomics UK (COG-UK) Consortium	Stewart	United Kingdom
>NSP15	hCoV-19/England/NORT-1B62A6A/2020	2020-11-28	EPI_ISL_703096	Original	hCoV-19^^England	Human	Northumbria University / South Tees Hospitals NHS Foundation Trust / North Cumbria Integrated Care NHS Foundation Trust / North Tees and Hartlepool NHS Foundation
>NSP15	hCoV-19/England/CAMC-BD21AF/2020	2020-11-28	EPI_ISL_702159	Original	hCoV-19^^England	Human	Lighthouse Lab in Cambridge	Wellcome Sanger Institute for the COVID-19 Genomics UK (COG-UK) Consortium	Davies	United Kingdom
>NSP15	hCoV-19/England/CAMC-BD227F/2020	2020-11-28	EPI_ISL_702212	Original	hCoV-19^^England	Human	Lighthouse Lab in Cambridge	Wellcome Sanger Institute for the COVID-19 Genomics UK (COG-UK) Consortium	Davies	United Kingdom
>NSP15	hCoV-19/England/CAMC-BD1EB8/2020	2020-11-28	EPI_ISL_702031	Original	hCoV-19^^England	Human	Lighthouse Lab in Cambridge	Wellcome Sanger Institute for the COVID-19 Genomics UK (COG-UK) Consortium	Davies	United Kingdom
>NSP15	hCoV-19/England/SHEF-10D00E8/2020	2020-11-28	EPI_ISL_816468	Original	hCoV-19^^England	Human	Virology Department	COVID-19 Genomics UK (COG-UK) Consortium	de Silva	United Kingdom
>NSP15	hCoV-19/England/BIRM-6D371/2020	2020-11-28	EPI_ISL_918676	Original	hCoV-19^^England	Human	University of Birmingham	COVID-19 Genomics UK (COG-UK) Consortium	Loman	United Kingdom
>NSP15	hCoV-19/Mexico/YUC-NYGC-63192-20/2020	2020-11-28	EPI_ISL_3023838	Original	hCoV-19^^Yucatan	Human	Universidad Autonoma de Yucatan	New York Genome Center	Baldwin	Mexico
>NSP15	hCoV-19/England/SHEF-D2483/2020	2020-11-29	EPI_ISL_703766	Original	hCoV-19^^England	Human	Virology Department	COVID-19 Genomics UK (COG-UK) Consortium	de Silva	United Kingdom
>NSP15	hCoV-19/Wales/PHWC-49388E/2020	2020-11-29	EPI_ISL_725951	Original	hCoV-19^^Wales	Human	Wales Specialist Virology Centre Sequencing lab	COVID-19 Genomics UK (COG-UK) Consortium	Moore	United Kingdom
>NSP15	hCoV-19/Denmark/DCGC-62566/2020	2020-11-30	EPI_ISL_1871137	Original	hCoV-19^^Midtjylland	Human	Department of Virus and Microbiological Special Diagnostics	Aalborg University	Michaelsen	Denmark
>NSP15	hCoV-19/England/QEUH-BE4131/2020	2020-11-30	EPI_ISL_709811	Original	hCoV-19^^England	Human	Lighthouse Lab in Glasgow	Wellcome Sanger Institute for the COVID-19 Genomics UK (COG-UK) Consortium	Davies	United Kingdom
>NSP15	hCoV-19/England/MILK-BEE243/2020	2020-11-30	EPI_ISL_708951	Original	hCoV-19^^England	Human	Lighthouse Lab in Milton Keynes	Wellcome Sanger Institute for the COVID-19 Genomics UK (COG-UK) Consortium	Davies	United Kingdom
>NSP15	hCoV-19/England/MILK-BEE52C/2020	2020-11-30	EPI_ISL_708900	Original	hCoV-19^^England	Human	Lighthouse Lab in Milton Keynes	Wellcome Sanger Institute for the COVID-19 Genomics UK (COG-UK) Consortium	Davies	United Kingdom
>NSP15	hCoV-19/Denmark/DCGC-13960/2020	2020-11-30	EPI_ISL_711477	Original	hCoV-19^^Midtjylland	Human	Department of Virus and Microbiological Special Diagnostics	Albertsen Lab	Michaelsen	Denmark
>NSP15	hCoV-19/England/MILK-BEE225/2020	2020-11-30	EPI_ISL_708986	Original	hCoV-19^^England	Human	Lighthouse Lab in Milton Keynes	Wellcome Sanger Institute for the COVID-19 Genomics UK (COG-UK) Consortium	Davies	United Kingdom
>NSP15	hCoV-19/England/SHEF-C38F2/2020	2020-11-30	EPI_ISL_705220	Original	hCoV-19^^England	Human	Virology Department	COVID-19 Genomics UK (COG-UK) Consortium	de Silva	United Kingdom
>NSP15	hCoV-19/Denmark/DCGC-13505/2020	2020-11-30	EPI_ISL_712841	Original	hCoV-19^^Midtjylland	Human	Department of Virus and Microbiological Special Diagnostics	Albertsen Lab	Michaelsen	Denmark
>NSP15	hCoV-19/Denmark/DCGC-13733/2020	2020-11-30	EPI_ISL_712988	Original	hCoV-19^^Midtjylland	Human	Department of Virus and Microbiological Special Diagnostics	Albertsen Lab	Michaelsen	Denmark
>NSP15	hCoV-19/Denmark/DCGC-14242/2020	2020-11-30	EPI_ISL_711648	Original	hCoV-19^^Midtjylland	Human	Department of Virus and Microbiological Special Diagnostics	Albertsen Lab	Michaelsen	Denmark
>NSP15	hCoV-19/Denmark/DCGC-13585/2020	2020-11-30	EPI_ISL_712893	Original	hCoV-19^^Midtjylland	Human	Department of Virus and Microbiological Special Diagnostics	Albertsen Lab	Michaelsen	Denmark
>NSP15	hCoV-19/Denmark/DCGC-13361/2020	2020-11-30	EPI_ISL_712749	Original	hCoV-19^^Midtjylland	Human	Department of Virus and Microbiological Special Diagnostics	Albertsen Lab	Michaelsen	Denmark
>NSP15	hCoV-19/Denmark/DCGC-13860/2020	2020-11-30	EPI_ISL_713067	Original	hCoV-19^^Midtjylland	Human	Department of Virus and Microbiological Special Diagnostics	Albertsen Lab	Michaelsen	Denmark
>NSP15	hCoV-19/Denmark/DCGC-13732/2020	2020-11-30	EPI_ISL_712235	Original	hCoV-19^^Midtjylland	Human	Department of Virus and Microbiological Special Diagnostics	Albertsen Lab	Michaelsen	Denmark
>NSP15	hCoV-19/Denmark/DCGC-13711/2020	2020-11-30	EPI_ISL_712974	Original	hCoV-19^^Midtjylland	Human	Department of Virus and Microbiological Special Diagnostics	Albertsen Lab	Michaelsen	Denmark
>NSP15	hCoV-19/Denmark/DCGC-30423/2020	2020-11-30	EPI_ISL_844228	Original	hCoV-19^^Midtjylland	Human	Department of Virus and Microbiological Special Diagnostics	Albertsen Lab	Michaelsen	Denmark
>NSP15	hCoV-19/Denmark/DCGC-30402/2020	2020-11-30	EPI_ISL_844482	Original	hCoV-19^^Midtjylland	Human	Department of Virus and Microbiological Special Diagnostics	Albertsen Lab	Michaelsen	Denmark
>NSP15	hCoV-19/Denmark/DCGC-30433/2020	2020-11-30	EPI_ISL_844504	Original	hCoV-19^^Midtjylland	Human	Department of Virus and Microbiological Special Diagnostics	Albertsen Lab	Michaelsen	Denmark
>NSP15	hCoV-19/Denmark/DCGC-30438/2020	2020-11-30	EPI_ISL_844508	Original	hCoV-19^^Midtjylland	Human	Department of Virus and Microbiological Special Diagnostics	Albertsen Lab	Michaelsen	Denmark
>NSP15	hCoV-19/Denmark/DCGC-30428/2020	2020-11-30	EPI_ISL_844499	Original	hCoV-19^^Midtjylland	Human	Department of Virus and Microbiological Special Diagnostics	Albertsen Lab	Michaelsen	Denmark
>NSP15	hCoV-19/England/BIRM-6D168/2020	2020-12-01	EPI_ISL_918660	Original	hCoV-19^^England	Human	University of Birmingham	COVID-19 Genomics UK (COG-UK) Consortium	Loman	United Kingdom
>NSP15	hCoV-19/Lithuania/ID2367/2020	2020-12-01	EPI_ISL_933830	Original	hCoV-19^^Vilniaus apskritis	Human	Vilnius university hospital Santaros Klinikos	Vilnius university hospital Santaros Klinikos	Olendraite	Lithuania
>NSP15	hCoV-19/USA/OR-OHSU-6591/2020	2020-12-02	EPI_ISL_1122044	Original	hCoV-19^^Oregon	Human	OHSU Lab Services Molecular Microbiology Lab	Oregon SARS-CoV-2 Genome Sequencing Center	O'Roak	USA
>NSP15	hCoV-19/England/EXET-13DD3F/2020	2020-12-02	EPI_ISL_724288	Original	hCoV-19^^England	Human	University of Exeter	COVID-19 Genomics UK (COG-UK) Consortium	Temperton	United Kingdom
>NSP15	hCoV-19/England/MILK-C00611/2020	2020-12-02	EPI_ISL_720882	Original	hCoV-19^^England	Human	Lighthouse Lab in Milton Keynes	Wellcome Sanger Institute for the COVID-19 Genomics UK (COG-UK) Consortium	Davies	United Kingdom
>NSP15	hCoV-19/England/LOND-12881EA/2020	2020-12-02	EPI_ISL_843067	Original	hCoV-19^^England	Human	Barts Health NHS Trust	COVID-19 Genomics UK (COG-UK) Consortium	Kele	United Kingdom
>NSP15	hCoV-19/Lithuania/ID2437/2020	2020-12-02	EPI_ISL_933850	Original	hCoV-19^^Vilniaus apskritis	Human	Vilnius university hospital Santaros Klinikos	Vilnius university hospital Santaros Klinikos	Olendraite	Lithuania
>NSP15	hCoV-19/Poland/PL_RCNT_Z43122/2020	2020-12-02	EPI_ISL_3663676	Original	hCoV-19^^Swietokrzyskie	Human	Regional Science and Technology Center	Regional Science and Technology Center	Madej	Poland
>NSP15	hCoV-19/England/ALDP-BE8EFA/2020	2020-12-03	EPI_ISL_708943	Original	hCoV-19^^England	Human	Lighthouse Lab in Alderley Park	Wellcome Sanger Institute for the COVID-19 Genomics UK (COG-UK) Consortium	Davies	United Kingdom
>NSP15	hCoV-19/England/ALDP-BE956D/2020	2020-12-03	EPI_ISL_708978	Original	hCoV-19^^England	Human	Lighthouse Lab in Alderley Park	Wellcome Sanger Institute for the COVID-19 Genomics UK (COG-UK) Consortium	Davies	United Kingdom
>NSP15	hCoV-19/England/ALDP-BE8F7F/2020	2020-12-03	EPI_ISL_708888	Original	hCoV-19^^England	Human	Lighthouse Lab in Alderley Park	Wellcome Sanger Institute for the COVID-19 Genomics UK (COG-UK) Consortium	Davies	United Kingdom
>NSP15	hCoV-19/England/ALDP-BE8F42/2020	2020-12-03	EPI_ISL_708924	Original	hCoV-19^^England	Human	Lighthouse Lab in Alderley Park	Wellcome Sanger Institute for the COVID-19 Genomics UK (COG-UK) Consortium	Davies	United Kingdom
>NSP15	hCoV-19/England/EXET-13DF93/2020	2020-12-03	EPI_ISL_724303	Original	hCoV-19^^England	Human	University of Exeter	COVID-19 Genomics UK (COG-UK) Consortium	Temperton	United Kingdom
>NSP15	hCoV-19/England/EXET-13DE87/2020	2020-12-03	EPI_ISL_724297	Original	hCoV-19^^England	Human	University of Exeter	COVID-19 Genomics UK (COG-UK) Consortium	Temperton	United Kingdom
>NSP15	hCoV-19/England/EXET-13DEF0/2020	2020-12-03	EPI_ISL_724299	Original	hCoV-19^^England	Human	University of Exeter	COVID-19 Genomics UK (COG-UK) Consortium	Temperton	United Kingdom
>NSP15	hCoV-19/England/EXET-13DE3C/2020	2020-12-03	EPI_ISL_724294	Original	hCoV-19^^England	Human	University of Exeter	COVID-19 Genomics UK (COG-UK) Consortium	Temperton	United Kingdom
>NSP15	hCoV-19/England/QEUH-C03E61/2020	2020-12-03	EPI_ISL_720761	Original	hCoV-19^^England	Human	Lighthouse Lab in Glasgow	Wellcome Sanger Institute for the COVID-19 Genomics UK (COG-UK) Consortium	Davies	United Kingdom
>NSP15	hCoV-19/England/SHEF-10D0EDF/2020	2020-12-03	EPI_ISL_727941	Original	hCoV-19^^England	Human	Virology Department	COVID-19 Genomics UK (COG-UK) Consortium	de Silva	United Kingdom
>NSP15	hCoV-19/England/LOND-1288092/2020	2020-12-03	EPI_ISL_843048	Original	hCoV-19^^England	Human	Barts Health NHS Trust	COVID-19 Genomics UK (COG-UK) Consortium	Kele	United Kingdom
>NSP15	hCoV-19/England/CAMC-BFBD42/2020	2020-12-04	EPI_ISL_709070	Original	hCoV-19^^England	Human	Lighthouse Lab in Cambridge	Wellcome Sanger Institute for the COVID-19 Genomics UK (COG-UK) Consortium	Davies	United Kingdom
>NSP15	hCoV-19/England/CAMC-BFB2AD/2020	2020-12-04	EPI_ISL_709019	Original	hCoV-19^^England	Human	Lighthouse Lab in Cambridge	Wellcome Sanger Institute for the COVID-19 Genomics UK (COG-UK) Consortium	Davies	United Kingdom
>NSP15	hCoV-19/England/ALDP-C06745/2020	2020-12-04	EPI_ISL_709415	Original	hCoV-19^^England	Human	Lighthouse Lab in Alderley Park	Wellcome Sanger Institute for the COVID-19 Genomics UK (COG-UK) Consortium	Davies	United Kingdom
>NSP15	hCoV-19/England/CAMC-BFBD7F/2020	2020-12-04	EPI_ISL_709118	Original	hCoV-19^^England	Human	Lighthouse Lab in Cambridge	Wellcome Sanger Institute for the COVID-19 Genomics UK (COG-UK) Consortium	Davies	United Kingdom
>NSP15	hCoV-19/England/CAMC-BFB2DA/2020	2020-12-04	EPI_ISL_709094	Original	hCoV-19^^England	Human	Lighthouse Lab in Cambridge	Wellcome Sanger Institute for the COVID-19 Genomics UK (COG-UK) Consortium	Davies	United Kingdom
>NSP15	hCoV-19/England/204980180/2020	2020-12-04	EPI_ISL_754352	Original	hCoV-19^^England	Human	Respiratory Virus Unit	COVID-19 Genomics UK (COG-UK) Consortium	Platt	United Kingdom
>NSP15	hCoV-19/England/LOND-1287D8D/2020	2020-12-04	EPI_ISL_843010	Original	hCoV-19^^England	Human	Barts Health NHS Trust	COVID-19 Genomics UK (COG-UK) Consortium	Kele	United Kingdom
>NSP15	hCoV-19/England/LOND-128D2D3/2020	2020-12-05	EPI_ISL_1636942	Original	hCoV-19^^England	Human	Barts Health NHS Trust	COVID-19 Genomics UK (COG-UK) Consortium	Kele	United Kingdom
>NSP15	hCoV-19/England/QEUH-C1643C/2020	2020-12-05	EPI_ISL_709426	Original	hCoV-19^^England	Human	Lighthouse Lab in Glasgow	Wellcome Sanger Institute for the COVID-19 Genomics UK (COG-UK) Consortium	Davies	United Kingdom
>NSP15	hCoV-19/England/CAMC-BFB6CF/2020	2020-12-05	EPI_ISL_709286	Original	hCoV-19^^England	Human	Lighthouse Lab in Cambridge	Wellcome Sanger Institute for the COVID-19 Genomics UK (COG-UK) Consortium	Davies	United Kingdom
>NSP15	hCoV-19/England/EXET-13E1AB/2020	2020-12-05	EPI_ISL_724313	Original	hCoV-19^^England	Human	University of Exeter	COVID-19 Genomics UK (COG-UK) Consortium	Temperton	United Kingdom
>NSP15	hCoV-19/England/MILK-C0B75F/2020	2020-12-05	EPI_ISL_760905	Original	hCoV-19^^England	Human	Lighthouse Lab in Milton Keynes	Wellcome Sanger Institute for the COVID-19 Genomics UK (COG-UK) Consortium	Davies	United Kingdom
>NSP15	hCoV-19/England/ALDP-C23609/2020	2020-12-05	EPI_ISL_783047	Original	hCoV-19^^England	Human	Lighthouse Lab in Alderley Park	Wellcome Sanger Institute for the COVID-19 Genomics UK (COG-UK) Consortium	Davies	United Kingdom
>NSP15	hCoV-19/England/QEUH-C14EB8/2020	2020-12-06	EPI_ISL_709412	Original	hCoV-19^^England	Human	Lighthouse Lab in Glasgow	Wellcome Sanger Institute for the COVID-19 Genomics UK (COG-UK) Consortium	Davies	United Kingdom
>NSP15	hCoV-19/England/QEUH-C14C09/2020	2020-12-06	EPI_ISL_709312	Original	hCoV-19^^England	Human	Lighthouse Lab in Glasgow	Wellcome Sanger Institute for the COVID-19 Genomics UK (COG-UK) Consortium	Davies	United Kingdom
>NSP15	hCoV-19/England/QEUH-C14C27/2020	2020-12-06	EPI_ISL_709503	Original	hCoV-19^^England	Human	Lighthouse Lab in Glasgow	Wellcome Sanger Institute for the COVID-19 Genomics UK (COG-UK) Consortium	Davies	United Kingdom
>NSP15	hCoV-19/England/SHEF-10C8EDA/2020	2020-12-06	EPI_ISL_703449	Original	hCoV-19^^England	Human	Virology Department	COVID-19 Genomics UK (COG-UK) Consortium	de Silva	United Kingdom
>NSP15	hCoV-19/England/QEUH-C14C45/2020	2020-12-06	EPI_ISL_709486	Original	hCoV-19^^England	Human	Lighthouse Lab in Glasgow	Wellcome Sanger Institute for the COVID-19 Genomics UK (COG-UK) Consortium	Davies	United Kingdom
>NSP15	hCoV-19/England/QEUH-C1496C/2020	2020-12-06	EPI_ISL_709423	Original	hCoV-19^^England	Human	Lighthouse Lab in Glasgow	Wellcome Sanger Institute for the COVID-19 Genomics UK (COG-UK) Consortium	Davies	United Kingdom
>NSP15	hCoV-19/England/EXET-13E40C/2020	2020-12-06	EPI_ISL_724321	Original	hCoV-19^^England	Human	University of Exeter	COVID-19 Genomics UK (COG-UK) Consortium	Temperton	United Kingdom
>NSP15	hCoV-19/England/ALDP-C233D5/2020	2020-12-06	EPI_ISL_733742	Original	hCoV-19^^England	Human	Lighthouse Lab in Alderley Park	Wellcome Sanger Institute for the COVID-19 Genomics UK (COG-UK) Consortium	Davies	United Kingdom
>NSP15	hCoV-19/England/ALDP-C2326F/2020	2020-12-06	EPI_ISL_733769	Original	hCoV-19^^England	Human	Lighthouse Lab in Alderley Park	Wellcome Sanger Institute for the COVID-19 Genomics UK (COG-UK) Consortium	Davies	United Kingdom
>NSP15	hCoV-19/Wales/ALDP-C22FD2/2020	2020-12-06	EPI_ISL_767243	Original	hCoV-19^^Wales	Human	Lighthouse Lab in Alderley Park	Wellcome Sanger Institute for the COVID-19 Genomics UK (COG-UK) Consortium	Davies	United Kingdom
>NSP15	hCoV-19/England/ALDP-C235FD/2020	2020-12-06	EPI_ISL_782931	Original	hCoV-19^^England	Human	Lighthouse Lab in Alderley Park	Wellcome Sanger Institute for the COVID-19 Genomics UK (COG-UK) Consortium	Davies	United Kingdom
>NSP15	hCoV-19/England/CAMC-C269A3/2020	2020-12-06	EPI_ISL_782929	Original	hCoV-19^^England	Human	Lighthouse Lab in Cambridge	Wellcome Sanger Institute for the COVID-19 Genomics UK (COG-UK) Consortium	Davies	United Kingdom
>NSP15	hCoV-19/England/MILK-C22BDE/2020	2020-12-06	EPI_ISL_800840	Original	hCoV-19^^England	Human	Lighthouse Lab in Milton Keynes	Wellcome Sanger Institute for the COVID-19 Genomics UK (COG-UK) Consortium	Davies	United Kingdom
>NSP15	hCoV-19/England/ALDP-C25C8D/2020	2020-12-06	EPI_ISL_782894	Original	hCoV-19^^England	Human	Lighthouse Lab in Alderley Park	Wellcome Sanger Institute for the COVID-19 Genomics UK (COG-UK) Consortium	Davies	United Kingdom
>NSP15	hCoV-19/England/CAMC-C26994/2020	2020-12-06	EPI_ISL_782796	Original	hCoV-19^^England	Human	Lighthouse Lab in Cambridge	Wellcome Sanger Institute for the COVID-19 Genomics UK (COG-UK) Consortium	Davies	United Kingdom
>NSP15	hCoV-19/England/ALDP-C26008/2020	2020-12-06	EPI_ISL_782969	Original	hCoV-19^^England	Human	Lighthouse Lab in Alderley Park	Wellcome Sanger Institute for the COVID-19 Genomics UK (COG-UK) Consortium	Davies	United Kingdom
>NSP15	hCoV-19/England/MILK-C22BCF/2020	2020-12-06	EPI_ISL_800878	Original	hCoV-19^^England	Human	Lighthouse Lab in Milton Keynes	Wellcome Sanger Institute for the COVID-19 Genomics UK (COG-UK) Consortium	Davies	United Kingdom
>NSP15	hCoV-19/England/MILK-C22BB0/2020	2020-12-06	EPI_ISL_800698	Original	hCoV-19^^England	Human	Lighthouse Lab in Milton Keynes	Wellcome Sanger Institute for the COVID-19 Genomics UK (COG-UK) Consortium	Davies	United Kingdom
>NSP15	hCoV-19/England/MILK-C22DD8/2020	2020-12-06	EPI_ISL_800674	Original	hCoV-19^^England	Human	Lighthouse Lab in Milton Keynes	Wellcome Sanger Institute for the COVID-19 Genomics UK (COG-UK) Consortium	Davies	United Kingdom
>NSP15	hCoV-19/England/MILK-C22C26/2020	2020-12-06	EPI_ISL_800741	Original	hCoV-19^^England	Human	Lighthouse Lab in Milton Keynes	Wellcome Sanger Institute for the COVID-19 Genomics UK (COG-UK) Consortium	Davies	United Kingdom
>NSP15	hCoV-19/England/QEUH-C1A939/2020	2020-12-06	EPI_ISL_800787	Original	hCoV-19^^England	Human	Lighthouse Lab in Glasgow	Wellcome Sanger Institute for the COVID-19 Genomics UK (COG-UK) Consortium	Davies	United Kingdom
>NSP15	hCoV-19/England/MILK-C21BFD/2020	2020-12-06	EPI_ISL_800585	Original	hCoV-19^^England	Human	Lighthouse Lab in Milton Keynes	Wellcome Sanger Institute for the COVID-19 Genomics UK (COG-UK) Consortium	Davies	United Kingdom
>NSP15	hCoV-19/England/MILK-C22C08/2020	2020-12-06	EPI_ISL_800632	Original	hCoV-19^^England	Human	Lighthouse Lab in Milton Keynes	Wellcome Sanger Institute for the COVID-19 Genomics UK (COG-UK) Consortium	Davies	United Kingdom
>NSP15	hCoV-19/England/MILK-C22BFC/2020	2020-12-06	EPI_ISL_800758	Original	hCoV-19^^England	Human	Lighthouse Lab in Milton Keynes	Wellcome Sanger Institute for the COVID-19 Genomics UK (COG-UK) Consortium	Davies	United Kingdom
>NSP15	hCoV-19/Denmark/DCGC-84698/2020	2020-12-07	EPI_ISL_1894008	Original	hCoV-19^^Midtjylland	Human	Department of Virus and Microbiological Special Diagnostics	Aalborg University	Michaelsen	Denmark
>NSP15	hCoV-19/Denmark/DCGC-77042/2020	2020-12-07	EPI_ISL_1885613	Original	hCoV-19^^Midtjylland	Human	Department of Virus and Microbiological Special Diagnostics	Aalborg University	Michaelsen	Denmark
>NSP15	hCoV-19/Denmark/DCGC-62760/2020	2020-12-07	EPI_ISL_1871331	Original	hCoV-19^^Midtjylland	Human	Department of Virus and Microbiological Special Diagnostics	Aalborg University	Michaelsen	Denmark
>NSP15	hCoV-19/Denmark/DCGC-73473/2020	2020-12-07	EPI_ISL_1882044	Original	hCoV-19^^Midtjylland	Human	Department of Virus and Microbiological Special Diagnostics	Aalborg University	Michaelsen	Denmark
>NSP15	hCoV-19/England/BHRT-24B7BD0/2020	2020-12-07	EPI_ISL_2732460	Original	hCoV-19^^England	Human	Respiratory Virus Unit	COVID-19 Genomics UK (COG-UK) Consortium	Lackenby	United Kingdom
>NSP15	hCoV-19/England/BHRT-24B83E6/2020	2020-12-07	EPI_ISL_2732576	Original	hCoV-19^^England	Human	Respiratory Virus Unit	COVID-19 Genomics UK (COG-UK) Consortium	Lackenby	United Kingdom
>NSP15	hCoV-19/England/MILK-C2F9F5/2020	2020-12-07	EPI_ISL_733711	Original	hCoV-19^^England	Human	Lighthouse Lab in Milton Keynes	Wellcome Sanger Institute for the COVID-19 Genomics UK (COG-UK) Consortium	Davies	United Kingdom
>NSP15	hCoV-19/England/SHEF-10D2295/2020	2020-12-07	EPI_ISL_742045	Original	hCoV-19^^England	Human	Virology Department	COVID-19 Genomics UK (COG-UK) Consortium	de Silva	United Kingdom
>NSP15	hCoV-19/Wales/PHWC-49B0E8/2020	2020-12-07	EPI_ISL_742295	Original	hCoV-19^^Wales	Human	Wales Specialist Virology Centre Sequencing lab	COVID-19 Genomics UK (COG-UK) Consortium	Moore	United Kingdom
>NSP15	hCoV-19/Denmark/DCGC-19919/2020	2020-12-07	EPI_ISL_747867	Original	hCoV-19^^Midtjylland	Human	Department of Virus and Microbiological Special Diagnostics	Albertsen Lab	Michaelsen	Denmark
>NSP15	hCoV-19/Denmark/DCGC-18623/2020	2020-12-07	EPI_ISL_750087	Original	hCoV-19^^Nordjylland	Human	Department of Virus and Microbiological Special Diagnostics	Albertsen Lab	Michaelsen	Denmark
>NSP15	hCoV-19/England/CAMC-C26B52/2020	2020-12-07	EPI_ISL_782739	Original	hCoV-19^^England	Human	Lighthouse Lab in Cambridge	Wellcome Sanger Institute for the COVID-19 Genomics UK (COG-UK) Consortium	Davies	United Kingdom
>NSP15	hCoV-19/England/MILK-C3085E/2020	2020-12-07	EPI_ISL_782782	Original	hCoV-19^^England	Human	Lighthouse Lab in Milton Keynes	Wellcome Sanger Institute for the COVID-19 Genomics UK (COG-UK) Consortium	Davies	United Kingdom
>NSP15	hCoV-19/England/MILK-C30241/2020	2020-12-07	EPI_ISL_782898	Original	hCoV-19^^England	Human	Lighthouse Lab in Milton Keynes	Wellcome Sanger Institute for the COVID-19 Genomics UK (COG-UK) Consortium	Davies	United Kingdom
>NSP15	hCoV-19/England/MILK-C308E5/2020	2020-12-07	EPI_ISL_782762	Original	hCoV-19^^England	Human	Lighthouse Lab in Milton Keynes	Wellcome Sanger Institute for the COVID-19 Genomics UK (COG-UK) Consortium	Davies	United Kingdom
>NSP15	hCoV-19/England/MILK-C22DC9/2020	2020-12-07	EPI_ISL_800681	Original	hCoV-19^^England	Human	Lighthouse Lab in Milton Keynes	Wellcome Sanger Institute for the COVID-19 Genomics UK (COG-UK) Consortium	Davies	United Kingdom
>NSP15	hCoV-19/England/CAMC-C1C30C/2020	2020-12-07	EPI_ISL_800721	Original	hCoV-19^^England	Human	Lighthouse Lab in Cambridge	Wellcome Sanger Institute for the COVID-19 Genomics UK (COG-UK) Consortium	Davies	United Kingdom
>NSP15	hCoV-19/England/QEUH-C18625/2020	2020-12-07	EPI_ISL_800640	Original	hCoV-19^^England	Human	Lighthouse Lab in Glasgow	Wellcome Sanger Institute for the COVID-19 Genomics UK (COG-UK) Consortium	Davies	United Kingdom
>NSP15	hCoV-19/England/QEUH-C18B08/2020	2020-12-07	EPI_ISL_800823	Original	hCoV-19^^England	Human	Lighthouse Lab in Glasgow	Wellcome Sanger Institute for the COVID-19 Genomics UK (COG-UK) Consortium	Davies	United Kingdom
>NSP15	hCoV-19/England/QEUH-C1825E/2020	2020-12-07	EPI_ISL_800688	Original	hCoV-19^^England	Human	Lighthouse Lab in Glasgow	Wellcome Sanger Institute for the COVID-19 Genomics UK (COG-UK) Consortium	Davies	United Kingdom
>NSP15	hCoV-19/England/QEUH-C18573/2020	2020-12-07	EPI_ISL_800786	Original	hCoV-19^^England	Human	Lighthouse Lab in Glasgow	Wellcome Sanger Institute for the COVID-19 Genomics UK (COG-UK) Consortium	Davies	United Kingdom
>NSP15	hCoV-19/England/QEUH-C18467/2020	2020-12-07	EPI_ISL_800882	Original	hCoV-19^^England	Human	Lighthouse Lab in Glasgow	Wellcome Sanger Institute for the COVID-19 Genomics UK (COG-UK) Consortium	Davies	United Kingdom
>NSP15	hCoV-19/England/LIVE-DCA72E/2020	2020-12-07	EPI_ISL_813693	Original	hCoV-19^^England	Human	Liverpool Clinical Laboratories	COVID-19 Genomics UK (COG-UK) Consortium	Haldenby	United Kingdom
>NSP15	hCoV-19/Denmark/DCGC-30317/2020	2020-12-07	EPI_ISL_844420	Original	hCoV-19^^Midtjylland	Human	Department of Virus and Microbiological Special Diagnostics	Albertsen Lab	Michaelsen	Denmark
>NSP15	hCoV-19/Scotland/EDB13817/2020	2020-12-07	EPI_ISL_919387	Original	hCoV-19^^Scotland	Human	Virology Department	COVID-19 Genomics UK (COG-UK) Consortium	McHugh	United Kingdom
>NSP15	hCoV-19/Scotland/EDB13815/2020	2020-12-07	EPI_ISL_919386	Original	hCoV-19^^Scotland	Human	Virology Department	COVID-19 Genomics UK (COG-UK) Consortium	McHugh	United Kingdom
>NSP15	hCoV-19/Scotland/EDB13814/2020	2020-12-07	EPI_ISL_919385	Original	hCoV-19^^Scotland	Human	Virology Department	COVID-19 Genomics UK (COG-UK) Consortium	McHugh	United Kingdom
>NSP15	hCoV-19/Scotland/EDB13811/2020	2020-12-07	EPI_ISL_919383	Original	hCoV-19^^Scotland	Human	Virology Department	COVID-19 Genomics UK (COG-UK) Consortium	McHugh	United Kingdom
>NSP15	hCoV-19/Scotland/EDB13813/2020	2020-12-07	EPI_ISL_919384	Original	hCoV-19^^Scotland	Human	Virology Department	COVID-19 Genomics UK (COG-UK) Consortium	McHugh	United Kingdom
>NSP15	hCoV-19/Scotland/EDB13810/2020	2020-12-07	EPI_ISL_919382	Original	hCoV-19^^Scotland	Human	Virology Department	COVID-19 Genomics UK (COG-UK) Consortium	McHugh	United Kingdom
>NSP15	hCoV-19/Lithuania/ID2941/2020	2020-12-07	EPI_ISL_934001	Original	hCoV-19^^Vilniaus apskritis	Human	Vilnius university hospital Santaros Klinikos	Vilnius university hospital Santaros Klinikos	Olendraite	Lithuania
>NSP15	hCoV-19/Mexico/YUC-NYGC-65091-20/2020	2020-12-07	EPI_ISL_3023841	Original	hCoV-19^^Yucatan	Human	Universidad Autonoma de Yucatan	New York Genome Center	Baldwin	Mexico
>NSP15	hCoV-19/England/BHRT-24B8401/2020	2020-12-08	EPI_ISL_2732578	Original	hCoV-19^^England	Human	Respiratory Virus Unit	COVID-19 Genomics UK (COG-UK) Consortium	Lackenby	United Kingdom
>NSP15	hCoV-19/England/BHRT-24B842F/2020	2020-12-08	EPI_ISL_2732580	Original	hCoV-19^^England	Human	Respiratory Virus Unit	COVID-19 Genomics UK (COG-UK) Consortium	Lackenby	United Kingdom
>NSP15	hCoV-19/England/CAMC-C26141/2020	2020-12-08	EPI_ISL_733868	Original	hCoV-19^^England	Human	Lighthouse Lab in Cambridge	Wellcome Sanger Institute for the COVID-19 Genomics UK (COG-UK) Consortium	Davies	United Kingdom
>NSP15	hCoV-19/Wales/PHWC-49E908/2020	2020-12-08	EPI_ISL_743066	Original	hCoV-19^^Wales	Human	Wales Specialist Virology Centre Sequencing lab	COVID-19 Genomics UK (COG-UK) Consortium	Moore	United Kingdom
>NSP15	hCoV-19/Wales/PHWC-49EA14/2020	2020-12-08	EPI_ISL_743082	Original	hCoV-19^^Wales	Human	Wales Specialist Virology Centre Sequencing lab	COVID-19 Genomics UK (COG-UK) Consortium	Moore	United Kingdom
>NSP15	hCoV-19/England/ALDP-C3B0D3/2020	2020-12-09	EPI_ISL_731770	Original	hCoV-19^^England	Human	Lighthouse Lab in Alderley Park	Wellcome Sanger Institute for the COVID-19 Genomics UK (COG-UK) Consortium	Davies	United Kingdom
>NSP15	hCoV-19/England/ALDP-C3A3DB/2020	2020-12-09	EPI_ISL_731123	Original	hCoV-19^^England	Human	Lighthouse Lab in Alderley Park	Wellcome Sanger Institute for the COVID-19 Genomics UK (COG-UK) Consortium	Davies	United Kingdom
>NSP15	hCoV-19/England/ALDP-C3B6B3/2020	2020-12-09	EPI_ISL_730770	Original	hCoV-19^^England	Human	Lighthouse Lab in Alderley Park	Wellcome Sanger Institute for the COVID-19 Genomics UK (COG-UK) Consortium	Davies	United Kingdom
>NSP15	hCoV-19/England/ALDP-C3B52F/2020	2020-12-09	EPI_ISL_730776	Original	hCoV-19^^England	Human	Lighthouse Lab in Alderley Park	Wellcome Sanger Institute for the COVID-19 Genomics UK (COG-UK) Consortium	Davies	United Kingdom
>NSP15	hCoV-19/England/ALDP-C39169/2020	2020-12-09	EPI_ISL_731298	Original	hCoV-19^^England	Human	Lighthouse Lab in Alderley Park	Wellcome Sanger Institute for the COVID-19 Genomics UK (COG-UK) Consortium	Davies	United Kingdom
>NSP15	hCoV-19/England/ALDP-C3AFC8/2020	2020-12-09	EPI_ISL_731644	Original	hCoV-19^^England	Human	Lighthouse Lab in Alderley Park	Wellcome Sanger Institute for the COVID-19 Genomics UK (COG-UK) Consortium	Davies	United Kingdom
>NSP15	hCoV-19/England/ALDP-C3AEDA/2020	2020-12-09	EPI_ISL_730772	Original	hCoV-19^^England	Human	Lighthouse Lab in Alderley Park	Wellcome Sanger Institute for the COVID-19 Genomics UK (COG-UK) Consortium	Davies	United Kingdom
>NSP15	hCoV-19/England/ALDP-C3A757/2020	2020-12-09	EPI_ISL_731428	Original	hCoV-19^^England	Human	Lighthouse Lab in Alderley Park	Wellcome Sanger Institute for the COVID-19 Genomics UK (COG-UK) Consortium	Davies	United Kingdom
>NSP15	hCoV-19/Wales/PHWC-49F8BF/2020	2020-12-09	EPI_ISL_743284	Original	hCoV-19^^Wales	Human	Wales Specialist Virology Centre Sequencing lab	COVID-19 Genomics UK (COG-UK) Consortium	Moore	United Kingdom
>NSP15	hCoV-19/Wales/PHWC-4A288C/2020	2020-12-09	EPI_ISL_743951	Original	hCoV-19^^Wales	Human	Wales Specialist Virology Centre Sequencing lab	COVID-19 Genomics UK (COG-UK) Consortium	Moore	United Kingdom
>NSP15	hCoV-19/England/SHEF-10CC4C5/2020	2020-12-09	EPI_ISL_816397	Original	hCoV-19^^England	Human	Virology Department	COVID-19 Genomics UK (COG-UK) Consortium	de Silva	United Kingdom
>NSP15	hCoV-19/England/CAMC-C476A5/2020	2020-12-10	EPI_ISL_718874	Original	hCoV-19^^England	Human	Lighthouse Lab in Cambridge	Wellcome Sanger Institute for the COVID-19 Genomics UK (COG-UK) Consortium	Davies	United Kingdom
>NSP15	hCoV-19/England/CAMC-C3F3D6/2020	2020-12-10	EPI_ISL_719307	Original	hCoV-19^^England	Human	Lighthouse Lab in Cambridge	Wellcome Sanger Institute for the COVID-19 Genomics UK (COG-UK) Consortium	Davies	United Kingdom
>NSP15	hCoV-19/England/CAMC-C46864/2020	2020-12-10	EPI_ISL_718558	Original	hCoV-19^^England	Human	Lighthouse Lab in Cambridge	Wellcome Sanger Institute for the COVID-19 Genomics UK (COG-UK) Consortium	Davies	United Kingdom
>NSP15	hCoV-19/England/CAMC-C40B34/2020	2020-12-10	EPI_ISL_719276	Original	hCoV-19^^England	Human	Lighthouse Lab in Cambridge	Wellcome Sanger Institute for the COVID-19 Genomics UK (COG-UK) Consortium	Davies	United Kingdom
>NSP15	hCoV-19/England/CAMC-C438A3/2020	2020-12-10	EPI_ISL_719030	Original	hCoV-19^^England	Human	Lighthouse Lab in Cambridge	Wellcome Sanger Institute for the COVID-19 Genomics UK (COG-UK) Consortium	Davies	United Kingdom
>NSP15	hCoV-19/England/CAMC-C3FD32/2020	2020-12-10	EPI_ISL_718542	Original	hCoV-19^^England	Human	Lighthouse Lab in Cambridge	Wellcome Sanger Institute for the COVID-19 Genomics UK (COG-UK) Consortium	Davies	United Kingdom
>NSP15	hCoV-19/England/CAMC-C3F6A0/2020	2020-12-10	EPI_ISL_718544	Original	hCoV-19^^England	Human	Lighthouse Lab in Cambridge	Wellcome Sanger Institute for the COVID-19 Genomics UK (COG-UK) Consortium	Davies	United Kingdom
>NSP15	hCoV-19/England/CAMC-C47809/2020	2020-12-10	EPI_ISL_718937	Original	hCoV-19^^England	Human	Lighthouse Lab in Cambridge	Wellcome Sanger Institute for the COVID-19 Genomics UK (COG-UK) Consortium	Davies	United Kingdom
>NSP15	hCoV-19/England/ALDP-C3CBE0/2020	2020-12-10	EPI_ISL_731828	Original	hCoV-19^^England	Human	Lighthouse Lab in Alderley Park	Wellcome Sanger Institute for the COVID-19 Genomics UK (COG-UK) Consortium	Davies	United Kingdom
>NSP15	hCoV-19/England/ALDP-C3C47C/2020	2020-12-10	EPI_ISL_731042	Original	hCoV-19^^England	Human	Lighthouse Lab in Alderley Park	Wellcome Sanger Institute for the COVID-19 Genomics UK (COG-UK) Consortium	Davies	United Kingdom
>NSP15	hCoV-19/England/ALDP-C3C649/2020	2020-12-10	EPI_ISL_731172	Original	hCoV-19^^England	Human	Lighthouse Lab in Alderley Park	Wellcome Sanger Institute for the COVID-19 Genomics UK (COG-UK) Consortium	Davies	United Kingdom
>NSP15	hCoV-19/England/CAMC-C448DF/2020	2020-12-10	EPI_ISL_719326	Original	hCoV-19^^England	Human	Lighthouse Lab in Cambridge	Wellcome Sanger Institute for the COVID-19 Genomics UK (COG-UK) Consortium	Davies	United Kingdom
>NSP15	hCoV-19/England/ALDP-C3DDDA/2020	2020-12-10	EPI_ISL_730732	Original	hCoV-19^^England	Human	Lighthouse Lab in Alderley Park	Wellcome Sanger Institute for the COVID-19 Genomics UK (COG-UK) Consortium	Davies	United Kingdom
>NSP15	hCoV-19/England/CAMC-C43E83/2020	2020-12-10	EPI_ISL_719505	Original	hCoV-19^^England	Human	Lighthouse Lab in Cambridge	Wellcome Sanger Institute for the COVID-19 Genomics UK (COG-UK) Consortium	Davies	United Kingdom
>NSP15	hCoV-19/England/ALDP-C3CF02/2020	2020-12-10	EPI_ISL_731115	Original	hCoV-19^^England	Human	Lighthouse Lab in Alderley Park	Wellcome Sanger Institute for the COVID-19 Genomics UK (COG-UK) Consortium	Davies	United Kingdom
>NSP15	hCoV-19/England/ALDP-C3CF20/2020	2020-12-10	EPI_ISL_731046	Original	hCoV-19^^England	Human	Lighthouse Lab in Alderley Park	Wellcome Sanger Institute for the COVID-19 Genomics UK (COG-UK) Consortium	Davies	United Kingdom
>NSP15	hCoV-19/England/ALDP-C3C98C/2020	2020-12-10	EPI_ISL_731201	Original	hCoV-19^^England	Human	Lighthouse Lab in Alderley Park	Wellcome Sanger Institute for the COVID-19 Genomics UK (COG-UK) Consortium	Davies	United Kingdom
>NSP15	hCoV-19/England/CAMC-C43560/2020	2020-12-10	EPI_ISL_719478	Original	hCoV-19^^England	Human	Lighthouse Lab in Cambridge	Wellcome Sanger Institute for the COVID-19 Genomics UK (COG-UK) Consortium	Davies	United Kingdom
>NSP15	hCoV-19/England/ALDP-C3C61C/2020	2020-12-10	EPI_ISL_731078	Original	hCoV-19^^England	Human	Lighthouse Lab in Alderley Park	Wellcome Sanger Institute for the COVID-19 Genomics UK (COG-UK) Consortium	Davies	United Kingdom
>NSP15	hCoV-19/England/QEUH-C31486/2020	2020-12-10	EPI_ISL_730815	Original	hCoV-19^^England	Human	Lighthouse Lab in Glasgow	Wellcome Sanger Institute for the COVID-19 Genomics UK (COG-UK) Consortium	Davies	United Kingdom
>NSP15	hCoV-19/England/ALDP-C3C62B/2020	2020-12-10	EPI_ISL_731234	Original	hCoV-19^^England	Human	Lighthouse Lab in Alderley Park	Wellcome Sanger Institute for the COVID-19 Genomics UK (COG-UK) Consortium	Davies	United Kingdom
>NSP15	hCoV-19/England/ALDP-C3DE5F/2020	2020-12-10	EPI_ISL_731244	Original	hCoV-19^^England	Human	Lighthouse Lab in Alderley Park	Wellcome Sanger Institute for the COVID-19 Genomics UK (COG-UK) Consortium	Davies	United Kingdom
>NSP15	hCoV-19/England/QEUH-C3390D/2020	2020-12-10	EPI_ISL_734037	Original	hCoV-19^^England	Human	Lighthouse Lab in Glasgow	Wellcome Sanger Institute for the COVID-19 Genomics UK (COG-UK) Consortium	Davies	United Kingdom
>NSP15	hCoV-19/England/205120839/2020	2020-12-10	EPI_ISL_766070	Original	hCoV-19^^England	Human	Respiratory Virus Unit	COVID-19 Genomics UK (COG-UK) Consortium	Platt	United Kingdom
>NSP15	hCoV-19/England/QEUH-C31CF7/2020	2020-12-10	EPI_ISL_782666	Original	hCoV-19^^England	Human	Lighthouse Lab in Glasgow	Wellcome Sanger Institute for the COVID-19 Genomics UK (COG-UK) Consortium	Davies	United Kingdom
>NSP15	hCoV-19/England/CAMB-A98CB4/2020	2020-12-10	EPI_ISL_813189	Original	hCoV-19^^England	Human	Department of Pathology	COVID-19 Genomics UK (COG-UK) Consortium	Goodfellow	United Kingdom
>NSP15	hCoV-19/Scotland/EDB13822/2020	2020-12-10	EPI_ISL_919392	Original	hCoV-19^^Scotland	Human	Virology Department	COVID-19 Genomics UK (COG-UK) Consortium	McHugh	United Kingdom
>NSP15	hCoV-19/Scotland/EDB13829/2020	2020-12-10	EPI_ISL_919398	Original	hCoV-19^^Scotland	Human	Virology Department	COVID-19 Genomics UK (COG-UK) Consortium	McHugh	United Kingdom
>NSP15	hCoV-19/Scotland/EDB13823/2020	2020-12-10	EPI_ISL_919393	Original	hCoV-19^^Scotland	Human	Virology Department	COVID-19 Genomics UK (COG-UK) Consortium	McHugh	United Kingdom
>NSP15	hCoV-19/Scotland/EDB13821/2020	2020-12-10	EPI_ISL_919391	Original	hCoV-19^^Scotland	Human	Virology Department	COVID-19 Genomics UK (COG-UK) Consortium	McHugh	United Kingdom
>NSP15	hCoV-19/Azerbaijan/un-ChVir24287_276/2020	2020-12-10	EPI_ISL_9214699	Original	hCoV-19^^Azerbaijan	Human	Ministry of Health of the Republic of Azerbaijan	Charite\u0301 Universita\u0308tsmedizin Berlin	Muehlemann	Azerbaijan
>NSP15	hCoV-19/Azerbaijan/un-ChVir24287_268/2020	2020-12-10	EPI_ISL_9214686	Original	hCoV-19^^Azerbaijan	Human	Ministry of Health of the Republic of Azerbaijan	Charite\u0301 Universita\u0308tsmedizin Berlin	Muehlemann	Azerbaijan
>NSP15	hCoV-19/England/ALDP-C4803D/2020	2020-12-11	EPI_ISL_718766	Original	hCoV-19^^England	Human	Lighthouse Lab in Alderley Park	Wellcome Sanger Institute for the COVID-19 Genomics UK (COG-UK) Consortium	Davies	United Kingdom
>NSP15	hCoV-19/England/ALDP-C3BC0C/2020	2020-12-11	EPI_ISL_731140	Original	hCoV-19^^England	Human	Lighthouse Lab in Alderley Park	Wellcome Sanger Institute for the COVID-19 Genomics UK (COG-UK) Consortium	Davies	United Kingdom
>NSP15	hCoV-19/England/MILK-C53CE0/2020	2020-12-11	EPI_ISL_736342	Original	hCoV-19^^England	Human	Lighthouse Lab in Milton Keynes	Wellcome Sanger Institute for the COVID-19 Genomics UK (COG-UK) Consortium	Davies	United Kingdom
>NSP15	hCoV-19/England/MILK-C52EEB/2020	2020-12-11	EPI_ISL_736272	Original	hCoV-19^^England	Human	Lighthouse Lab in Milton Keynes	Wellcome Sanger Institute for the COVID-19 Genomics UK (COG-UK) Consortium	Davies	United Kingdom
>NSP15	hCoV-19/England/ALDP-C48D63/2020	2020-12-11	EPI_ISL_736592	Original	hCoV-19^^England	Human	Lighthouse Lab in Alderley Park	Wellcome Sanger Institute for the COVID-19 Genomics UK (COG-UK) Consortium	Davies	United Kingdom
>NSP15	hCoV-19/England/MILK-C53CD1/2020	2020-12-11	EPI_ISL_736281	Original	hCoV-19^^England	Human	Lighthouse Lab in Milton Keynes	Wellcome Sanger Institute for the COVID-19 Genomics UK (COG-UK) Consortium	Davies	United Kingdom
>NSP15	hCoV-19/England/ALDP-C48AA8/2020	2020-12-11	EPI_ISL_736661	Original	hCoV-19^^England	Human	Lighthouse Lab in Alderley Park	Wellcome Sanger Institute for the COVID-19 Genomics UK (COG-UK) Consortium	Davies	United Kingdom
>NSP15	hCoV-19/England/QEUH-C33ABF/2020	2020-12-11	EPI_ISL_734142	Original	hCoV-19^^England	Human	Lighthouse Lab in Glasgow	Wellcome Sanger Institute for the COVID-19 Genomics UK (COG-UK) Consortium	Davies	United Kingdom
>NSP15	hCoV-19/England/QEUH-C33A91/2020	2020-12-11	EPI_ISL_734062	Original	hCoV-19^^England	Human	Lighthouse Lab in Glasgow	Wellcome Sanger Institute for the COVID-19 Genomics UK (COG-UK) Consortium	Davies	United Kingdom
>NSP15	hCoV-19/England/QEUH-C53F14/2020	2020-12-11	EPI_ISL_736309	Original	hCoV-19^^England	Human	Lighthouse Lab in Glasgow	Wellcome Sanger Institute for the COVID-19 Genomics UK (COG-UK) Consortium	Davies	United Kingdom
>NSP15	hCoV-19/England/QEUH-C344CF/2020	2020-12-11	EPI_ISL_733920	Original	hCoV-19^^England	Human	Lighthouse Lab in Glasgow	Wellcome Sanger Institute for the COVID-19 Genomics UK (COG-UK) Consortium	Davies	United Kingdom
>NSP15	hCoV-19/England/QEUH-C34456/2020	2020-12-11	EPI_ISL_734065	Original	hCoV-19^^England	Human	Lighthouse Lab in Glasgow	Wellcome Sanger Institute for the COVID-19 Genomics UK (COG-UK) Consortium	Davies	United Kingdom
>NSP15	hCoV-19/England/QEUH-C33EA4/2020	2020-12-11	EPI_ISL_734102	Original	hCoV-19^^England	Human	Lighthouse Lab in Glasgow	Wellcome Sanger Institute for the COVID-19 Genomics UK (COG-UK) Consortium	Davies	United Kingdom
>NSP15	hCoV-19/Wales/ALDP-C3BB87/2020	2020-12-11	EPI_ISL_767225	Original	hCoV-19^^Wales	Human	Lighthouse Lab in Alderley Park	Wellcome Sanger Institute for the COVID-19 Genomics UK (COG-UK) Consortium	Davies	United Kingdom
>NSP15	hCoV-19/England/MILK-C4FF2A/2020	2020-12-11	EPI_ISL_769849	Original	hCoV-19^^England	Human	Lighthouse Lab in Milton Keynes	Wellcome Sanger Institute for the COVID-19 Genomics UK (COG-UK) Consortium	Davies	United Kingdom
>NSP15	hCoV-19/England/MILK-C4FF1B/2020	2020-12-11	EPI_ISL_769684	Original	hCoV-19^^England	Human	Lighthouse Lab in Milton Keynes	Wellcome Sanger Institute for the COVID-19 Genomics UK (COG-UK) Consortium	Davies	United Kingdom
>NSP15	hCoV-19/England/QEUH-C33581/2020	2020-12-11	EPI_ISL_782726	Original	hCoV-19^^England	Human	Lighthouse Lab in Glasgow	Wellcome Sanger Institute for the COVID-19 Genomics UK (COG-UK) Consortium	Davies	United Kingdom
>NSP15	hCoV-19/England/QEUH-C31E6A/2020	2020-12-11	EPI_ISL_782719	Original	hCoV-19^^England	Human	Lighthouse Lab in Glasgow	Wellcome Sanger Institute for the COVID-19 Genomics UK (COG-UK) Consortium	Davies	United Kingdom
>NSP15	hCoV-19/Scotland/EDB13809/2020	2020-12-11	EPI_ISL_919381	Original	hCoV-19^^Scotland	Human	Virology Department	COVID-19 Genomics UK (COG-UK) Consortium	McHugh	United Kingdom
>NSP15	hCoV-19/Scotland/EDB13808/2020	2020-12-11	EPI_ISL_919380	Original	hCoV-19^^Scotland	Human	Virology Department	COVID-19 Genomics UK (COG-UK) Consortium	McHugh	United Kingdom
>NSP15	hCoV-19/Scotland/EDB13820/2020	2020-12-11	EPI_ISL_919390	Original	hCoV-19^^Scotland	Human	Virology Department	COVID-19 Genomics UK (COG-UK) Consortium	McHugh	United Kingdom
>NSP15	hCoV-19/Scotland/EDB13818/2020	2020-12-11	EPI_ISL_919388	Original	hCoV-19^^Scotland	Human	Virology Department	COVID-19 Genomics UK (COG-UK) Consortium	McHugh	United Kingdom
>NSP15	hCoV-19/England/PHESW-YYBN9B4/2020	2020-12-11	EPI_ISL_5043564	Original	hCoV-19^^England	Human	Centre for Enzyme Innovation	COVID-19 Genomics UK (COG-UK) Consortium	Robson	United Kingdom
>NSP15	hCoV-19/England/LCST-24DC874/2020	2020-12-12	EPI_ISL_1047942	Original	hCoV-19^^England	Human	University Hospitals Of Leicester NHS Trust and DeepSeq Nottingham	COVID-19 Genomics UK (COG-UK) Consortium	Loose	United Kingdom
>NSP15	hCoV-19/England/ALDP-C49807/2020	2020-12-12	EPI_ISL_718666	Original	hCoV-19^^England	Human	Lighthouse Lab in Alderley Park	Wellcome Sanger Institute for the COVID-19 Genomics UK (COG-UK) Consortium	Davies	United Kingdom
>NSP15	hCoV-19/England/ALDP-C47E8F/2020	2020-12-12	EPI_ISL_718774	Original	hCoV-19^^England	Human	Lighthouse Lab in Alderley Park	Wellcome Sanger Institute for the COVID-19 Genomics UK (COG-UK) Consortium	Davies	United Kingdom
>NSP15	hCoV-19/England/QEUH-C54502/2020	2020-12-12	EPI_ISL_736461	Original	hCoV-19^^England	Human	Lighthouse Lab in Glasgow	Wellcome Sanger Institute for the COVID-19 Genomics UK (COG-UK) Consortium	Davies	United Kingdom
>NSP15	hCoV-19/England/QEUH-C54098/2020	2020-12-12	EPI_ISL_736347	Original	hCoV-19^^England	Human	Lighthouse Lab in Glasgow	Wellcome Sanger Institute for the COVID-19 Genomics UK (COG-UK) Consortium	Davies	United Kingdom
>NSP15	hCoV-19/England/205090693/2020	2020-12-12	EPI_ISL_768808	Original	hCoV-19^^England	Human	Respiratory Virus Unit	COVID-19 Genomics UK (COG-UK) Consortium	Platt	United Kingdom
>NSP15	hCoV-19/Scotland/EDB13791/2020	2020-12-12	EPI_ISL_919367	Original	hCoV-19^^Scotland	Human	Virology Department	COVID-19 Genomics UK (COG-UK) Consortium	McHugh	United Kingdom
>NSP15	hCoV-19/Scotland/EDB13819/2020	2020-12-12	EPI_ISL_919389	Original	hCoV-19^^Scotland	Human	Virology Department	COVID-19 Genomics UK (COG-UK) Consortium	McHugh	United Kingdom
>NSP15	hCoV-19/Azerbaijan/un-ChVir24287_290/2020	2020-12-12	EPI_ISL_9214729	Original	hCoV-19^^Azerbaijan	Human	Ministry of Health of the Republic of Azerbaijan	Charite\u0301 Universita\u0308tsmedizin Berlin	Muehlemann	Azerbaijan
>NSP15	hCoV-19/England/MILK-C621FE/2020	2020-12-13	EPI_ISL_735725	Original	hCoV-19^^England	Human	Lighthouse Lab in Milton Keynes	Wellcome Sanger Institute for the COVID-19 Genomics UK (COG-UK) Consortium	Davies	United Kingdom
>NSP15	hCoV-19/England/MILK-C62AD5/2020	2020-12-13	EPI_ISL_735549	Original	hCoV-19^^England	Human	Lighthouse Lab in Milton Keynes	Wellcome Sanger Institute for the COVID-19 Genomics UK (COG-UK) Consortium	Davies	United Kingdom
>NSP15	hCoV-19/England/MILK-C61EE9/2020	2020-12-13	EPI_ISL_735563	Original	hCoV-19^^England	Human	Lighthouse Lab in Milton Keynes	Wellcome Sanger Institute for the COVID-19 Genomics UK (COG-UK) Consortium	Davies	United Kingdom
>NSP15	hCoV-19/England/MILK-C61D0A/2020	2020-12-13	EPI_ISL_735799	Original	hCoV-19^^England	Human	Lighthouse Lab in Milton Keynes	Wellcome Sanger Institute for the COVID-19 Genomics UK (COG-UK) Consortium	Davies	United Kingdom
>NSP15	hCoV-19/England/MILK-C6220A/2020	2020-12-13	EPI_ISL_735713	Original	hCoV-19^^England	Human	Lighthouse Lab in Milton Keynes	Wellcome Sanger Institute for the COVID-19 Genomics UK (COG-UK) Consortium	Davies	United Kingdom
>NSP15	hCoV-19/England/EXET-13E949/2020	2020-12-13	EPI_ISL_763703	Original	hCoV-19^^England	Human	University of Exeter	COVID-19 Genomics UK (COG-UK) Consortium	Temperton	United Kingdom
>NSP15	hCoV-19/England/MILK-C60CB3/2020	2020-12-13	EPI_ISL_769342	Original	hCoV-19^^England	Human	Lighthouse Lab in Milton Keynes	Wellcome Sanger Institute for the COVID-19 Genomics UK (COG-UK) Consortium	Davies	United Kingdom
>NSP15	hCoV-19/England/MILK-C618DC/2020	2020-12-13	EPI_ISL_769315	Original	hCoV-19^^England	Human	Lighthouse Lab in Milton Keynes	Wellcome Sanger Institute for the COVID-19 Genomics UK (COG-UK) Consortium	Davies	United Kingdom
>NSP15	hCoV-19/England/MILK-C613F9/2020	2020-12-13	EPI_ISL_769478	Original	hCoV-19^^England	Human	Lighthouse Lab in Milton Keynes	Wellcome Sanger Institute for the COVID-19 Genomics UK (COG-UK) Consortium	Davies	United Kingdom
>NSP15	hCoV-19/England/MILK-C614BA/2020	2020-12-13	EPI_ISL_769447	Original	hCoV-19^^England	Human	Lighthouse Lab in Milton Keynes	Wellcome Sanger Institute for the COVID-19 Genomics UK (COG-UK) Consortium	Davies	United Kingdom
>NSP15	hCoV-19/England/MILK-C6147E/2020	2020-12-13	EPI_ISL_769492	Original	hCoV-19^^England	Human	Lighthouse Lab in Milton Keynes	Wellcome Sanger Institute for the COVID-19 Genomics UK (COG-UK) Consortium	Davies	United Kingdom
>NSP15	hCoV-19/England/MILK-C60C86/2020	2020-12-13	EPI_ISL_769337	Original	hCoV-19^^England	Human	Lighthouse Lab in Milton Keynes	Wellcome Sanger Institute for the COVID-19 Genomics UK (COG-UK) Consortium	Davies	United Kingdom
>NSP15	hCoV-19/England/MILK-C61441/2020	2020-12-13	EPI_ISL_769354	Original	hCoV-19^^England	Human	Lighthouse Lab in Milton Keynes	Wellcome Sanger Institute for the COVID-19 Genomics UK (COG-UK) Consortium	Davies	United Kingdom
>NSP15	hCoV-19/England/MILK-C613EA/2020	2020-12-13	EPI_ISL_769251	Original	hCoV-19^^England	Human	Lighthouse Lab in Milton Keynes	Wellcome Sanger Institute for the COVID-19 Genomics UK (COG-UK) Consortium	Davies	United Kingdom
>NSP15	hCoV-19/England/MILK-C61450/2020	2020-12-13	EPI_ISL_769340	Original	hCoV-19^^England	Human	Lighthouse Lab in Milton Keynes	Wellcome Sanger Institute for the COVID-19 Genomics UK (COG-UK) Consortium	Davies	United Kingdom
>NSP15	hCoV-19/England/SHEF-10D0A71/2020	2020-12-13	EPI_ISL_816483	Original	hCoV-19^^England	Human	Virology Department	COVID-19 Genomics UK (COG-UK) Consortium	de Silva	United Kingdom
>NSP15	hCoV-19/Scotland/EDB13826/2020	2020-12-13	EPI_ISL_919396	Original	hCoV-19^^Scotland	Human	Virology Department	COVID-19 Genomics UK (COG-UK) Consortium	McHugh	United Kingdom
>NSP15	hCoV-19/Denmark/DCGC-71174/2020	2020-12-14	EPI_ISL_1879745	Original	hCoV-19^^Midtjylland	Human	Department of Virus and Microbiological Special Diagnostics	Aalborg University	Michaelsen	Denmark
>NSP15	hCoV-19/USA/TX-HMH-MCoV-36017/2020	2020-12-14	EPI_ISL_2205772	Original	hCoV-19^^Texas	Human	Houston Methodist Hospital	Houston Methodist Hospital	Long	USA
>NSP15	hCoV-19/England/ALDP-C585FF/2020	2020-12-14	EPI_ISL_735902	Original	hCoV-19^^England	Human	Lighthouse Lab in Alderley Park	Wellcome Sanger Institute for the COVID-19 Genomics UK (COG-UK) Consortium	Davies	United Kingdom
>NSP15	hCoV-19/England/QEUH-C5CB9F/2020	2020-12-14	EPI_ISL_736015	Original	hCoV-19^^England	Human	Lighthouse Lab in Glasgow	Wellcome Sanger Institute for the COVID-19 Genomics UK (COG-UK) Consortium	Davies	United Kingdom
>NSP15	hCoV-19/England/ALDP-C57F5C/2020	2020-12-14	EPI_ISL_736153	Original	hCoV-19^^England	Human	Lighthouse Lab in Alderley Park	Wellcome Sanger Institute for the COVID-19 Genomics UK (COG-UK) Consortium	Davies	United Kingdom
>NSP15	hCoV-19/England/ALDP-C5851D/2020	2020-12-14	EPI_ISL_735900	Original	hCoV-19^^England	Human	Lighthouse Lab in Alderley Park	Wellcome Sanger Institute for the COVID-19 Genomics UK (COG-UK) Consortium	Davies	United Kingdom
>NSP15	hCoV-19/England/EXET-13ECD7/2020	2020-12-14	EPI_ISL_763710	Original	hCoV-19^^England	Human	University of Exeter	COVID-19 Genomics UK (COG-UK) Consortium	Temperton	United Kingdom
>NSP15	hCoV-19/Denmark/DCGC-22162/2020	2020-12-14	EPI_ISL_758594	Original	hCoV-19^^Midtjylland	Human	Department of Virus and Microbiological Special Diagnostics	Albertsen Lab	Michaelsen	Denmark
>NSP15	hCoV-19/England/EXET-13ED01/2020	2020-12-14	EPI_ISL_763460	Original	hCoV-19^^England	Human	University of Exeter	COVID-19 Genomics UK (COG-UK) Consortium	Temperton	United Kingdom
>NSP15	hCoV-19/England/QEUH-C4BB93/2020	2020-12-14	EPI_ISL_769861	Original	hCoV-19^^England	Human	Lighthouse Lab in Glasgow	Wellcome Sanger Institute for the COVID-19 Genomics UK (COG-UK) Consortium	Davies	United Kingdom
>NSP15	hCoV-19/England/QEUH-C5BA84/2020	2020-12-14	EPI_ISL_769413	Original	hCoV-19^^England	Human	Lighthouse Lab in Glasgow	Wellcome Sanger Institute for the COVID-19 Genomics UK (COG-UK) Consortium	Davies	United Kingdom
>NSP15	hCoV-19/England/QEUH-C5C3A6/2020	2020-12-14	EPI_ISL_769468	Original	hCoV-19^^England	Human	Lighthouse Lab in Glasgow	Wellcome Sanger Institute for the COVID-19 Genomics UK (COG-UK) Consortium	Davies	United Kingdom
>NSP15	hCoV-19/England/QEUH-C6443F/2020	2020-12-14	EPI_ISL_778297	Original	hCoV-19^^England	Human	Lighthouse Lab in Glasgow	Wellcome Sanger Institute for the COVID-19 Genomics UK (COG-UK) Consortium	Davies	United Kingdom
>NSP15	hCoV-19/England/QEUH-C5D85B/2020	2020-12-14	EPI_ISL_769402	Original	hCoV-19^^England	Human	Lighthouse Lab in Glasgow	Wellcome Sanger Institute for the COVID-19 Genomics UK (COG-UK) Consortium	Davies	United Kingdom
>NSP15	hCoV-19/England/ALDP-C8D685/2020	2020-12-14	EPI_ISL_777078	Original	hCoV-19^^England	Human	Lighthouse Lab in Alderley Park	Wellcome Sanger Institute for the COVID-19 Genomics UK (COG-UK) Consortium	Davies	United Kingdom
>NSP15	hCoV-19/England/ALDP-C6917F/2020	2020-12-14	EPI_ISL_820330	Original	hCoV-19^^England	Human	Lighthouse Lab in Alderley Park	Wellcome Sanger Institute for the COVID-19 Genomics UK (COG-UK) Consortium	Davies	United Kingdom
>NSP15	hCoV-19/England/ALDP-C6A8A6/2020	2020-12-14	EPI_ISL_820458	Original	hCoV-19^^England	Human	Lighthouse Lab in Alderley Park	Wellcome Sanger Institute for the COVID-19 Genomics UK (COG-UK) Consortium	Davies	United Kingdom
>NSP15	hCoV-19/England/ALDP-C69C8D/2020	2020-12-14	EPI_ISL_820460	Original	hCoV-19^^England	Human	Lighthouse Lab in Alderley Park	Wellcome Sanger Institute for the COVID-19 Genomics UK (COG-UK) Consortium	Davies	United Kingdom
>NSP15	hCoV-19/England/ALDP-C6B5CC/2020	2020-12-14	EPI_ISL_820329	Original	hCoV-19^^England	Human	Lighthouse Lab in Alderley Park	Wellcome Sanger Institute for the COVID-19 Genomics UK (COG-UK) Consortium	Davies	United Kingdom
>NSP15	hCoV-19/England/ALDP-C6A9EF/2020	2020-12-14	EPI_ISL_820168	Original	hCoV-19^^England	Human	Lighthouse Lab in Alderley Park	Wellcome Sanger Institute for the COVID-19 Genomics UK (COG-UK) Consortium	Davies	United Kingdom
>NSP15	hCoV-19/England/ALDP-C6990E/2020	2020-12-14	EPI_ISL_820194	Original	hCoV-19^^England	Human	Lighthouse Lab in Alderley Park	Wellcome Sanger Institute for the COVID-19 Genomics UK (COG-UK) Consortium	Davies	United Kingdom
>NSP15	hCoV-19/Denmark/DCGC-30249/2020	2020-12-14	EPI_ISL_844373	Original	hCoV-19^^Midtjylland	Human	Department of Virus and Microbiological Special Diagnostics	Albertsen Lab	Michaelsen	Denmark
>NSP15	hCoV-19/Scotland/EDB13824/2020	2020-12-14	EPI_ISL_919394	Original	hCoV-19^^Scotland	Human	Virology Department	COVID-19 Genomics UK (COG-UK) Consortium	McHugh	United Kingdom
>NSP15	hCoV-19/Scotland/EDB13825/2020	2020-12-14	EPI_ISL_919395	Original	hCoV-19^^Scotland	Human	Virology Department	COVID-19 Genomics UK (COG-UK) Consortium	McHugh	United Kingdom
>NSP15	hCoV-19/Scotland/EDB13793/2020	2020-12-14	EPI_ISL_919369	Original	hCoV-19^^Scotland	Human	Virology Department	COVID-19 Genomics UK (COG-UK) Consortium	McHugh	United Kingdom
>NSP15	hCoV-19/Scotland/EDB13794/2020	2020-12-14	EPI_ISL_919370	Original	hCoV-19^^Scotland	Human	Virology Department	COVID-19 Genomics UK (COG-UK) Consortium	McHugh	United Kingdom
>NSP15	hCoV-19/Scotland/EDB11023/2020	2020-12-14	EPI_ISL_919313	Original	hCoV-19^^Scotland	Human	Virology Department	COVID-19 Genomics UK (COG-UK) Consortium	McHugh	United Kingdom
>NSP15	hCoV-19/Scotland/EDB13827/2020	2020-12-14	EPI_ISL_919397	Original	hCoV-19^^Scotland	Human	Virology Department	COVID-19 Genomics UK (COG-UK) Consortium	McHugh	United Kingdom
>NSP15	hCoV-19/Scotland/EDB13792/2020	2020-12-14	EPI_ISL_919368	Original	hCoV-19^^Scotland	Human	Virology Department	COVID-19 Genomics UK (COG-UK) Consortium	McHugh	United Kingdom
>NSP15	hCoV-19/Lithuania/ID3848/2020	2020-12-14	EPI_ISL_934140	Original	hCoV-19^^Vilniaus apskritis	Human	Vilnius university hospital Santaros Klinikos	Vilnius university hospital Santaros Klinikos	Olendraite	Lithuania
>NSP15	hCoV-19/England/LOND-128D67D/2020	2020-12-15	EPI_ISL_1636996	Original	hCoV-19^^England	Human	Barts Health NHS Trust	COVID-19 Genomics UK (COG-UK) Consortium	Kele	United Kingdom
>NSP15	hCoV-19/England/MILK-C7AE92/2020	2020-12-15	EPI_ISL_756816	Original	hCoV-19^^England	Human	Lighthouse Lab in Milton Keynes	Wellcome Sanger Institute for the COVID-19 Genomics UK (COG-UK) Consortium	Davies	United Kingdom
>NSP15	hCoV-19/England/EXET-13F061/2020	2020-12-15	EPI_ISL_763630	Original	hCoV-19^^England	Human	University of Exeter	COVID-19 Genomics UK (COG-UK) Consortium	Temperton	United Kingdom
>NSP15	hCoV-19/England/EXET-13F1AA/2020	2020-12-15	EPI_ISL_763698	Original	hCoV-19^^England	Human	University of Exeter	COVID-19 Genomics UK (COG-UK) Consortium	Temperton	United Kingdom
>NSP15	hCoV-19/England/MILK-C7BA33/2020	2020-12-15	EPI_ISL_756798	Original	hCoV-19^^England	Human	Lighthouse Lab in Milton Keynes	Wellcome Sanger Institute for the COVID-19 Genomics UK (COG-UK) Consortium	Davies	United Kingdom
>NSP15	hCoV-19/England/MILK-C7B918/2020	2020-12-15	EPI_ISL_756868	Original	hCoV-19^^England	Human	Lighthouse Lab in Milton Keynes	Wellcome Sanger Institute for the COVID-19 Genomics UK (COG-UK) Consortium	Davies	United Kingdom
>NSP15	hCoV-19/England/CAMC-C721FB/2020	2020-12-15	EPI_ISL_769108	Original	hCoV-19^^England	Human	Lighthouse Lab in Cambridge	Wellcome Sanger Institute for the COVID-19 Genomics UK (COG-UK) Consortium	Davies	United Kingdom
>NSP15	hCoV-19/England/ALDP-C8E6C0/2020	2020-12-15	EPI_ISL_777672	Original	hCoV-19^^England	Human	Lighthouse Lab in Alderley Park	Wellcome Sanger Institute for the COVID-19 Genomics UK (COG-UK) Consortium	Davies	United Kingdom
>NSP15	hCoV-19/England/ALDP-C8DE8D/2020	2020-12-15	EPI_ISL_777587	Original	hCoV-19^^England	Human	Lighthouse Lab in Alderley Park	Wellcome Sanger Institute for the COVID-19 Genomics UK (COG-UK) Consortium	Davies	United Kingdom
>NSP15	hCoV-19/England/ALDP-C8DED8/2020	2020-12-15	EPI_ISL_777525	Original	hCoV-19^^England	Human	Lighthouse Lab in Alderley Park	Wellcome Sanger Institute for the COVID-19 Genomics UK (COG-UK) Consortium	Davies	United Kingdom
>NSP15	hCoV-19/England/ALDP-C8E693/2020	2020-12-15	EPI_ISL_777394	Original	hCoV-19^^England	Human	Lighthouse Lab in Alderley Park	Wellcome Sanger Institute for the COVID-19 Genomics UK (COG-UK) Consortium	Davies	United Kingdom
>NSP15	hCoV-19/England/ALDP-C8C404/2020	2020-12-15	EPI_ISL_777299	Original	hCoV-19^^England	Human	Lighthouse Lab in Alderley Park	Wellcome Sanger Institute for the COVID-19 Genomics UK (COG-UK) Consortium	Davies	United Kingdom
>NSP15	hCoV-19/England/SHEF-10CBE22/2020	2020-12-15	EPI_ISL_816385	Original	hCoV-19^^England	Human	Virology Department	COVID-19 Genomics UK (COG-UK) Consortium	de Silva	United Kingdom
>NSP15	hCoV-19/England/SHEF-10CC656/2020	2020-12-15	EPI_ISL_816400	Original	hCoV-19^^England	Human	Virology Department	COVID-19 Genomics UK (COG-UK) Consortium	de Silva	United Kingdom
>NSP15	hCoV-19/England/SHEF-10CC999/2020	2020-12-15	EPI_ISL_816404	Original	hCoV-19^^England	Human	Virology Department	COVID-19 Genomics UK (COG-UK) Consortium	de Silva	United Kingdom
>NSP15	hCoV-19/England/OXON-F41F9E/2020	2020-12-15	EPI_ISL_819608	Original	hCoV-19^^England	Human	Oxford Viromics	COVID-19 Genomics UK (COG-UK) Consortium	Golubchik	United Kingdom
>NSP15	hCoV-19/England/QEUH-C6487F/2020	2020-12-15	EPI_ISL_820356	Original	hCoV-19^^England	Human	Lighthouse Lab in Glasgow	Wellcome Sanger Institute for the COVID-19 Genomics UK (COG-UK) Consortium	Davies	United Kingdom
>NSP15	hCoV-19/USA/CA-CDPH-2000015560/2020	2020-12-15	EPI_ISL_5442930	Original	hCoV-19^^California	Human	CDPH VBL	California Department of Public Health	Smith	USA
>NSP15	hCoV-19/USA/CA-CDPH-2000015556/2020	2020-12-15	EPI_ISL_5442927	Original	hCoV-19^^California	Human	CDPH VBL	California Department of Public Health	Smith	USA
>NSP15	hCoV-19/England/SHEF-10D6A20/2020	2020-12-16	EPI_ISL_742090	Original	hCoV-19^^England	Human	Virology Department	COVID-19 Genomics UK (COG-UK) Consortium	de Silva	United Kingdom
>NSP15	hCoV-19/England/SHEF-10D3B5D/2020	2020-12-16	EPI_ISL_763654	Original	hCoV-19^^England	Human	Virology Department	COVID-19 Genomics UK (COG-UK) Consortium	de Silva	United Kingdom
>NSP15	hCoV-19/England/EXET-13F33B/2020	2020-12-16	EPI_ISL_763713	Original	hCoV-19^^England	Human	University of Exeter	COVID-19 Genomics UK (COG-UK) Consortium	Temperton	United Kingdom
>NSP15	hCoV-19/England/EXET-13F210/2020	2020-12-16	EPI_ISL_764139	Original	hCoV-19^^England	Human	University of Exeter	COVID-19 Genomics UK (COG-UK) Consortium	Temperton	United Kingdom
>NSP15	hCoV-19/England/205141221/2020	2020-12-16	EPI_ISL_756156	Original	hCoV-19^^England	Human	Respiratory Virus Unit	COVID-19 Genomics UK (COG-UK) Consortium	Miah	United Kingdom
>NSP15	hCoV-19/England/EXET-13F31D/2020	2020-12-16	EPI_ISL_763535	Original	hCoV-19^^England	Human	University of Exeter	COVID-19 Genomics UK (COG-UK) Consortium	Temperton	United Kingdom
>NSP15	hCoV-19/England/QEUH-C7C829/2020	2020-12-16	EPI_ISL_756998	Original	hCoV-19^^England	Human	Lighthouse Lab in Glasgow	Wellcome Sanger Institute for the COVID-19 Genomics UK (COG-UK) Consortium	Davies	United Kingdom
>NSP15	hCoV-19/England/205160999/2020	2020-12-16	EPI_ISL_766429	Original	hCoV-19^^England	Human	Respiratory Virus Unit	COVID-19 Genomics UK (COG-UK) Consortium	Platt	United Kingdom
>NSP15	hCoV-19/England/205140910/2020	2020-12-16	EPI_ISL_766406	Original	hCoV-19^^England	Human	Respiratory Virus Unit	COVID-19 Genomics UK (COG-UK) Consortium	Platt	United Kingdom
>NSP15	hCoV-19/England/MILK-CA3EAF/2020	2020-12-16	EPI_ISL_762284	Original	hCoV-19^^England	Human	Lighthouse Lab in Milton Keynes	Wellcome Sanger Institute for the COVID-19 Genomics UK (COG-UK) Consortium	Davies	United Kingdom
>NSP15	hCoV-19/Wales/PHWC-4A7DB5/2020	2020-12-16	EPI_ISL_814310	Original	hCoV-19^^Wales	Human	Wales Specialist Virology Centre Sequencing lab	COVID-19 Genomics UK (COG-UK) Consortium	Moore	United Kingdom
>NSP15	hCoV-19/Iceland/5765/2020	2020-12-16	EPI_ISL_829447	Original	hCoV-19^^Reykjavik	Human	deCODE genetics	deCODE genetics	J\u00f3nsson	Iceland
>NSP15	hCoV-19/England/OXON-F424DA/2020	2020-12-16	EPI_ISL_840280	Original	hCoV-19^^England	Human	Oxford Viromics	COVID-19 Genomics UK (COG-UK) Consortium	Golubchik	United Kingdom
>NSP15	hCoV-19/Scotland/EDB13799/2020	2020-12-16	EPI_ISL_919375	Original	hCoV-19^^Scotland	Human	Virology Department	COVID-19 Genomics UK (COG-UK) Consortium	McHugh	United Kingdom
>NSP15	hCoV-19/England/SHEF-10D3540/2020	2020-12-17	EPI_ISL_727963	Original	hCoV-19^^England	Human	Virology Department	COVID-19 Genomics UK (COG-UK) Consortium	de Silva	United Kingdom
>NSP15	hCoV-19/England/LOND-12E86CB/2020	2020-12-17	EPI_ISL_741345	Original	hCoV-19^^England	Human	University College London	COVID-19 Genomics UK (COG-UK) Consortium	Roy	United Kingdom
>NSP15	hCoV-19/England/MILK-CA6A02/2020	2020-12-17	EPI_ISL_761410	Original	hCoV-19^^England	Human	Lighthouse Lab in Milton Keynes	Wellcome Sanger Institute for the COVID-19 Genomics UK (COG-UK) Consortium	Davies	United Kingdom
>NSP15	hCoV-19/England/ALDP-CB5824/2020	2020-12-17	EPI_ISL_761711	Original	hCoV-19^^England	Human	Lighthouse Lab in Alderley Park	Wellcome Sanger Institute for the COVID-19 Genomics UK (COG-UK) Consortium	Davies	United Kingdom
>NSP15	hCoV-19/England/ALDP-CB3F21/2020	2020-12-17	EPI_ISL_761064	Original	hCoV-19^^England	Human	Lighthouse Lab in Alderley Park	Wellcome Sanger Institute for the COVID-19 Genomics UK (COG-UK) Consortium	Davies	United Kingdom
>NSP15	hCoV-19/England/ALDP-CB49F5/2020	2020-12-17	EPI_ISL_761089	Original	hCoV-19^^England	Human	Lighthouse Lab in Alderley Park	Wellcome Sanger Institute for the COVID-19 Genomics UK (COG-UK) Consortium	Davies	United Kingdom
>NSP15	hCoV-19/England/ALDP-CB4F5D/2020	2020-12-17	EPI_ISL_761889	Original	hCoV-19^^England	Human	Lighthouse Lab in Alderley Park	Wellcome Sanger Institute for the COVID-19 Genomics UK (COG-UK) Consortium	Davies	United Kingdom
>NSP15	hCoV-19/England/MILK-CA9780/2020	2020-12-17	EPI_ISL_762251	Original	hCoV-19^^England	Human	Lighthouse Lab in Milton Keynes	Wellcome Sanger Institute for the COVID-19 Genomics UK (COG-UK) Consortium	Davies	United Kingdom
>NSP15	hCoV-19/Wales/PHWC-4AA848/2020	2020-12-17	EPI_ISL_822873	Original	hCoV-19^^Wales	Human	Wales Specialist Virology Centre Sequencing lab	COVID-19 Genomics UK (COG-UK) Consortium	Moore	United Kingdom
>NSP15	hCoV-19/Wales/PHWC-4A6C9B/2020	2020-12-17	EPI_ISL_814550	Original	hCoV-19^^Wales	Human	Wales Specialist Virology Centre Sequencing lab	COVID-19 Genomics UK (COG-UK) Consortium	Moore	United Kingdom
>NSP15	hCoV-19/Wales/PHWC-4A7EC1/2020	2020-12-17	EPI_ISL_814959	Original	hCoV-19^^Wales	Human	Wales Specialist Virology Centre Sequencing lab	COVID-19 Genomics UK (COG-UK) Consortium	Moore	United Kingdom
>NSP15	hCoV-19/Wales/PHWC-4A7DA6/2020	2020-12-17	EPI_ISL_814954	Original	hCoV-19^^Wales	Human	Wales Specialist Virology Centre Sequencing lab	COVID-19 Genomics UK (COG-UK) Consortium	Moore	United Kingdom
>NSP15	hCoV-19/England/CAMB-A99BA7/2020	2020-12-17	EPI_ISL_813321	Original	hCoV-19^^England	Human	Department of Pathology	COVID-19 Genomics UK (COG-UK) Consortium	Goodfellow	United Kingdom
>NSP15	hCoV-19/England/EXET-136A6C/2020	2020-12-17	EPI_ISL_813377	Original	hCoV-19^^England	Human	University of Exeter	COVID-19 Genomics UK (COG-UK) Consortium	Temperton	United Kingdom
>NSP15	hCoV-19/Scotland/EDB13830/2020	2020-12-17	EPI_ISL_919399	Original	hCoV-19^^Scotland	Human	Virology Department	COVID-19 Genomics UK (COG-UK) Consortium	McHugh	United Kingdom
>NSP15	hCoV-19/Scotland/EDB13797/2020	2020-12-17	EPI_ISL_919373	Original	hCoV-19^^Scotland	Human	Virology Department	COVID-19 Genomics UK (COG-UK) Consortium	McHugh	United Kingdom
>NSP15	hCoV-19/Scotland/EDB13798/2020	2020-12-17	EPI_ISL_919374	Original	hCoV-19^^Scotland	Human	Virology Department	COVID-19 Genomics UK (COG-UK) Consortium	McHugh	United Kingdom
>NSP15	hCoV-19/England/BIRM-71310/2020	2020-12-17	EPI_ISL_918969	Original	hCoV-19^^England	Human	University of Birmingham	COVID-19 Genomics UK (COG-UK) Consortium	Loman	United Kingdom
>NSP15	hCoV-19/England/ALDP-C8AEEA/2020	2020-12-17	EPI_ISL_945113	Original	hCoV-19^^England	Human	Lighthouse Lab in Alderley Park	Wellcome Sanger Institute for the COVID-19 Genomics UK (COG-UK) Consortium	Davies	United Kingdom
>NSP15	hCoV-19/United Arab Emirates/BTC-4728/2020	2020-12-17	EPI_ISL_5143005	Original	hCoV-19^^Abu Dhabi	Human	BTC	BTC	Albreiki	United Arab Emirates
>NSP15	hCoV-19/England/SHEF-10CBDE9/2020	2020-12-18	EPI_ISL_741984	Original	hCoV-19^^England	Human	Virology Department	COVID-19 Genomics UK (COG-UK) Consortium	de Silva	United Kingdom
>NSP15	hCoV-19/England/SHEF-10C8872/2020	2020-12-18	EPI_ISL_741954	Original	hCoV-19^^England	Human	Virology Department	COVID-19 Genomics UK (COG-UK) Consortium	de Silva	United Kingdom
>NSP15	hCoV-19/England/ALDP-CB6753/2020	2020-12-18	EPI_ISL_761196	Original	hCoV-19^^England	Human	Lighthouse Lab in Alderley Park	Wellcome Sanger Institute for the COVID-19 Genomics UK (COG-UK) Consortium	Davies	United Kingdom
>NSP15	hCoV-19/England/205260471/2020	2020-12-18	EPI_ISL_754368	Original	hCoV-19^^England	Human	Respiratory Virus Unit	COVID-19 Genomics UK (COG-UK) Consortium	Platt	United Kingdom
>NSP15	hCoV-19/England/MILK-CA6DCD/2020	2020-12-18	EPI_ISL_761567	Original	hCoV-19^^England	Human	Lighthouse Lab in Milton Keynes	Wellcome Sanger Institute for the COVID-19 Genomics UK (COG-UK) Consortium	Davies	United Kingdom
>NSP15	hCoV-19/England/205260470/2020	2020-12-18	EPI_ISL_754383	Original	hCoV-19^^England	Human	Respiratory Virus Unit	COVID-19 Genomics UK (COG-UK) Consortium	Platt	United Kingdom
>NSP15	hCoV-19/England/MILK-CA5FF5/2020	2020-12-18	EPI_ISL_767098	Original	hCoV-19^^England	Human	Lighthouse Lab in Milton Keynes	Wellcome Sanger Institute for the COVID-19 Genomics UK (COG-UK) Consortium	Davies	United Kingdom
>NSP15	hCoV-19/England/CAMC-CBA054/2020	2020-12-18	EPI_ISL_777856	Original	hCoV-19^^England	Human	Lighthouse Lab in Cambridge	Wellcome Sanger Institute for the COVID-19 Genomics UK (COG-UK) Consortium	Davies	United Kingdom
>NSP15	hCoV-19/England/ALDP-CB598B/2020	2020-12-18	EPI_ISL_761878	Original	hCoV-19^^England	Human	Lighthouse Lab in Alderley Park	Wellcome Sanger Institute for the COVID-19 Genomics UK (COG-UK) Consortium	Davies	United Kingdom
>NSP15	hCoV-19/England/EXET-13F553/2020	2020-12-18	EPI_ISL_813395	Original	hCoV-19^^England	Human	University of Exeter	COVID-19 Genomics UK (COG-UK) Consortium	Temperton	United Kingdom
>NSP15	hCoV-19/England/EXET-13F508/2020	2020-12-18	EPI_ISL_813393	Original	hCoV-19^^England	Human	University of Exeter	COVID-19 Genomics UK (COG-UK) Consortium	Temperton	United Kingdom
>NSP15	hCoV-19/England/EXET-13F517/2020	2020-12-18	EPI_ISL_813394	Original	hCoV-19^^England	Human	University of Exeter	COVID-19 Genomics UK (COG-UK) Consortium	Temperton	United Kingdom
>NSP15	hCoV-19/England/OXON-F43ECC/2020	2020-12-18	EPI_ISL_819814	Original	hCoV-19^^England	Human	Oxford Viromics	COVID-19 Genomics UK (COG-UK) Consortium	Golubchik	United Kingdom
>NSP15	hCoV-19/England/EXET-13F4FC/2020	2020-12-18	EPI_ISL_813392	Original	hCoV-19^^England	Human	University of Exeter	COVID-19 Genomics UK (COG-UK) Consortium	Temperton	United Kingdom
>NSP15	hCoV-19/Wales/PHWC-4AB80B/2020	2020-12-18	EPI_ISL_823429	Original	hCoV-19^^Wales	Human	Wales Specialist Virology Centre Sequencing lab	COVID-19 Genomics UK (COG-UK) Consortium	Moore	United Kingdom
>NSP15	hCoV-19/England/EXET-13F6D8/2020	2020-12-18	EPI_ISL_813406	Original	hCoV-19^^England	Human	University of Exeter	COVID-19 Genomics UK (COG-UK) Consortium	Temperton	United Kingdom
>NSP15	hCoV-19/England/EXET-1393E6/2020	2020-12-18	EPI_ISL_813391	Original	hCoV-19^^England	Human	University of Exeter	COVID-19 Genomics UK (COG-UK) Consortium	Temperton	United Kingdom
>NSP15	hCoV-19/England/TFCI-26FC609/2020	2020-12-18	EPI_ISL_814524	Original	hCoV-19^^England	Human	Bioinformatics and Biostatistics Lab	COVID-19 Genomics UK (COG-UK) Consortium	Stewart	United Kingdom
>NSP15	hCoV-19/England/EXET-1382DB/2020	2020-12-18	EPI_ISL_813390	Original	hCoV-19^^England	Human	University of Exeter	COVID-19 Genomics UK (COG-UK) Consortium	Temperton	United Kingdom
>NSP15	hCoV-19/England/EXET-13F76C/2020	2020-12-18	EPI_ISL_813412	Original	hCoV-19^^England	Human	University of Exeter	COVID-19 Genomics UK (COG-UK) Consortium	Temperton	United Kingdom
>NSP15	hCoV-19/Scotland/EDB13796/2020	2020-12-18	EPI_ISL_919372	Original	hCoV-19^^Scotland	Human	Virology Department	COVID-19 Genomics UK (COG-UK) Consortium	McHugh	United Kingdom
>NSP15	hCoV-19/Scotland/EDB13795/2020	2020-12-18	EPI_ISL_919371	Original	hCoV-19^^Scotland	Human	Virology Department	COVID-19 Genomics UK (COG-UK) Consortium	McHugh	United Kingdom
>NSP15	hCoV-19/USA/TX-HMH-MCoV-32315/2020	2020-12-18	EPI_ISL_2190949	Original	hCoV-19^^Texas	Human	Houston Methodist Hospital	Houston Methodist Hospital	Long	USA
>NSP15	hCoV-19/USA/TX-HMH-MCoV-32746/2020	2020-12-18	EPI_ISL_2191380	Original	hCoV-19^^Texas	Human	Houston Methodist Hospital	Houston Methodist Hospital	Long	USA
>NSP15	hCoV-19/England/ALDP-CC0826/2020	2020-12-19	EPI_ISL_760359	Original	hCoV-19^^England	Human	Lighthouse Lab in Alderley Park	Wellcome Sanger Institute for the COVID-19 Genomics UK (COG-UK) Consortium	Davies	United Kingdom
>NSP15	hCoV-19/England/ALDP-CB3D81/2020	2020-12-19	EPI_ISL_760832	Original	hCoV-19^^England	Human	Lighthouse Lab in Alderley Park	Wellcome Sanger Institute for the COVID-19 Genomics UK (COG-UK) Consortium	Davies	United Kingdom
>NSP15	hCoV-19/England/ALDP-CC0914/2020	2020-12-19	EPI_ISL_760268	Original	hCoV-19^^England	Human	Lighthouse Lab in Alderley Park	Wellcome Sanger Institute for the COVID-19 Genomics UK (COG-UK) Consortium	Davies	United Kingdom
>NSP15	hCoV-19/England/ALDP-CBE524/2020	2020-12-19	EPI_ISL_760710	Original	hCoV-19^^England	Human	Lighthouse Lab in Alderley Park	Wellcome Sanger Institute for the COVID-19 Genomics UK (COG-UK) Consortium	Davies	United Kingdom
>NSP15	hCoV-19/England/CAMC-CB8C34/2020	2020-12-19	EPI_ISL_777910	Original	hCoV-19^^England	Human	Lighthouse Lab in Cambridge	Wellcome Sanger Institute for the COVID-19 Genomics UK (COG-UK) Consortium	Davies	United Kingdom
>NSP15	hCoV-19/England/SHEF-10D0367/2020	2020-12-19	EPI_ISL_765177	Original	hCoV-19^^England	Human	Virology Department	COVID-19 Genomics UK (COG-UK) Consortium	de Silva	United Kingdom
>NSP15	hCoV-19/England/CAMC-CB8C52/2020	2020-12-19	EPI_ISL_777836	Original	hCoV-19^^England	Human	Lighthouse Lab in Cambridge	Wellcome Sanger Institute for the COVID-19 Genomics UK (COG-UK) Consortium	Davies	United Kingdom
>NSP15	hCoV-19/England/CAMC-CB8C43/2020	2020-12-19	EPI_ISL_777887	Original	hCoV-19^^England	Human	Lighthouse Lab in Cambridge	Wellcome Sanger Institute for the COVID-19 Genomics UK (COG-UK) Consortium	Davies	United Kingdom
>NSP15	hCoV-19/England/MILK-D09073/2020	2020-12-19	EPI_ISL_781869	Original	hCoV-19^^England	Human	Lighthouse Lab in Milton Keynes	Wellcome Sanger Institute for the COVID-19 Genomics UK (COG-UK) Consortium	Davies	United Kingdom
>NSP15	hCoV-19/Wales/PHWC-4A7FFB/2020	2020-12-19	EPI_ISL_814331	Original	hCoV-19^^Wales	Human	Wales Specialist Virology Centre Sequencing lab	COVID-19 Genomics UK (COG-UK) Consortium	Moore	United Kingdom
>NSP15	hCoV-19/England/EXET-13F7B7/2020	2020-12-19	EPI_ISL_813417	Original	hCoV-19^^England	Human	University of Exeter	COVID-19 Genomics UK (COG-UK) Consortium	Temperton	United Kingdom
>NSP15	hCoV-19/England/EXET-13F81E/2020	2020-12-19	EPI_ISL_813423	Original	hCoV-19^^England	Human	University of Exeter	COVID-19 Genomics UK (COG-UK) Consortium	Temperton	United Kingdom
>NSP15	hCoV-19/England/EXET-13F80F/2020	2020-12-19	EPI_ISL_813422	Original	hCoV-19^^England	Human	University of Exeter	COVID-19 Genomics UK (COG-UK) Consortium	Temperton	United Kingdom
>NSP15	hCoV-19/England/EXET-13F878/2020	2020-12-19	EPI_ISL_813429	Original	hCoV-19^^England	Human	University of Exeter	COVID-19 Genomics UK (COG-UK) Consortium	Temperton	United Kingdom
>NSP15	hCoV-19/Wales/ALDP-CB400F/2020	2020-12-19	EPI_ISL_859095	Original	hCoV-19^^Wales	Human	Lighthouse Lab in Alderley Park	Wellcome Sanger Institute for the COVID-19 Genomics UK (COG-UK) Consortium	Davies	United Kingdom
>NSP15	hCoV-19/Scotland/EDB13801/2020	2020-12-19	EPI_ISL_919377	Original	hCoV-19^^Scotland	Human	Virology Department	COVID-19 Genomics UK (COG-UK) Consortium	McHugh	United Kingdom
>NSP15	hCoV-19/Scotland/EDB13800/2020	2020-12-19	EPI_ISL_919376	Original	hCoV-19^^Scotland	Human	Virology Department	COVID-19 Genomics UK (COG-UK) Consortium	McHugh	United Kingdom
>NSP15	hCoV-19/England/SHEF-10D5748/2020	2020-12-20	EPI_ISL_742077	Original	hCoV-19^^England	Human	Virology Department	COVID-19 Genomics UK (COG-UK) Consortium	de Silva	United Kingdom
>NSP15	hCoV-19/England/ALDP-CB4254/2020	2020-12-20	EPI_ISL_760839	Original	hCoV-19^^England	Human	Lighthouse Lab in Alderley Park	Wellcome Sanger Institute for the COVID-19 Genomics UK (COG-UK) Consortium	Davies	United Kingdom
>NSP15	hCoV-19/England/QEUH-CAA52B/2020	2020-12-20	EPI_ISL_760843	Original	hCoV-19^^England	Human	Lighthouse Lab in Glasgow	Wellcome Sanger Institute for the COVID-19 Genomics UK (COG-UK) Consortium	Davies	United Kingdom
>NSP15	hCoV-19/England/ALDP-CB610A/2020	2020-12-20	EPI_ISL_761670	Original	hCoV-19^^England	Human	Lighthouse Lab in Alderley Park	Wellcome Sanger Institute for the COVID-19 Genomics UK (COG-UK) Consortium	Davies	United Kingdom
>NSP15	hCoV-19/England/ALDP-CB42EB/2020	2020-12-20	EPI_ISL_760921	Original	hCoV-19^^England	Human	Lighthouse Lab in Alderley Park	Wellcome Sanger Institute for the COVID-19 Genomics UK (COG-UK) Consortium	Davies	United Kingdom
>NSP15	hCoV-19/England/QEUH-CAA5EF/2020	2020-12-20	EPI_ISL_760996	Original	hCoV-19^^England	Human	Lighthouse Lab in Glasgow	Wellcome Sanger Institute for the COVID-19 Genomics UK (COG-UK) Consortium	Davies	United Kingdom
>NSP15	hCoV-19/England/ALDP-CBE023/2020	2020-12-20	EPI_ISL_760293	Original	hCoV-19^^England	Human	Lighthouse Lab in Alderley Park	Wellcome Sanger Institute for the COVID-19 Genomics UK (COG-UK) Consortium	Davies	United Kingdom
>NSP15	hCoV-19/England/ALDP-CECA88/2020	2020-12-20	EPI_ISL_782243	Original	hCoV-19^^England	Human	Lighthouse Lab in Alderley Park	Wellcome Sanger Institute for the COVID-19 Genomics UK (COG-UK) Consortium	Davies	United Kingdom
>NSP15	hCoV-19/England/MILK-D0CF46/2020	2020-12-20	EPI_ISL_781423	Original	hCoV-19^^England	Human	Lighthouse Lab in Milton Keynes	Wellcome Sanger Institute for the COVID-19 Genomics UK (COG-UK) Consortium	Davies	United Kingdom
>NSP15	hCoV-19/England/ALDP-CECC91/2020	2020-12-20	EPI_ISL_781495	Original	hCoV-19^^England	Human	Lighthouse Lab in Alderley Park	Wellcome Sanger Institute for the COVID-19 Genomics UK (COG-UK) Consortium	Davies	United Kingdom
>NSP15	hCoV-19/England/ALDP-CECD07/2020	2020-12-20	EPI_ISL_781375	Original	hCoV-19^^England	Human	Lighthouse Lab in Alderley Park	Wellcome Sanger Institute for the COVID-19 Genomics UK (COG-UK) Consortium	Davies	United Kingdom
>NSP15	hCoV-19/Wales/PHWC-4ABAF6/2020	2020-12-20	EPI_ISL_823456	Original	hCoV-19^^Wales	Human	Wales Specialist Virology Centre Sequencing lab	COVID-19 Genomics UK (COG-UK) Consortium	Moore	United Kingdom
>NSP15	hCoV-19/England/EXET-13FB42/2020	2020-12-20	EPI_ISL_813461	Original	hCoV-19^^England	Human	University of Exeter	COVID-19 Genomics UK (COG-UK) Consortium	Temperton	United Kingdom
>NSP15	hCoV-19/England/EXET-13FB33/2020	2020-12-20	EPI_ISL_813460	Original	hCoV-19^^England	Human	University of Exeter	COVID-19 Genomics UK (COG-UK) Consortium	Temperton	United Kingdom
>NSP15	hCoV-19/Wales/PHWC-4ABAE7/2020	2020-12-20	EPI_ISL_822970	Original	hCoV-19^^Wales	Human	Wales Specialist Virology Centre Sequencing lab	COVID-19 Genomics UK (COG-UK) Consortium	Moore	United Kingdom
>NSP15	hCoV-19/England/EXET-13FB8E/2020	2020-12-20	EPI_ISL_813465	Original	hCoV-19^^England	Human	University of Exeter	COVID-19 Genomics UK (COG-UK) Consortium	Temperton	United Kingdom
>NSP15	hCoV-19/England/EXET-13FA81/2020	2020-12-20	EPI_ISL_813451	Original	hCoV-19^^England	Human	University of Exeter	COVID-19 Genomics UK (COG-UK) Consortium	Temperton	United Kingdom
>NSP15	hCoV-19/Wales/PHWC-4ABE45/2020	2020-12-20	EPI_ISL_823487	Original	hCoV-19^^Wales	Human	Wales Specialist Virology Centre Sequencing lab	COVID-19 Genomics UK (COG-UK) Consortium	Moore	United Kingdom
>NSP15	hCoV-19/Wales/PHWC-4ABD66/2020	2020-12-20	EPI_ISL_823479	Original	hCoV-19^^Wales	Human	Wales Specialist Virology Centre Sequencing lab	COVID-19 Genomics UK (COG-UK) Consortium	Moore	United Kingdom
>NSP15	hCoV-19/India/DL-NCDC-609290/2020	2020-12-21	EPI_ISL_2458703	Original	hCoV-19^^Delhi	Human	National Centre for Disease Control (NCDC) Biotechnology Division	NCDC Delhi	Singh	India
>NSP15	hCoV-19/England/QEUH-CC7ADE/2020	2020-12-21	EPI_ISL_760262	Original	hCoV-19^^England	Human	Lighthouse Lab in Glasgow	Wellcome Sanger Institute for the COVID-19 Genomics UK (COG-UK) Consortium	Davies	United Kingdom
>NSP15	hCoV-19/England/QEUH-CC27AF/2020	2020-12-21	EPI_ISL_760642	Original	hCoV-19^^England	Human	Lighthouse Lab in Glasgow	Wellcome Sanger Institute for the COVID-19 Genomics UK (COG-UK) Consortium	Davies	United Kingdom
>NSP15	hCoV-19/England/QEUH-CC52C9/2020	2020-12-21	EPI_ISL_760440	Original	hCoV-19^^England	Human	Lighthouse Lab in Glasgow	Wellcome Sanger Institute for the COVID-19 Genomics UK (COG-UK) Consortium	Davies	United Kingdom
>NSP15	hCoV-19/England/QEUH-CC2C28/2020	2020-12-21	EPI_ISL_760690	Original	hCoV-19^^England	Human	Lighthouse Lab in Glasgow	Wellcome Sanger Institute for the COVID-19 Genomics UK (COG-UK) Consortium	Davies	United Kingdom
>NSP15	hCoV-19/England/QEUH-CC487D/2020	2020-12-21	EPI_ISL_760706	Original	hCoV-19^^England	Human	Lighthouse Lab in Glasgow	Wellcome Sanger Institute for the COVID-19 Genomics UK (COG-UK) Consortium	Davies	United Kingdom
>NSP15	hCoV-19/England/QEUH-CC3568/2020	2020-12-21	EPI_ISL_760604	Original	hCoV-19^^England	Human	Lighthouse Lab in Glasgow	Wellcome Sanger Institute for the COVID-19 Genomics UK (COG-UK) Consortium	Davies	United Kingdom
>NSP15	hCoV-19/England/QEUH-CC4840/2020	2020-12-21	EPI_ISL_760681	Original	hCoV-19^^England	Human	Lighthouse Lab in Glasgow	Wellcome Sanger Institute for the COVID-19 Genomics UK (COG-UK) Consortium	Davies	United Kingdom
>NSP15	hCoV-19/England/QEUH-CC27BE/2020	2020-12-21	EPI_ISL_778090	Original	hCoV-19^^England	Human	Lighthouse Lab in Glasgow	Wellcome Sanger Institute for the COVID-19 Genomics UK (COG-UK) Consortium	Davies	United Kingdom
>NSP15	hCoV-19/England/QEUH-CC2806/2020	2020-12-21	EPI_ISL_778244	Original	hCoV-19^^England	Human	Lighthouse Lab in Glasgow	Wellcome Sanger Institute for the COVID-19 Genomics UK (COG-UK) Consortium	Davies	United Kingdom
>NSP15	hCoV-19/England/QEUH-CC2280/2020	2020-12-21	EPI_ISL_778145	Original	hCoV-19^^England	Human	Lighthouse Lab in Glasgow	Wellcome Sanger Institute for the COVID-19 Genomics UK (COG-UK) Consortium	Davies	United Kingdom
>NSP15	hCoV-19/England/ALDP-CEC9A9/2020	2020-12-21	EPI_ISL_782256	Original	hCoV-19^^England	Human	Lighthouse Lab in Alderley Park	Wellcome Sanger Institute for the COVID-19 Genomics UK (COG-UK) Consortium	Davies	United Kingdom
>NSP15	hCoV-19/England/MILK-D0B211/2020	2020-12-21	EPI_ISL_781200	Original	hCoV-19^^England	Human	Lighthouse Lab in Milton Keynes	Wellcome Sanger Institute for the COVID-19 Genomics UK (COG-UK) Consortium	Davies	United Kingdom
>NSP15	hCoV-19/England/CAMC-CFBAC2/2020	2020-12-21	EPI_ISL_781189	Original	hCoV-19^^England	Human	Lighthouse Lab in Cambridge	Wellcome Sanger Institute for the COVID-19 Genomics UK (COG-UK) Consortium	Davies	United Kingdom
>NSP15	hCoV-19/England/MILK-D1BFDB/2020	2020-12-21	EPI_ISL_799692	Original	hCoV-19^^England	Human	Lighthouse Lab in Milton Keynes	Wellcome Sanger Institute for the COVID-19 Genomics UK (COG-UK) Consortium	Davies	United Kingdom
>NSP15	hCoV-19/England/EXET-13FD00/2020	2020-12-21	EPI_ISL_813480	Original	hCoV-19^^England	Human	University of Exeter	COVID-19 Genomics UK (COG-UK) Consortium	Temperton	United Kingdom
>NSP15	hCoV-19/England/EXET-13FC30/2020	2020-12-21	EPI_ISL_813472	Original	hCoV-19^^England	Human	University of Exeter	COVID-19 Genomics UK (COG-UK) Consortium	Temperton	United Kingdom
>NSP15	hCoV-19/Wales/PHWC-4AC2DF/2020	2020-12-21	EPI_ISL_823537	Original	hCoV-19^^Wales	Human	Wales Specialist Virology Centre Sequencing lab	COVID-19 Genomics UK (COG-UK) Consortium	Moore	United Kingdom
>NSP15	hCoV-19/England/EXET-13FBE8/2020	2020-12-21	EPI_ISL_813470	Original	hCoV-19^^England	Human	University of Exeter	COVID-19 Genomics UK (COG-UK) Consortium	Temperton	United Kingdom
>NSP15	hCoV-19/England/SHEF-10D15D9/2020	2020-12-21	EPI_ISL_816500	Original	hCoV-19^^England	Human	Virology Department	COVID-19 Genomics UK (COG-UK) Consortium	de Silva	United Kingdom
>NSP15	hCoV-19/England/EXET-13FC21/2020	2020-12-21	EPI_ISL_813471	Original	hCoV-19^^England	Human	University of Exeter	COVID-19 Genomics UK (COG-UK) Consortium	Temperton	United Kingdom
>NSP15	hCoV-19/Wales/QEUH-CC38AB/2020	2020-12-21	EPI_ISL_859205	Original	hCoV-19^^Wales	Human	Lighthouse Lab in Glasgow	Wellcome Sanger Institute for the COVID-19 Genomics UK (COG-UK) Consortium	Davies	United Kingdom
>NSP15	hCoV-19/Wales/ALDP-CEC2BD/2020	2020-12-21	EPI_ISL_858991	Original	hCoV-19^^Wales	Human	Lighthouse Lab in Alderley Park	Wellcome Sanger Institute for the COVID-19 Genomics UK (COG-UK) Consortium	Davies	United Kingdom
>NSP15	hCoV-19/Scotland/QEUH-CC3CCD/2020	2020-12-21	EPI_ISL_859234	Original	hCoV-19^^Scotland	Human	Lighthouse Lab in Glasgow	Wellcome Sanger Institute for the COVID-19 Genomics UK (COG-UK) Consortium	Davies	United Kingdom
>NSP15	hCoV-19/Scotland/EDB13804/2020	2020-12-21	EPI_ISL_919378	Original	hCoV-19^^Scotland	Human	Virology Department	COVID-19 Genomics UK (COG-UK) Consortium	McHugh	United Kingdom
>NSP15	hCoV-19/England/OXON-F46C1A/2020	2020-12-21	EPI_ISL_950923	Original	hCoV-19^^England	Human	Oxford Viromics	COVID-19 Genomics UK (COG-UK) Consortium	Golubchik	United Kingdom
>NSP15	hCoV-19/Burkina Faso/5705/2020	2020-12-22	EPI_ISL_2142739	Original	hCoV-19^^Bobo Dioulasso	Human	Laboratoire de Microbiologie CHU Souro Sanou	Centre Muraz	Ouedraogo	Burkina Faso
>NSP15	hCoV-19/England/QEUH-CC7B9F/2020	2020-12-22	EPI_ISL_760454	Original	hCoV-19^^England	Human	Lighthouse Lab in Glasgow	Wellcome Sanger Institute for the COVID-19 Genomics UK (COG-UK) Consortium	Davies	United Kingdom
>NSP15	hCoV-19/England/MILK-D1DF9D/2020	2020-12-22	EPI_ISL_799779	Original	hCoV-19^^England	Human	Lighthouse Lab in Milton Keynes	Wellcome Sanger Institute for the COVID-19 Genomics UK (COG-UK) Consortium	Davies	United Kingdom
>NSP15	hCoV-19/Wales/PHWC-4AC424/2020	2020-12-22	EPI_ISL_823553	Original	hCoV-19^^Wales	Human	Wales Specialist Virology Centre Sequencing lab	COVID-19 Genomics UK (COG-UK) Consortium	Moore	United Kingdom
>NSP15	hCoV-19/England/EXET-13FFBF/2020	2020-12-22	EPI_ISL_813512	Original	hCoV-19^^England	Human	University of Exeter	COVID-19 Genomics UK (COG-UK) Consortium	Temperton	United Kingdom
>NSP15	hCoV-19/England/LOND-12F2400/2020	2020-12-22	EPI_ISL_819893	Original	hCoV-19^^England	Human	University College London	COVID-19 Genomics UK (COG-UK) Consortium	Roy	United Kingdom
>NSP15	hCoV-19/England/BIRM-6E2BF/2020	2020-12-22	EPI_ISL_813137	Original	hCoV-19^^England	Human	University of Birmingham	COVID-19 Genomics UK (COG-UK) Consortium	Loman	United Kingdom
>NSP15	hCoV-19/England/OXON-F44F9B/2020	2020-12-22	EPI_ISL_840316	Original	hCoV-19^^England	Human	Oxford Viromics	COVID-19 Genomics UK (COG-UK) Consortium	Golubchik	United Kingdom
>NSP15	hCoV-19/England/OXON-F450B5/2020	2020-12-22	EPI_ISL_840318	Original	hCoV-19^^England	Human	Oxford Viromics	COVID-19 Genomics UK (COG-UK) Consortium	Golubchik	United Kingdom
>NSP15	hCoV-19/England/OXON-F44F6E/2020	2020-12-22	EPI_ISL_950815	Original	hCoV-19^^England	Human	Oxford Viromics	COVID-19 Genomics UK (COG-UK) Consortium	Golubchik	United Kingdom
>NSP15	hCoV-19/England/QEUH-CCDD75/2020	2020-12-23	EPI_ISL_782276	Original	hCoV-19^^England	Human	Lighthouse Lab in Glasgow	Wellcome Sanger Institute for the COVID-19 Genomics UK (COG-UK) Consortium	Davies	United Kingdom
>NSP15	hCoV-19/England/QEUH-CCA3D0/2020	2020-12-23	EPI_ISL_782196	Original	hCoV-19^^England	Human	Lighthouse Lab in Glasgow	Wellcome Sanger Institute for the COVID-19 Genomics UK (COG-UK) Consortium	Davies	United Kingdom
>NSP15	hCoV-19/Netherlands/OV-RIVM-20923/2020	2020-12-23	EPI_ISL_790951	Original	hCoV-19^^Overijssel	Human	Dutch COVID-19 response team	National Institute for Public Health and the Environment (RIVM)	Meijer	Netherlands
>NSP15	hCoV-19/England/LOND-12F2F69/2020	2020-12-23	EPI_ISL_819919	Original	hCoV-19^^England	Human	University College London	COVID-19 Genomics UK (COG-UK) Consortium	Roy	United Kingdom
>NSP15	hCoV-19/Scotland/EDB13805/2020	2020-12-23	EPI_ISL_919379	Original	hCoV-19^^Scotland	Human	Virology Department	COVID-19 Genomics UK (COG-UK) Consortium	McHugh	United Kingdom
>NSP15	hCoV-19/Mexico/YUC-NYGC-69519-20/2020	2020-12-23	EPI_ISL_3023866	Original	hCoV-19^^Yucatan	Human	Universidad Autonoma de Yucatan	New York Genome Center	Baldwin	Mexico
>NSP15	hCoV-19/England/ALDP-CE1A1A/2020	2020-12-24	EPI_ISL_800143	Original	hCoV-19^^England	Human	Lighthouse Lab in Alderley Park	Wellcome Sanger Institute for the COVID-19 Genomics UK (COG-UK) Consortium	Davies	United Kingdom
>NSP15	hCoV-19/England/EXET-14023A/2020	2020-12-24	EPI_ISL_813544	Original	hCoV-19^^England	Human	University of Exeter	COVID-19 Genomics UK (COG-UK) Consortium	Temperton	United Kingdom
>NSP15	hCoV-19/England/EXET-1401E2/2020	2020-12-24	EPI_ISL_813541	Original	hCoV-19^^England	Human	University of Exeter	COVID-19 Genomics UK (COG-UK) Consortium	Temperton	United Kingdom
>NSP15	hCoV-19/England/SHEF-10CC683/2020	2020-12-24	EPI_ISL_868475	Original	hCoV-19^^England	Human	Virology Department	COVID-19 Genomics UK (COG-UK) Consortium	de Silva	United Kingdom
>NSP15	hCoV-19/England/LOND-12FA848/2020	2020-12-25	EPI_ISL_1386880	Original	hCoV-19^^England	Human	University College London	COVID-19 Genomics UK (COG-UK) Consortium	Roy	United Kingdom
>NSP15	hCoV-19/Wales/PHWC-4AFC92/2020	2020-12-25	EPI_ISL_822489	Original	hCoV-19^^Wales	Human	Wales Specialist Virology Centre Sequencing lab	COVID-19 Genomics UK (COG-UK) Consortium	Moore	United Kingdom
>NSP15	hCoV-19/Wales/PHWC-4B0E6B/2020	2020-12-25	EPI_ISL_840498	Original	hCoV-19^^Wales	Human	Originating lab	Public Health Wales Microbiology Cardiff Wales Specialist Virology Centre	Moore	United Kingdom
>NSP15	hCoV-19/Spain/CT-IrsiCaixaLNWOJ1/2020	2020-12-25	EPI_ISL_904639	Original	hCoV-19^^Catalunya	Human	Servicio de Microbiolog\u00eda	IrsiCaixa - Can Ruti CovidSeq	Noguera-Julian	Spain
>NSP15	hCoV-19/Senegal/2003608/2020	2020-12-25	EPI_ISL_8526050	Original	hCoV-19^^Dakar	Human	Institut Pasteur de Dakar	Institut Pasteur de Dakar	Diallo	Senegal
>NSP15	hCoV-19/Japan/PG-16969/2020	2020-12-26	EPI_ISL_1129015	Original	hCoV-19^^Nara	Human	Pathogen Genomics Center	Pathogen Genomics Center	Sekizuka	Japan
>NSP15	hCoV-19/England/ALDP-CE1C6F/2020	2020-12-26	EPI_ISL_800187	Original	hCoV-19^^England	Human	Lighthouse Lab in Alderley Park	Wellcome Sanger Institute for the COVID-19 Genomics UK (COG-UK) Consortium	Davies	United Kingdom
>NSP15	hCoV-19/England/CAMC-D37917/2020	2020-12-26	EPI_ISL_798095	Original	hCoV-19^^England	Human	Lighthouse Lab in Cambridge	Wellcome Sanger Institute for the COVID-19 Genomics UK (COG-UK) Consortium	Davies	United Kingdom
>NSP15	hCoV-19/England/CAMC-D0DAAE/2020	2020-12-26	EPI_ISL_800564	Original	hCoV-19^^England	Human	Lighthouse Lab in Cambridge	Wellcome Sanger Institute for the COVID-19 Genomics UK (COG-UK) Consortium	Davies	United Kingdom
>NSP15	hCoV-19/England/CAMC-D350AB/2020	2020-12-26	EPI_ISL_798866	Original	hCoV-19^^England	Human	Lighthouse Lab in Cambridge	Wellcome Sanger Institute for the COVID-19 Genomics UK (COG-UK) Consortium	Davies	United Kingdom
>NSP15	hCoV-19/England/SHEF-10C5BE5/2020	2020-12-26	EPI_ISL_816231	Original	hCoV-19^^England	Human	Virology Department	COVID-19 Genomics UK (COG-UK) Consortium	de Silva	United Kingdom
>NSP15	hCoV-19/England/SHEF-10D314C/2020	2020-12-26	EPI_ISL_816540	Original	hCoV-19^^England	Human	Virology Department	COVID-19 Genomics UK (COG-UK) Consortium	de Silva	United Kingdom
>NSP15	hCoV-19/England/EXET-140759/2020	2020-12-26	EPI_ISL_813585	Original	hCoV-19^^England	Human	University of Exeter	COVID-19 Genomics UK (COG-UK) Consortium	Temperton	United Kingdom
>NSP15	hCoV-19/England/EXET-140795/2020	2020-12-26	EPI_ISL_813586	Original	hCoV-19^^England	Human	University of Exeter	COVID-19 Genomics UK (COG-UK) Consortium	Temperton	United Kingdom
>NSP15	hCoV-19/England/SHEF-10D06E6/2020	2020-12-26	EPI_ISL_816478	Original	hCoV-19^^England	Human	Virology Department	COVID-19 Genomics UK (COG-UK) Consortium	de Silva	United Kingdom
>NSP15	hCoV-19/England/LOND-DCDE8/2020	2020-12-26	EPI_ISL_839320	Original	hCoV-19^^England	Human	University College London	COVID-19 Genomics UK (COG-UK) Consortium	Roy	United Kingdom
>NSP15	hCoV-19/England/SHEF-10D71A2/2020	2020-12-26	EPI_ISL_868673	Original	hCoV-19^^England	Human	Virology Department	COVID-19 Genomics UK (COG-UK) Consortium	de Silva	United Kingdom
>NSP15	hCoV-19/England/ALDP-CE1B62/2020	2020-12-27	EPI_ISL_799999	Original	hCoV-19^^England	Human	Lighthouse Lab in Alderley Park	Wellcome Sanger Institute for the COVID-19 Genomics UK (COG-UK) Consortium	Davies	United Kingdom
>NSP15	hCoV-19/England/ALDP-CE2369/2020	2020-12-27	EPI_ISL_800502	Original	hCoV-19^^England	Human	Lighthouse Lab in Alderley Park	Wellcome Sanger Institute for the COVID-19 Genomics UK (COG-UK) Consortium	Davies	United Kingdom
>NSP15	hCoV-19/England/ALDP-CE15BF/2020	2020-12-27	EPI_ISL_800208	Original	hCoV-19^^England	Human	Lighthouse Lab in Alderley Park	Wellcome Sanger Institute for the COVID-19 Genomics UK (COG-UK) Consortium	Davies	United Kingdom
>NSP15	hCoV-19/England/ALDP-CE269D/2020	2020-12-27	EPI_ISL_799844	Original	hCoV-19^^England	Human	Lighthouse Lab in Alderley Park	Wellcome Sanger Institute for the COVID-19 Genomics UK (COG-UK) Consortium	Davies	United Kingdom
>NSP15	hCoV-19/England/ALDP-CE2660/2020	2020-12-27	EPI_ISL_800107	Original	hCoV-19^^England	Human	Lighthouse Lab in Alderley Park	Wellcome Sanger Institute for the COVID-19 Genomics UK (COG-UK) Consortium	Davies	United Kingdom
>NSP15	hCoV-19/England/ALDP-CE274F/2020	2020-12-27	EPI_ISL_800135	Original	hCoV-19^^England	Human	Lighthouse Lab in Alderley Park	Wellcome Sanger Institute for the COVID-19 Genomics UK (COG-UK) Consortium	Davies	United Kingdom
>NSP15	hCoV-19/England/QEUH-D122F9/2020	2020-12-27	EPI_ISL_799335	Original	hCoV-19^^England	Human	Lighthouse Lab in Glasgow	Wellcome Sanger Institute for the COVID-19 Genomics UK (COG-UK) Consortium	Davies	United Kingdom
>NSP15	hCoV-19/England/EXET-1408DE/2020	2020-12-27	EPI_ISL_813603	Original	hCoV-19^^England	Human	University of Exeter	COVID-19 Genomics UK (COG-UK) Consortium	Temperton	United Kingdom
>NSP15	hCoV-19/England/BIRM-6DD73/2020	2020-12-27	EPI_ISL_813097	Original	hCoV-19^^England	Human	University of Birmingham	COVID-19 Genomics UK (COG-UK) Consortium	Loman	United Kingdom
>NSP15	hCoV-19/Wales/ALDP-CE2396/2020	2020-12-27	EPI_ISL_858895	Original	hCoV-19^^Wales	Human	Lighthouse Lab in Alderley Park	Wellcome Sanger Institute for the COVID-19 Genomics UK (COG-UK) Consortium	Davies	United Kingdom
>NSP15	hCoV-19/England/OXON-F45D72/2020	2020-12-27	EPI_ISL_950867	Original	hCoV-19^^England	Human	Oxford Viromics	COVID-19 Genomics UK (COG-UK) Consortium	Golubchik	United Kingdom
>NSP15	hCoV-19/England/ALDP-D441A6/2020	2020-12-28	EPI_ISL_798101	Original	hCoV-19^^England	Human	Lighthouse Lab in Alderley Park	Wellcome Sanger Institute for the COVID-19 Genomics UK (COG-UK) Consortium	Davies	United Kingdom
>NSP15	hCoV-19/England/ALDP-D458CE/2020	2020-12-28	EPI_ISL_798174	Original	hCoV-19^^England	Human	Lighthouse Lab in Alderley Park	Wellcome Sanger Institute for the COVID-19 Genomics UK (COG-UK) Consortium	Davies	United Kingdom
>NSP15	hCoV-19/England/SHEF-10CB174/2020	2020-12-28	EPI_ISL_816365	Original	hCoV-19^^England	Human	Virology Department	COVID-19 Genomics UK (COG-UK) Consortium	de Silva	United Kingdom
>NSP15	hCoV-19/England/EXET-1408FC/2020	2020-12-28	EPI_ISL_813605	Original	hCoV-19^^England	Human	University of Exeter	COVID-19 Genomics UK (COG-UK) Consortium	Temperton	United Kingdom
>NSP15	hCoV-19/England/EXET-140856/2020	2020-12-28	EPI_ISL_813595	Original	hCoV-19^^England	Human	University of Exeter	COVID-19 Genomics UK (COG-UK) Consortium	Temperton	United Kingdom
>NSP15	hCoV-19/England/SHEF-10D6AA8/2020	2020-12-28	EPI_ISL_816620	Original	hCoV-19^^England	Human	Virology Department	COVID-19 Genomics UK (COG-UK) Consortium	de Silva	United Kingdom
>NSP15	hCoV-19/England/EXET-140953/2020	2020-12-28	EPI_ISL_813611	Original	hCoV-19^^England	Human	University of Exeter	COVID-19 Genomics UK (COG-UK) Consortium	Temperton	United Kingdom
>NSP15	hCoV-19/Wales/PHWC-4B14E0/2020	2020-12-28	EPI_ISL_840588	Original	hCoV-19^^Wales	Human	Originating lab	Public Health Wales Microbiology Cardiff Wales Specialist Virology Centre	Moore	United Kingdom
>NSP15	hCoV-19/Wales/PHWC-4B14D1/2020	2020-12-28	EPI_ISL_840587	Original	hCoV-19^^Wales	Human	Originating lab	Public Health Wales Microbiology Cardiff Wales Specialist Virology Centre	Moore	United Kingdom
>NSP15	hCoV-19/England/QEUH-D51513/2020	2020-12-29	EPI_ISL_798317	Original	hCoV-19^^England	Human	Lighthouse Lab in Glasgow	Wellcome Sanger Institute for the COVID-19 Genomics UK (COG-UK) Consortium	Davies	United Kingdom
>NSP15	hCoV-19/England/QEUH-D8920C/2020	2020-12-29	EPI_ISL_797841	Original	hCoV-19^^England	Human	Lighthouse Lab in Glasgow	Wellcome Sanger Institute for the COVID-19 Genomics UK (COG-UK) Consortium	Davies	United Kingdom
>NSP15	hCoV-19/England/QEUH-D534C9/2020	2020-12-29	EPI_ISL_799280	Original	hCoV-19^^England	Human	Lighthouse Lab in Glasgow	Wellcome Sanger Institute for the COVID-19 Genomics UK (COG-UK) Consortium	Davies	United Kingdom
>NSP15	hCoV-19/England/QEUH-D51294/2020	2020-12-29	EPI_ISL_798070	Original	hCoV-19^^England	Human	Lighthouse Lab in Glasgow	Wellcome Sanger Institute for the COVID-19 Genomics UK (COG-UK) Consortium	Davies	United Kingdom
>NSP15	hCoV-19/England/QEUH-D52B89/2020	2020-12-29	EPI_ISL_799279	Original	hCoV-19^^England	Human	Lighthouse Lab in Glasgow	Wellcome Sanger Institute for the COVID-19 Genomics UK (COG-UK) Consortium	Davies	United Kingdom
>NSP15	hCoV-19/England/QEUH-D512B2/2020	2020-12-29	EPI_ISL_798090	Original	hCoV-19^^England	Human	Lighthouse Lab in Glasgow	Wellcome Sanger Institute for the COVID-19 Genomics UK (COG-UK) Consortium	Davies	United Kingdom
>NSP15	hCoV-19/England/EXET-140BB7/2020	2020-12-29	EPI_ISL_813633	Original	hCoV-19^^England	Human	University of Exeter	COVID-19 Genomics UK (COG-UK) Consortium	Temperton	United Kingdom
>NSP15	hCoV-19/England/EXET-140AF6/2020	2020-12-29	EPI_ISL_813626	Original	hCoV-19^^England	Human	University of Exeter	COVID-19 Genomics UK (COG-UK) Consortium	Temperton	United Kingdom
>NSP15	hCoV-19/England/SHEF-10D65B6/2020	2020-12-29	EPI_ISL_816611	Original	hCoV-19^^England	Human	Virology Department	COVID-19 Genomics UK (COG-UK) Consortium	de Silva	United Kingdom
>NSP15	hCoV-19/England/EXET-140D39/2020	2020-12-29	EPI_ISL_813651	Original	hCoV-19^^England	Human	University of Exeter	COVID-19 Genomics UK (COG-UK) Consortium	Temperton	United Kingdom
>NSP15	hCoV-19/England/SHEF-10C7DFC/2020	2020-12-29	EPI_ISL_816277	Original	hCoV-19^^England	Human	Virology Department	COVID-19 Genomics UK (COG-UK) Consortium	de Silva	United Kingdom
>NSP15	hCoV-19/England/EXET-140926/2020	2020-12-29	EPI_ISL_813608	Original	hCoV-19^^England	Human	University of Exeter	COVID-19 Genomics UK (COG-UK) Consortium	Temperton	United Kingdom
>NSP15	hCoV-19/England/EXET-140C5A/2020	2020-12-29	EPI_ISL_813641	Original	hCoV-19^^England	Human	University of Exeter	COVID-19 Genomics UK (COG-UK) Consortium	Temperton	United Kingdom
>NSP15	hCoV-19/England/EXET-140C4B/2020	2020-12-29	EPI_ISL_813640	Original	hCoV-19^^England	Human	University of Exeter	COVID-19 Genomics UK (COG-UK) Consortium	Temperton	United Kingdom
>NSP15	hCoV-19/England/MILK-E042DB/2020	2020-12-29	EPI_ISL_821644	Original	hCoV-19^^England	Human	Lighthouse Lab in Milton Keynes	Wellcome Sanger Institute for the COVID-19 Genomics UK (COG-UK) Consortium	Davies	United Kingdom
>NSP15	hCoV-19/England/CAMC-DE4CD4/2020	2020-12-29	EPI_ISL_821840	Original	hCoV-19^^England	Human	Lighthouse Lab in Cambridge	Wellcome Sanger Institute for the COVID-19 Genomics UK (COG-UK) Consortium	Davies	United Kingdom
>NSP15	hCoV-19/England/CAMC-DDB274/2020	2020-12-29	EPI_ISL_821841	Original	hCoV-19^^England	Human	Lighthouse Lab in Cambridge	Wellcome Sanger Institute for the COVID-19 Genomics UK (COG-UK) Consortium	Davies	United Kingdom
>NSP15	hCoV-19/Italy/FVG-ASUGI-156869/2020	2020-12-29	EPI_ISL_833445	Original	hCoV-19^^Friuli Venezia Giulia	Human	SC (UCO) Igiene e Sanit\u00e0 Pubblica (funzione integrata con SC Microbiologia e Virologia) e Laboratory of Molecular Virology of the Internation
>NSP15	hCoV-19/England/EXET-1416B5/2020	2020-12-29	EPI_ISL_838332	Original	hCoV-19^^England	Human	University of Exeter	COVID-19 Genomics UK (COG-UK) Consortium	Temperton	United Kingdom
>NSP15	hCoV-19/Wales/PHWC-4B2713/2020	2020-12-29	EPI_ISL_840777	Original	hCoV-19^^Wales	Human	Originating lab	Public Health Wales Microbiology Cardiff Wales Specialist Virology Centre	Moore	United Kingdom
>NSP15	hCoV-19/Scotland/QEUH-D5460E/2020	2020-12-29	EPI_ISL_858770	Original	hCoV-19^^Scotland	Human	Lighthouse Lab in Glasgow	Wellcome Sanger Institute for the COVID-19 Genomics UK (COG-UK) Consortium	Davies	United Kingdom
>NSP15	hCoV-19/Scotland/QEUH-D54E15/2020	2020-12-29	EPI_ISL_858772	Original	hCoV-19^^Scotland	Human	Lighthouse Lab in Glasgow	Wellcome Sanger Institute for the COVID-19 Genomics UK (COG-UK) Consortium	Davies	United Kingdom
>NSP15	hCoV-19/England/SHEF-10CCC63/2020	2020-12-29	EPI_ISL_868485	Original	hCoV-19^^England	Human	Virology Department	COVID-19 Genomics UK (COG-UK) Consortium	de Silva	United Kingdom
>NSP15	hCoV-19/Italy/FVG-ASUGI-156875/2020	2020-12-29	EPI_ISL_882636	Original	hCoV-19^^Friuli Venezia Giulia	Human	SC (UCO) Igiene e Sanit\u00e0 Pubblica (funzione integrata con SC Microbiologia e Virologia) e Laboratory of Molecular Virology of the Internation
>NSP15	hCoV-19/England/OXON-F47C55/2020	2020-12-29	EPI_ISL_950989	Original	hCoV-19^^England	Human	Oxford Viromics	COVID-19 Genomics UK (COG-UK) Consortium	Golubchik	United Kingdom
>NSP15	hCoV-19/England/OXON-F4798B/2020	2020-12-29	EPI_ISL_950985	Original	hCoV-19^^England	Human	Oxford Viromics	COVID-19 Genomics UK (COG-UK) Consortium	Golubchik	United Kingdom
>NSP15	hCoV-19/England/OXON-F47C46/2020	2020-12-29	EPI_ISL_950988	Original	hCoV-19^^England	Human	Oxford Viromics	COVID-19 Genomics UK (COG-UK) Consortium	Golubchik	United Kingdom
>NSP15	hCoV-19/England/OXON-FA841E/2020	2020-12-29	EPI_ISL_3421823	Original	hCoV-19^^England	Human	Oxford Viromics	COVID-19 Genomics UK (COG-UK) Consortium	Golubchik	United Kingdom
>NSP15	hCoV-19/England/ALDP-D9F133/2020	2020-12-30	EPI_ISL_796880	Original	hCoV-19^^England	Human	Lighthouse Lab in Alderley Park	Wellcome Sanger Institute for the COVID-19 Genomics UK (COG-UK) Consortium	Davies	United Kingdom
>NSP15	hCoV-19/England/SHEF-10C8A5E/2020	2020-12-30	EPI_ISL_816294	Original	hCoV-19^^England	Human	Virology Department	COVID-19 Genomics UK (COG-UK) Consortium	de Silva	United Kingdom
>NSP15	hCoV-19/England/EXET-140C3C/2020	2020-12-30	EPI_ISL_813639	Original	hCoV-19^^England	Human	University of Exeter	COVID-19 Genomics UK (COG-UK) Consortium	Temperton	United Kingdom
>NSP15	hCoV-19/England/EXET-140CA5/2020	2020-12-30	EPI_ISL_813644	Original	hCoV-19^^England	Human	University of Exeter	COVID-19 Genomics UK (COG-UK) Consortium	Temperton	United Kingdom
>NSP15	hCoV-19/Wales/PHWC-4B2810/2020	2020-12-30	EPI_ISL_840787	Original	hCoV-19^^Wales	Human	Originating lab	Public Health Wales Microbiology Cardiff Wales Specialist Virology Centre	Moore	United Kingdom
>NSP15	hCoV-19/Scotland/QEUH-D924EC/2020	2020-12-30	EPI_ISL_858611	Original	hCoV-19^^Scotland	Human	Lighthouse Lab in Glasgow	Wellcome Sanger Institute for the COVID-19 Genomics UK (COG-UK) Consortium	Davies	United Kingdom
>NSP15	hCoV-19/Scotland/QEUH-D924CE/2020	2020-12-30	EPI_ISL_858620	Original	hCoV-19^^Scotland	Human	Lighthouse Lab in Glasgow	Wellcome Sanger Institute for the COVID-19 Genomics UK (COG-UK) Consortium	Davies	United Kingdom
>NSP15	hCoV-19/Scotland/QEUH-D92482/2020	2020-12-30	EPI_ISL_858596	Original	hCoV-19^^Scotland	Human	Lighthouse Lab in Glasgow	Wellcome Sanger Institute for the COVID-19 Genomics UK (COG-UK) Consortium	Davies	United Kingdom
>NSP15	hCoV-19/England/OXON-F491BE/2020	2020-12-30	EPI_ISL_867087	Original	hCoV-19^^England	Human	Oxford Viromics	COVID-19 Genomics UK (COG-UK) Consortium	Golubchik	United Kingdom
>NSP15	hCoV-19/England/ALDP-F75052/2020	2020-12-30	EPI_ISL_882375	Original	hCoV-19^^England	Human	Lighthouse Lab in Alderley Park	Wellcome Sanger Institute for the COVID-19 Genomics UK (COG-UK) Consortium	Davies	United Kingdom
>NSP15	hCoV-19/England/QEUH-D91B06/2020	2020-12-31	EPI_ISL_797922	Original	hCoV-19^^England	Human	Lighthouse Lab in Glasgow	Wellcome Sanger Institute for the COVID-19 Genomics UK (COG-UK) Consortium	Davies	United Kingdom
>NSP15	hCoV-19/England/ALDP-DCB2E0/2020	2020-12-31	EPI_ISL_822146	Original	hCoV-19^^England	Human	Lighthouse Lab in Alderley Park	Wellcome Sanger Institute for the COVID-19 Genomics UK (COG-UK) Consortium	Davies	United Kingdom
>NSP15	hCoV-19/England/ALDP-DCB329/2020	2020-12-31	EPI_ISL_822025	Original	hCoV-19^^England	Human	Lighthouse Lab in Alderley Park	Wellcome Sanger Institute for the COVID-19 Genomics UK (COG-UK) Consortium	Davies	United Kingdom
>NSP15	hCoV-19/England/BIRM-6E4C8/2020	2020-12-31	EPI_ISL_918755	Original	hCoV-19^^England	Human	University of Birmingham	COVID-19 Genomics UK (COG-UK) Consortium	Loman	United Kingdom
>NSP15	hCoV-19/England/OXON-F4A2C9/2020	2020-12-31	EPI_ISL_951096	Original	hCoV-19^^England	Human	Oxford Viromics	COVID-19 Genomics UK (COG-UK) Consortium	Golubchik	United Kingdom
>NSP15	hCoV-19/Lithuania/ID6370/2021	2021-01-01	EPI_ISL_1005239	Original	hCoV-19^^Vilniaus apskritis	Human	Vilnius university hospital Santaros Klinikos	Vilnius university hospital Santaros Klinikos	Olendraite	Lithuania
>NSP15	hCoV-19/England/SHEF-10D3CF0/2021	2021-01-01	EPI_ISL_816546	Original	hCoV-19^^England	Human	Virology Department	COVID-19 Genomics UK (COG-UK) Consortium	de Silva	United Kingdom
>NSP15	hCoV-19/England/ALDP-DB18AF/2021	2021-01-01	EPI_ISL_822019	Original	hCoV-19^^England	Human	Lighthouse Lab in Alderley Park	Wellcome Sanger Institute for the COVID-19 Genomics UK (COG-UK) Consortium	Davies	United Kingdom
>NSP15	hCoV-19/England/ALDP-EED9D3/2021	2021-01-01	EPI_ISL_834230	Original	hCoV-19^^England	Human	Lighthouse Lab in Alderley Park	Wellcome Sanger Institute for the COVID-19 Genomics UK (COG-UK) Consortium	Davies	United Kingdom
>NSP15	hCoV-19/England/ALDP-F740EA/2021	2021-01-01	EPI_ISL_882505	Original	hCoV-19^^England	Human	Lighthouse Lab in Alderley Park	Wellcome Sanger Institute for the COVID-19 Genomics UK (COG-UK) Consortium	Davies	United Kingdom
>NSP15	hCoV-19/England/CAMC-E51E17/2021	2021-01-02	EPI_ISL_811503	Original	hCoV-19^^England	Human	Lighthouse Lab in Cambridge	Wellcome Sanger Institute for the COVID-19 Genomics UK (COG-UK) Consortium	Davies	United Kingdom
>NSP15	hCoV-19/England/ALDP-DB1845/2021	2021-01-02	EPI_ISL_822209	Original	hCoV-19^^England	Human	Lighthouse Lab in Alderley Park	Wellcome Sanger Institute for the COVID-19 Genomics UK (COG-UK) Consortium	Davies	United Kingdom
>NSP15	hCoV-19/England/ALDP-E3087A/2021	2021-01-02	EPI_ISL_821112	Original	hCoV-19^^England	Human	Lighthouse Lab in Alderley Park	Wellcome Sanger Institute for the COVID-19 Genomics UK (COG-UK) Consortium	Davies	United Kingdom
>NSP15	hCoV-19/England/QEUH-DD3054/2021	2021-01-02	EPI_ISL_822117	Original	hCoV-19^^England	Human	Lighthouse Lab in Glasgow	Wellcome Sanger Institute for the COVID-19 Genomics UK (COG-UK) Consortium	Davies	United Kingdom
>NSP15	hCoV-19/England/EXET-141819/2021	2021-01-02	EPI_ISL_838337	Original	hCoV-19^^England	Human	University of Exeter	COVID-19 Genomics UK (COG-UK) Consortium	Temperton	United Kingdom
>NSP15	hCoV-19/Wales/QEUH-DD3081/2021	2021-01-02	EPI_ISL_858652	Original	hCoV-19^^Wales	Human	Lighthouse Lab in Glasgow	Wellcome Sanger Institute for the COVID-19 Genomics UK (COG-UK) Consortium	Davies	United Kingdom
>NSP15	hCoV-19/Scotland/QEUH-DD2ED3/2021	2021-01-02	EPI_ISL_858646	Original	hCoV-19^^Scotland	Human	Lighthouse Lab in Glasgow	Wellcome Sanger Institute for the COVID-19 Genomics UK (COG-UK) Consortium	Davies	United Kingdom
>NSP15	hCoV-19/Scotland/QEUH-DD2EA6/2021	2021-01-02	EPI_ISL_858650	Original	hCoV-19^^Scotland	Human	Lighthouse Lab in Glasgow	Wellcome Sanger Institute for the COVID-19 Genomics UK (COG-UK) Consortium	Davies	United Kingdom
>NSP15	hCoV-19/Wales/ALDP-E88318/2021	2021-01-02	EPI_ISL_858393	Original	hCoV-19^^Wales	Human	Lighthouse Lab in Alderley Park	Wellcome Sanger Institute for the COVID-19 Genomics UK (COG-UK) Consortium	Davies	United Kingdom
>NSP15	hCoV-19/England/ALDP-F7493A/2021	2021-01-02	EPI_ISL_882599	Original	hCoV-19^^England	Human	Lighthouse Lab in Alderley Park	Wellcome Sanger Institute for the COVID-19 Genomics UK (COG-UK) Consortium	Davies	United Kingdom
>NSP15	hCoV-19/Mexico/YUC-NYGC-122-21/2021	2021-01-02	EPI_ISL_3023885	Original	hCoV-19^^Yucatan	Human	Universidad Autonoma de Yucatan	New York Genome Center	Baldwin	Mexico
>NSP15	hCoV-19/Mexico/YUC-NYGC-115-21/2021	2021-01-02	EPI_ISL_3024000	Original	hCoV-19^^Yucatan	Human	Universidad Autonoma de Yucatan	New York Genome Center	Baldwin	Mexico
>NSP15	hCoV-19/England/SGUH-10AB4/2021	2021-01-02	EPI_ISL_1833459	Original	hCoV-19^^England	Human	St George's University Hospitals NHS Foundation Trust	COVID-19 Genomics UK (COG-UK) Consortium	Witney	United Kingdom
>NSP15	hCoV-19/Lithuania/ID6490/2021	2021-01-03	EPI_ISL_1005298	Original	hCoV-19^^Vilniaus apskritis	Human	Vilnius university hospital Santaros Klinikos	Vilnius university hospital Santaros Klinikos	Olendraite	Lithuania
>NSP15	hCoV-19/England/QEUH-DD3A47/2021	2021-01-03	EPI_ISL_797554	Original	hCoV-19^^England	Human	Lighthouse Lab in Glasgow	Wellcome Sanger Institute for the COVID-19 Genomics UK (COG-UK) Consortium	Davies	United Kingdom
>NSP15	hCoV-19/England/QEUH-E46B3C/2021	2021-01-03	EPI_ISL_811416	Original	hCoV-19^^England	Human	Lighthouse Lab in Glasgow	Wellcome Sanger Institute for the COVID-19 Genomics UK (COG-UK) Consortium	Davies	United Kingdom
>NSP15	hCoV-19/England/QEUH-E4D76E/2021	2021-01-03	EPI_ISL_811201	Original	hCoV-19^^England	Human	Lighthouse Lab in Glasgow	Wellcome Sanger Institute for the COVID-19 Genomics UK (COG-UK) Consortium	Davies	United Kingdom
>NSP15	hCoV-19/England/SHEF-10CA39D/2021	2021-01-03	EPI_ISL_816341	Original	hCoV-19^^England	Human	Virology Department	COVID-19 Genomics UK (COG-UK) Consortium	de Silva	United Kingdom
>NSP15	hCoV-19/England/ALDP-E88002/2021	2021-01-03	EPI_ISL_836842	Original	hCoV-19^^England	Human	Lighthouse Lab in Alderley Park	Wellcome Sanger Institute for the COVID-19 Genomics UK (COG-UK) Consortium	Davies	United Kingdom
>NSP15	hCoV-19/England/MILK-EC6F65/2021	2021-01-03	EPI_ISL_836052	Original	hCoV-19^^England	Human	Lighthouse Lab in Milton Keynes	Wellcome Sanger Institute for the COVID-19 Genomics UK (COG-UK) Consortium	Davies	United Kingdom
>NSP15	hCoV-19/England/ALDP-EB3684/2021	2021-01-03	EPI_ISL_835490	Original	hCoV-19^^England	Human	Lighthouse Lab in Alderley Park	Wellcome Sanger Institute for the COVID-19 Genomics UK (COG-UK) Consortium	Davies	United Kingdom
>NSP15	hCoV-19/England/ALDP-EE6D74/2021	2021-01-03	EPI_ISL_835073	Original	hCoV-19^^England	Human	Lighthouse Lab in Alderley Park	Wellcome Sanger Institute for the COVID-19 Genomics UK (COG-UK) Consortium	Davies	United Kingdom
>NSP15	hCoV-19/England/MILK-EC043F/2021	2021-01-03	EPI_ISL_835890	Original	hCoV-19^^England	Human	Lighthouse Lab in Milton Keynes	Wellcome Sanger Institute for the COVID-19 Genomics UK (COG-UK) Consortium	Davies	United Kingdom
>NSP15	hCoV-19/England/ALDP-EEABFE/2021	2021-01-03	EPI_ISL_834917	Original	hCoV-19^^England	Human	Lighthouse Lab in Alderley Park	Wellcome Sanger Institute for the COVID-19 Genomics UK (COG-UK) Consortium	Davies	United Kingdom
>NSP15	hCoV-19/England/EXET-141B98/2021	2021-01-03	EPI_ISL_838339	Original	hCoV-19^^England	Human	University of Exeter	COVID-19 Genomics UK (COG-UK) Consortium	Temperton	United Kingdom
>NSP15	hCoV-19/England/MILK-EC048A/2021	2021-01-03	EPI_ISL_835759	Original	hCoV-19^^England	Human	Lighthouse Lab in Milton Keynes	Wellcome Sanger Institute for the COVID-19 Genomics UK (COG-UK) Consortium	Davies	United Kingdom
>NSP15	hCoV-19/Scotland/QEUH-E46A8A/2021	2021-01-03	EPI_ISL_858501	Original	hCoV-19^^Scotland	Human	Lighthouse Lab in Glasgow	Wellcome Sanger Institute for the COVID-19 Genomics UK (COG-UK) Consortium	Davies	United Kingdom
>NSP15	hCoV-19/Italy/LAZ-INMI-148/2021	2021-01-03	EPI_ISL_882928	Original	hCoV-19^^Lazio	Human	INMI Lazzaro Spallanzani IRCCS	INMI Lazzaro Spallanzani IRCCS	Giombini	Italy
>NSP15	hCoV-19/Wales/ALDP-F740AE/2021	2021-01-03	EPI_ISL_892061	Original	hCoV-19^^Wales	Human	Lighthouse Lab in Alderley Park	Wellcome Sanger Institute for the COVID-19 Genomics UK (COG-UK) Consortium	Davies	United Kingdom
>NSP15	hCoV-19/Northern Ireland/OXON-F53C65/2021	2021-01-03	EPI_ISL_2240467	Original	hCoV-19^^Northern Ireland	Human	Oxford Viromics	COVID-19 Genomics UK (COG-UK) Consortium	Golubchik	United Kingdom
>NSP15	hCoV-19/England/210162035/2021	2021-01-04	EPI_ISL_811121	Original	hCoV-19^^England	Human	Respiratory Virus Unit	COVID-19 Genomics UK (COG-UK) Consortium	Platt	United Kingdom
>NSP15	hCoV-19/England/MILK-EC9418/2021	2021-01-04	EPI_ISL_836201	Original	hCoV-19^^England	Human	Lighthouse Lab in Milton Keynes	Wellcome Sanger Institute for the COVID-19 Genomics UK (COG-UK) Consortium	Davies	United Kingdom
>NSP15	hCoV-19/England/MILK-ED5060/2021	2021-01-04	EPI_ISL_836197	Original	hCoV-19^^England	Human	Lighthouse Lab in Milton Keynes	Wellcome Sanger Institute for the COVID-19 Genomics UK (COG-UK) Consortium	Davies	United Kingdom
>NSP15	hCoV-19/England/QEUH-EF26D4/2021	2021-01-04	EPI_ISL_834793	Original	hCoV-19^^England	Human	Lighthouse Lab in Glasgow	Wellcome Sanger Institute for the COVID-19 Genomics UK (COG-UK) Consortium	Davies	United Kingdom
>NSP15	hCoV-19/England/MILK-EC9339/2021	2021-01-04	EPI_ISL_836228	Original	hCoV-19^^England	Human	Lighthouse Lab in Milton Keynes	Wellcome Sanger Institute for the COVID-19 Genomics UK (COG-UK) Consortium	Davies	United Kingdom
>NSP15	hCoV-19/England/CAMC-ED56E6/2021	2021-01-04	EPI_ISL_836580	Original	hCoV-19^^England	Human	Lighthouse Lab in Cambridge	Wellcome Sanger Institute for the COVID-19 Genomics UK (COG-UK) Consortium	Davies	United Kingdom
>NSP15	hCoV-19/Scotland/QEUH-E508FC/2021	2021-01-04	EPI_ISL_858534	Original	hCoV-19^^Scotland	Human	Lighthouse Lab in Glasgow	Wellcome Sanger Institute for the COVID-19 Genomics UK (COG-UK) Consortium	Davies	United Kingdom
>NSP15	hCoV-19/USA/ND-NDDH-0050/2021	2021-01-04	EPI_ISL_873201	Original	hCoV-19^^North Dakota	Human	North Dakota Department of Health	North Dakota Department of Health	Wingerter	USA
>NSP15	hCoV-19/England/ALDP-F755F9/2021	2021-01-04	EPI_ISL_882315	Original	hCoV-19^^England	Human	Lighthouse Lab in Alderley Park	Wellcome Sanger Institute for the COVID-19 Genomics UK (COG-UK) Consortium	Davies	United Kingdom
>NSP15	hCoV-19/England/OXON-F5F531/2021	2021-01-04	EPI_ISL_999357	Original	hCoV-19^^England	Human	Oxford Viromics	COVID-19 Genomics UK (COG-UK) Consortium	Golubchik	United Kingdom
>NSP15	hCoV-19/USA/TX-HMH-MCoV-20341/2021	2021-01-05	EPI_ISL_1074783	Original	hCoV-19^^Texas	Human	Houston Methodist Hospital	Houston Methodist Hospital	Long	USA
>NSP15	hCoV-19/England/PHEC-1599A2/2021	2021-01-05	EPI_ISL_2737124	Original	hCoV-19^^England	Human	Respiratory Virus Unit	COVID-19 Genomics UK (COG-UK) Consortium	Lackenby	United Kingdom
>NSP15	hCoV-19/England/QEUH-EF3679/2021	2021-01-05	EPI_ISL_834780	Original	hCoV-19^^England	Human	Lighthouse Lab in Glasgow	Wellcome Sanger Institute for the COVID-19 Genomics UK (COG-UK) Consortium	Davies	United Kingdom
>NSP15	hCoV-19/England/QEUH-EF2522/2021	2021-01-05	EPI_ISL_834795	Original	hCoV-19^^England	Human	Lighthouse Lab in Glasgow	Wellcome Sanger Institute for the COVID-19 Genomics UK (COG-UK) Consortium	Davies	United Kingdom
>NSP15	hCoV-19/England/ALDP-F48708/2021	2021-01-05	EPI_ISL_834095	Original	hCoV-19^^England	Human	Lighthouse Lab in Alderley Park	Wellcome Sanger Institute for the COVID-19 Genomics UK (COG-UK) Consortium	Davies	United Kingdom
>NSP15	hCoV-19/England/ALDP-F48683/2021	2021-01-05	EPI_ISL_833955	Original	hCoV-19^^England	Human	Lighthouse Lab in Alderley Park	Wellcome Sanger Institute for the COVID-19 Genomics UK (COG-UK) Consortium	Davies	United Kingdom
>NSP15	hCoV-19/England/ALDP-F51F7D/2021	2021-01-05	EPI_ISL_834054	Original	hCoV-19^^England	Human	Lighthouse Lab in Alderley Park	Wellcome Sanger Institute for the COVID-19 Genomics UK (COG-UK) Consortium	Davies	United Kingdom
>NSP15	hCoV-19/England/EXET-141F6F/2021	2021-01-05	EPI_ISL_838341	Original	hCoV-19^^England	Human	University of Exeter	COVID-19 Genomics UK (COG-UK) Consortium	Temperton	United Kingdom
>NSP15	hCoV-19/England/210141204/2021	2021-01-05	EPI_ISL_855590	Original	hCoV-19^^England	Human	Respiratory Virus Unit	COVID-19 Genomics UK (COG-UK) Consortium	Platt	United Kingdom
>NSP15	hCoV-19/England/SHEF-10D7245/2021	2021-01-05	EPI_ISL_868675	Original	hCoV-19^^England	Human	Virology Department	COVID-19 Genomics UK (COG-UK) Consortium	de Silva	United Kingdom
>NSP15	hCoV-19/England/OXON-F4B9F0/2021	2021-01-05	EPI_ISL_922174	Original	hCoV-19^^England	Human	Oxford Viromics	COVID-19 Genomics UK (COG-UK) Consortium	Golubchik	United Kingdom
>NSP15	hCoV-19/England/OXON-F4DF1A/2021	2021-01-05	EPI_ISL_951220	Original	hCoV-19^^England	Human	Oxford Viromics	COVID-19 Genomics UK (COG-UK) Consortium	Golubchik	United Kingdom
>NSP15	hCoV-19/England/OXON-F4C5DD/2021	2021-01-05	EPI_ISL_951174	Original	hCoV-19^^England	Human	Oxford Viromics	COVID-19 Genomics UK (COG-UK) Consortium	Golubchik	United Kingdom
>NSP15	hCoV-19/England/ALDP-F4EFA0/2021	2021-01-06	EPI_ISL_834021	Original	hCoV-19^^England	Human	Lighthouse Lab in Alderley Park	Wellcome Sanger Institute for the COVID-19 Genomics UK (COG-UK) Consortium	Davies	United Kingdom
>NSP15	hCoV-19/England/ALDP-F530F0/2021	2021-01-06	EPI_ISL_834205	Original	hCoV-19^^England	Human	Lighthouse Lab in Alderley Park	Wellcome Sanger Institute for the COVID-19 Genomics UK (COG-UK) Consortium	Davies	United Kingdom
>NSP15	hCoV-19/England/ALDP-F537FB/2021	2021-01-06	EPI_ISL_834008	Original	hCoV-19^^England	Human	Lighthouse Lab in Alderley Park	Wellcome Sanger Institute for the COVID-19 Genomics UK (COG-UK) Consortium	Davies	United Kingdom
>NSP15	hCoV-19/England/SHEF-10D5168/2021	2021-01-06	EPI_ISL_868627	Original	hCoV-19^^England	Human	Virology Department	COVID-19 Genomics UK (COG-UK) Consortium	de Silva	United Kingdom
>NSP15	hCoV-19/England/SHEF-10D3EDC/2021	2021-01-06	EPI_ISL_868609	Original	hCoV-19^^England	Human	Virology Department	COVID-19 Genomics UK (COG-UK) Consortium	de Silva	United Kingdom
>NSP15	hCoV-19/England/SGUH-111CD/2021	2021-01-06	EPI_ISL_1833471	Original	hCoV-19^^England	Human	St George's University Hospitals NHS Foundation Trust	COVID-19 Genomics UK (COG-UK) Consortium	Witney	United Kingdom
>NSP15	hCoV-19/Lithuania/ID6975/2021	2021-01-07	EPI_ISL_1005349	Original	hCoV-19^^Vilniaus apskritis	Human	Vilnius university hospital Santaros Klinikos	Vilnius university hospital Santaros Klinikos	Olendraite	Lithuania
>NSP15	hCoV-19/Lithuania/ID6973/2021	2021-01-07	EPI_ISL_1005348	Original	hCoV-19^^Vilniaus apskritis	Human	Vilnius university hospital Santaros Klinikos	Vilnius university hospital Santaros Klinikos	Olendraite	Lithuania
>NSP15	hCoV-19/England/ALDP-F82F19/2021	2021-01-08	EPI_ISL_846410	Original	hCoV-19^^England	Human	Lighthouse Lab in Alderley Park	Wellcome Sanger Institute for the COVID-19 Genomics UK (COG-UK) Consortium	Davies	United Kingdom
>NSP15	hCoV-19/England/ALDP-F818F1/2021	2021-01-08	EPI_ISL_846505	Original	hCoV-19^^England	Human	Lighthouse Lab in Alderley Park	Wellcome Sanger Institute for the COVID-19 Genomics UK (COG-UK) Consortium	Davies	United Kingdom
>NSP15	hCoV-19/England/QEUH-F896FF/2021	2021-01-08	EPI_ISL_851479	Original	hCoV-19^^England	Human	Lighthouse Lab in Glasgow	Wellcome Sanger Institute for the COVID-19 Genomics UK (COG-UK) Consortium	Davies	United Kingdom
>NSP15	hCoV-19/England/ALDP-F818D3/2021	2021-01-08	EPI_ISL_846220	Original	hCoV-19^^England	Human	Lighthouse Lab in Alderley Park	Wellcome Sanger Institute for the COVID-19 Genomics UK (COG-UK) Consortium	Davies	United Kingdom
>NSP15	hCoV-19/England/ALDP-F818E2/2021	2021-01-08	EPI_ISL_846290	Original	hCoV-19^^England	Human	Lighthouse Lab in Alderley Park	Wellcome Sanger Institute for the COVID-19 Genomics UK (COG-UK) Consortium	Davies	United Kingdom
>NSP15	hCoV-19/England/ALDP-F81949/2021	2021-01-08	EPI_ISL_846223	Original	hCoV-19^^England	Human	Lighthouse Lab in Alderley Park	Wellcome Sanger Institute for the COVID-19 Genomics UK (COG-UK) Consortium	Davies	United Kingdom
>NSP15	hCoV-19/England/MILK-F9E1F6/2021	2021-01-08	EPI_ISL_852162	Original	hCoV-19^^England	Human	Lighthouse Lab in Milton Keynes	Wellcome Sanger Institute for the COVID-19 Genomics UK (COG-UK) Consortium	Davies	United Kingdom
>NSP15	hCoV-19/England/MILK-FAEB13/2021	2021-01-08	EPI_ISL_864491	Original	hCoV-19^^England	Human	Lighthouse Lab in Milton Keynes	Wellcome Sanger Institute for the COVID-19 Genomics UK (COG-UK) Consortium	Davies	United Kingdom
>NSP15	hCoV-19/England/SHEF-10CB52D/2021	2021-01-08	EPI_ISL_868464	Original	hCoV-19^^England	Human	Virology Department	COVID-19 Genomics UK (COG-UK) Consortium	de Silva	United Kingdom
>NSP15	hCoV-19/England/ALDP-F9322B/2021	2021-01-09	EPI_ISL_851788	Original	hCoV-19^^England	Human	Lighthouse Lab in Alderley Park	Wellcome Sanger Institute for the COVID-19 Genomics UK (COG-UK) Consortium	Davies	United Kingdom
>NSP15	hCoV-19/England/CAMC-F995E0/2021	2021-01-09	EPI_ISL_851195	Original	hCoV-19^^England	Human	Lighthouse Lab in Cambridge	Wellcome Sanger Institute for the COVID-19 Genomics UK (COG-UK) Consortium	Davies	United Kingdom
>NSP15	hCoV-19/England/ALDP-F8234A/2021	2021-01-09	EPI_ISL_846320	Original	hCoV-19^^England	Human	Lighthouse Lab in Alderley Park	Wellcome Sanger Institute for the COVID-19 Genomics UK (COG-UK) Consortium	Davies	United Kingdom
>NSP15	hCoV-19/England/ALDP-FB5F2C/2021	2021-01-09	EPI_ISL_863106	Original	hCoV-19^^England	Human	Lighthouse Lab in Alderley Park	Wellcome Sanger Institute for the COVID-19 Genomics UK (COG-UK) Consortium	Davies	United Kingdom
>NSP15	hCoV-19/Scotland/QEUH-F89D27/2021	2021-01-09	EPI_ISL_857921	Original	hCoV-19^^Scotland	Human	Lighthouse Lab in Glasgow	Wellcome Sanger Institute for the COVID-19 Genomics UK (COG-UK) Consortium	Davies	United Kingdom
>NSP15	hCoV-19/England/MILK-FAA26D/2021	2021-01-09	EPI_ISL_864497	Original	hCoV-19^^England	Human	Lighthouse Lab in Milton Keynes	Wellcome Sanger Institute for the COVID-19 Genomics UK (COG-UK) Consortium	Davies	United Kingdom
>NSP15	hCoV-19/England/MILK-FAA1D9/2021	2021-01-09	EPI_ISL_864300	Original	hCoV-19^^England	Human	Lighthouse Lab in Milton Keynes	Wellcome Sanger Institute for the COVID-19 Genomics UK (COG-UK) Consortium	Davies	United Kingdom
>NSP15	hCoV-19/England/MILK-102E115/2021	2021-01-09	EPI_ISL_873488	Original	hCoV-19^^England	Human	Lighthouse Lab in Milton Keynes	Wellcome Sanger Institute for the COVID-19 Genomics UK (COG-UK) Consortium	Davies	United Kingdom
>NSP15	hCoV-19/England/QEUH-F8FC24/2021	2021-01-10	EPI_ISL_851206	Original	hCoV-19^^England	Human	Lighthouse Lab in Glasgow	Wellcome Sanger Institute for the COVID-19 Genomics UK (COG-UK) Consortium	Davies	United Kingdom
>NSP15	hCoV-19/England/QEUH-F8E557/2021	2021-01-10	EPI_ISL_851681	Original	hCoV-19^^England	Human	Lighthouse Lab in Glasgow	Wellcome Sanger Institute for the COVID-19 Genomics UK (COG-UK) Consortium	Davies	United Kingdom
>NSP15	hCoV-19/England/QEUH-F8E636/2021	2021-01-10	EPI_ISL_851734	Original	hCoV-19^^England	Human	Lighthouse Lab in Glasgow	Wellcome Sanger Institute for the COVID-19 Genomics UK (COG-UK) Consortium	Davies	United Kingdom
>NSP15	hCoV-19/Scotland/EDB13081/2021	2021-01-10	EPI_ISL_865135	Original	hCoV-19^^Scotland	Human	Virology Department	COVID-19 Genomics UK (COG-UK) Consortium	McHugh	United Kingdom
>NSP15	hCoV-19/Scotland/EDB12909/2021	2021-01-10	EPI_ISL_865112	Original	hCoV-19^^Scotland	Human	Virology Department	COVID-19 Genomics UK (COG-UK) Consortium	McHugh	United Kingdom
>NSP15	hCoV-19/England/MILK-102F18D/2021	2021-01-10	EPI_ISL_880669	Original	hCoV-19^^England	Human	Lighthouse Lab in Milton Keynes	Wellcome Sanger Institute for the COVID-19 Genomics UK (COG-UK) Consortium	Davies	United Kingdom
>NSP15	hCoV-19/England/BIRM-6F2EB/2021	2021-01-10	EPI_ISL_918890	Original	hCoV-19^^England	Human	University of Birmingham	COVID-19 Genomics UK (COG-UK) Consortium	Loman	United Kingdom
>NSP15	hCoV-19/England/ALDP-FB642C/2021	2021-01-11	EPI_ISL_863157	Original	hCoV-19^^England	Human	Lighthouse Lab in Alderley Park	Wellcome Sanger Institute for the COVID-19 Genomics UK (COG-UK) Consortium	Davies	United Kingdom
>NSP15	hCoV-19/England/ALDP-FB91C8/2021	2021-01-11	EPI_ISL_863102	Original	hCoV-19^^England	Human	Lighthouse Lab in Alderley Park	Wellcome Sanger Institute for the COVID-19 Genomics UK (COG-UK) Consortium	Davies	United Kingdom
>NSP15	hCoV-19/England/ALDP-FB6547/2021	2021-01-11	EPI_ISL_862970	Original	hCoV-19^^England	Human	Lighthouse Lab in Alderley Park	Wellcome Sanger Institute for the COVID-19 Genomics UK (COG-UK) Consortium	Davies	United Kingdom
>NSP15	hCoV-19/England/MILK-FEBD9C/2021	2021-01-11	EPI_ISL_863668	Original	hCoV-19^^England	Human	Lighthouse Lab in Milton Keynes	Wellcome Sanger Institute for the COVID-19 Genomics UK (COG-UK) Consortium	Davies	United Kingdom
>NSP15	hCoV-19/England/SHEF-10D1C89/2021	2021-01-11	EPI_ISL_868573	Original	hCoV-19^^England	Human	Virology Department	COVID-19 Genomics UK (COG-UK) Consortium	de Silva	United Kingdom
>NSP15	hCoV-19/England/ALDP-10057A9/2021	2021-01-11	EPI_ISL_864178	Original	hCoV-19^^England	Human	Lighthouse Lab in Alderley Park	Wellcome Sanger Institute for the COVID-19 Genomics UK (COG-UK) Consortium	Davies	United Kingdom
>NSP15	hCoV-19/England/MILK-102DAA2/2021	2021-01-11	EPI_ISL_873524	Original	hCoV-19^^England	Human	Lighthouse Lab in Milton Keynes	Wellcome Sanger Institute for the COVID-19 Genomics UK (COG-UK) Consortium	Davies	United Kingdom
>NSP15	hCoV-19/England/ALDP-FC10A2/2021	2021-01-11	EPI_ISL_874189	Original	hCoV-19^^England	Human	Lighthouse Lab in Alderley Park	Wellcome Sanger Institute for the COVID-19 Genomics UK (COG-UK) Consortium	Davies	United Kingdom
>NSP15	hCoV-19/England/ALDP-100E05A/2021	2021-01-11	EPI_ISL_881315	Original	hCoV-19^^England	Human	Lighthouse Lab in Alderley Park	Wellcome Sanger Institute for the COVID-19 Genomics UK (COG-UK) Consortium	Davies	United Kingdom
>NSP15	hCoV-19/England/BIRM-6FCED/2021	2021-01-12	EPI_ISL_1474391	Original	hCoV-19^^England	Human	University of Birmingham	COVID-19 Genomics UK (COG-UK) Consortium	Loman	United Kingdom
>NSP15	hCoV-19/England/ALDP-10058A6/2021	2021-01-12	EPI_ISL_864052	Original	hCoV-19^^England	Human	Lighthouse Lab in Alderley Park	Wellcome Sanger Institute for the COVID-19 Genomics UK (COG-UK) Consortium	Davies	United Kingdom
>NSP15	hCoV-19/England/ALDP-10052D5/2021	2021-01-12	EPI_ISL_864032	Original	hCoV-19^^England	Human	Lighthouse Lab in Alderley Park	Wellcome Sanger Institute for the COVID-19 Genomics UK (COG-UK) Consortium	Davies	United Kingdom
>NSP15	hCoV-19/England/ALDP-1004142/2021	2021-01-12	EPI_ISL_874359	Original	hCoV-19^^England	Human	Lighthouse Lab in Alderley Park	Wellcome Sanger Institute for the COVID-19 Genomics UK (COG-UK) Consortium	Davies	United Kingdom
>NSP15	hCoV-19/England/ALDP-100E0C3/2021	2021-01-12	EPI_ISL_881399	Original	hCoV-19^^England	Human	Lighthouse Lab in Alderley Park	Wellcome Sanger Institute for the COVID-19 Genomics UK (COG-UK) Consortium	Davies	United Kingdom
>NSP15	hCoV-19/England/ALDP-100B12D/2021	2021-01-12	EPI_ISL_874545	Original	hCoV-19^^England	Human	Lighthouse Lab in Alderley Park	Wellcome Sanger Institute for the COVID-19 Genomics UK (COG-UK) Consortium	Davies	United Kingdom
>NSP15	hCoV-19/England/ALDP-1006D4C/2021	2021-01-12	EPI_ISL_874330	Original	hCoV-19^^England	Human	Lighthouse Lab in Alderley Park	Wellcome Sanger Institute for the COVID-19 Genomics UK (COG-UK) Consortium	Davies	United Kingdom
>NSP15	hCoV-19/England/ALDP-1004713/2021	2021-01-12	EPI_ISL_874778	Original	hCoV-19^^England	Human	Lighthouse Lab in Alderley Park	Wellcome Sanger Institute for the COVID-19 Genomics UK (COG-UK) Consortium	Davies	United Kingdom
>NSP15	hCoV-19/England/ALDP-1006DA6/2021	2021-01-12	EPI_ISL_874311	Original	hCoV-19^^England	Human	Lighthouse Lab in Alderley Park	Wellcome Sanger Institute for the COVID-19 Genomics UK (COG-UK) Consortium	Davies	United Kingdom
>NSP15	hCoV-19/England/MILK-102F985/2021	2021-01-12	EPI_ISL_880863	Original	hCoV-19^^England	Human	Lighthouse Lab in Milton Keynes	Wellcome Sanger Institute for the COVID-19 Genomics UK (COG-UK) Consortium	Davies	United Kingdom
>NSP15	hCoV-19/England/ALDP-100E139/2021	2021-01-12	EPI_ISL_881287	Original	hCoV-19^^England	Human	Lighthouse Lab in Alderley Park	Wellcome Sanger Institute for the COVID-19 Genomics UK (COG-UK) Consortium	Davies	United Kingdom
>NSP15	hCoV-19/England/ALDP-10054FD/2021	2021-01-12	EPI_ISL_874855	Original	hCoV-19^^England	Human	Lighthouse Lab in Alderley Park	Wellcome Sanger Institute for the COVID-19 Genomics UK (COG-UK) Consortium	Davies	United Kingdom
>NSP15	hCoV-19/England/ALDP-1006E3A/2021	2021-01-12	EPI_ISL_874496	Original	hCoV-19^^England	Human	Lighthouse Lab in Alderley Park	Wellcome Sanger Institute for the COVID-19 Genomics UK (COG-UK) Consortium	Davies	United Kingdom
>NSP15	hCoV-19/England/ALDP-1006D5B/2021	2021-01-12	EPI_ISL_874587	Original	hCoV-19^^England	Human	Lighthouse Lab in Alderley Park	Wellcome Sanger Institute for the COVID-19 Genomics UK (COG-UK) Consortium	Davies	United Kingdom
>NSP15	hCoV-19/England/ALDP-100EB77/2021	2021-01-12	EPI_ISL_881558	Original	hCoV-19^^England	Human	Lighthouse Lab in Alderley Park	Wellcome Sanger Institute for the COVID-19 Genomics UK (COG-UK) Consortium	Davies	United Kingdom
>NSP15	hCoV-19/England/MILK-102F211/2021	2021-01-12	EPI_ISL_880728	Original	hCoV-19^^England	Human	Lighthouse Lab in Milton Keynes	Wellcome Sanger Institute for the COVID-19 Genomics UK (COG-UK) Consortium	Davies	United Kingdom
>NSP15	hCoV-19/England/BIRM-6F1A2/2021	2021-01-12	EPI_ISL_918877	Original	hCoV-19^^England	Human	University of Birmingham	COVID-19 Genomics UK (COG-UK) Consortium	Loman	United Kingdom
>NSP15	hCoV-19/England/MILK-1028649/2021	2021-01-12	EPI_ISL_987438	Original	hCoV-19^^England	Human	Lighthouse Lab in Milton Keynes	Wellcome Sanger Institute for the COVID-19 Genomics UK (COG-UK) Consortium	Davies	United Kingdom
>NSP15	hCoV-19/England/MILK-102862B/2021	2021-01-12	EPI_ISL_987457	Original	hCoV-19^^England	Human	Lighthouse Lab in Milton Keynes	Wellcome Sanger Institute for the COVID-19 Genomics UK (COG-UK) Consortium	Davies	United Kingdom
>NSP15	hCoV-19/England/ALDP-10056F7/2021	2021-01-13	EPI_ISL_863902	Original	hCoV-19^^England	Human	Lighthouse Lab in Alderley Park	Wellcome Sanger Institute for the COVID-19 Genomics UK (COG-UK) Consortium	Davies	United Kingdom
>NSP15	hCoV-19/England/QEUH-10032E6/2021	2021-01-13	EPI_ISL_863455	Original	hCoV-19^^England	Human	Lighthouse Lab in Glasgow	Wellcome Sanger Institute for the COVID-19 Genomics UK (COG-UK) Consortium	Davies	United Kingdom
>NSP15	hCoV-19/England/ALDP-1017319/2021	2021-01-13	EPI_ISL_881149	Original	hCoV-19^^England	Human	Lighthouse Lab in Alderley Park	Wellcome Sanger Institute for the COVID-19 Genomics UK (COG-UK) Consortium	Davies	United Kingdom
>NSP15	hCoV-19/England/ALDP-101BE41/2021	2021-01-13	EPI_ISL_879791	Original	hCoV-19^^England	Human	Lighthouse Lab in Alderley Park	Wellcome Sanger Institute for the COVID-19 Genomics UK (COG-UK) Consortium	Davies	United Kingdom
>NSP15	hCoV-19/England/ALDP-100E01E/2021	2021-01-13	EPI_ISL_917050	Original	hCoV-19^^England	Human	Lighthouse Lab in Alderley Park	Wellcome Sanger Institute for the COVID-19 Genomics UK (COG-UK) Consortium	Davies	United Kingdom
>NSP15	hCoV-19/England/ALDP-100FB0D/2021	2021-01-13	EPI_ISL_916983	Original	hCoV-19^^England	Human	Lighthouse Lab in Alderley Park	Wellcome Sanger Institute for the COVID-19 Genomics UK (COG-UK) Consortium	Davies	United Kingdom
>NSP15	hCoV-19/England/BIRM-6E8AE/2021	2021-01-13	EPI_ISL_918793	Original	hCoV-19^^England	Human	University of Birmingham	COVID-19 Genomics UK (COG-UK) Consortium	Loman	United Kingdom
>NSP15	hCoV-19/England/ALDP-100E184/2021	2021-01-13	EPI_ISL_916969	Original	hCoV-19^^England	Human	Lighthouse Lab in Alderley Park	Wellcome Sanger Institute for the COVID-19 Genomics UK (COG-UK) Consortium	Davies	United Kingdom
>NSP15	hCoV-19/England/ALDP-100FB58/2021	2021-01-13	EPI_ISL_917039	Original	hCoV-19^^England	Human	Lighthouse Lab in Alderley Park	Wellcome Sanger Institute for the COVID-19 Genomics UK (COG-UK) Consortium	Davies	United Kingdom
>NSP15	hCoV-19/England/ALDP-1012D89/2021	2021-01-13	EPI_ISL_916884	Original	hCoV-19^^England	Human	Lighthouse Lab in Alderley Park	Wellcome Sanger Institute for the COVID-19 Genomics UK (COG-UK) Consortium	Davies	United Kingdom
>NSP15	hCoV-19/England/BIRM-6E60E/2021	2021-01-13	EPI_ISL_918768	Original	hCoV-19^^England	Human	University of Birmingham	COVID-19 Genomics UK (COG-UK) Consortium	Loman	United Kingdom
>NSP15	hCoV-19/England/ALDP-100FB67/2021	2021-01-13	EPI_ISL_916943	Original	hCoV-19^^England	Human	Lighthouse Lab in Alderley Park	Wellcome Sanger Institute for the COVID-19 Genomics UK (COG-UK) Consortium	Davies	United Kingdom
>NSP15	hCoV-19/England/ALDP-101A6D1/2021	2021-01-14	EPI_ISL_881189	Original	hCoV-19^^England	Human	Lighthouse Lab in Alderley Park	Wellcome Sanger Institute for the COVID-19 Genomics UK (COG-UK) Consortium	Davies	United Kingdom
>NSP15	hCoV-19/England/ALDP-10312B2/2021	2021-01-14	EPI_ISL_880503	Original	hCoV-19^^England	Human	Lighthouse Lab in Alderley Park	Wellcome Sanger Institute for the COVID-19 Genomics UK (COG-UK) Consortium	Davies	United Kingdom
>NSP15	hCoV-19/England/ALDP-103148F/2021	2021-01-14	EPI_ISL_880440	Original	hCoV-19^^England	Human	Lighthouse Lab in Alderley Park	Wellcome Sanger Institute for the COVID-19 Genomics UK (COG-UK) Consortium	Davies	United Kingdom
>NSP15	hCoV-19/England/ALDP-10B55DB/2021	2021-01-14	EPI_ISL_886016	Original	hCoV-19^^England	Human	Lighthouse Lab in Alderley Park	Wellcome Sanger Institute for the COVID-19 Genomics UK (COG-UK) Consortium	Davies	United Kingdom
>NSP15	hCoV-19/England/ALDP-1031276/2021	2021-01-14	EPI_ISL_880325	Original	hCoV-19^^England	Human	Lighthouse Lab in Alderley Park	Wellcome Sanger Institute for the COVID-19 Genomics UK (COG-UK) Consortium	Davies	United Kingdom
>NSP15	hCoV-19/England/ALDP-1030ABB/2021	2021-01-14	EPI_ISL_880344	Original	hCoV-19^^England	Human	Lighthouse Lab in Alderley Park	Wellcome Sanger Institute for the COVID-19 Genomics UK (COG-UK) Consortium	Davies	United Kingdom
>NSP15	hCoV-19/England/ALDP-1030A15/2021	2021-01-14	EPI_ISL_880470	Original	hCoV-19^^England	Human	Lighthouse Lab in Alderley Park	Wellcome Sanger Institute for the COVID-19 Genomics UK (COG-UK) Consortium	Davies	United Kingdom
>NSP15	hCoV-19/England/QEUH-10335F3/2021	2021-01-14	EPI_ISL_923951	Original	hCoV-19^^England	Human	Department of Pathology	COVID-19 Genomics UK (COG-UK) Consortium	Goodfellow	United Kingdom
>NSP15	hCoV-19/England/PHEC-15BB9B/2021	2021-01-15	EPI_ISL_2737610	Original	hCoV-19^^England	Human	Respiratory Virus Unit	COVID-19 Genomics UK (COG-UK) Consortium	Lackenby	United Kingdom
>NSP15	hCoV-19/England/LOND-12DAFD0/2021	2021-01-15	EPI_ISL_865601	Original	hCoV-19^^England	Human	University College London	COVID-19 Genomics UK (COG-UK) Consortium	Roy	United Kingdom
>NSP15	hCoV-19/Wales/ALDP-106468D/2021	2021-01-15	EPI_ISL_878138	Original	hCoV-19^^Wales	Human	Lighthouse Lab in Alderley Park	Wellcome Sanger Institute for the COVID-19 Genomics UK (COG-UK) Consortium	Davies	United Kingdom
>NSP15	hCoV-19/Wales/ALDP-10645DB/2021	2021-01-15	EPI_ISL_878309	Original	hCoV-19^^Wales	Human	Lighthouse Lab in Alderley Park	Wellcome Sanger Institute for the COVID-19 Genomics UK (COG-UK) Consortium	Davies	United Kingdom
>NSP15	hCoV-19/England/ALDP-1030E28/2021	2021-01-15	EPI_ISL_880126	Original	hCoV-19^^England	Human	Lighthouse Lab in Alderley Park	Wellcome Sanger Institute for the COVID-19 Genomics UK (COG-UK) Consortium	Davies	United Kingdom
>NSP15	hCoV-19/England/ALDP-1065710/2021	2021-01-15	EPI_ISL_878424	Original	hCoV-19^^England	Human	Lighthouse Lab in Alderley Park	Wellcome Sanger Institute for the COVID-19 Genomics UK (COG-UK) Consortium	Davies	United Kingdom
>NSP15	hCoV-19/England/ALDP-106526A/2021	2021-01-15	EPI_ISL_878243	Original	hCoV-19^^England	Human	Lighthouse Lab in Alderley Park	Wellcome Sanger Institute for the COVID-19 Genomics UK (COG-UK) Consortium	Davies	United Kingdom
>NSP15	hCoV-19/England/ALDP-10648C3/2021	2021-01-15	EPI_ISL_878659	Original	hCoV-19^^England	Human	Lighthouse Lab in Alderley Park	Wellcome Sanger Institute for the COVID-19 Genomics UK (COG-UK) Consortium	Davies	United Kingdom
>NSP15	hCoV-19/England/ALDP-10B62D3/2021	2021-01-15	EPI_ISL_885754	Original	hCoV-19^^England	Human	Lighthouse Lab in Alderley Park	Wellcome Sanger Institute for the COVID-19 Genomics UK (COG-UK) Consortium	Davies	United Kingdom
>NSP15	hCoV-19/England/QEUH-103363C/2021	2021-01-15	EPI_ISL_923954	Original	hCoV-19^^England	Human	Department of Pathology	COVID-19 Genomics UK (COG-UK) Consortium	Goodfellow	United Kingdom
>NSP15	hCoV-19/England/QEUH-1032767/2021	2021-01-15	EPI_ISL_923811	Original	hCoV-19^^England	Human	Department of Pathology	COVID-19 Genomics UK (COG-UK) Consortium	Goodfellow	United Kingdom
>NSP15	hCoV-19/USA/UT-UPHL-2101461394/2021	2021-01-15	EPI_ISL_943896	Original	hCoV-19^^Utah	Human	Utah Public Health Laboratory	Utah Public Health Laboratory	Gallagher	USA
>NSP15	hCoV-19/England/210341436/2021	2021-01-16	EPI_ISL_1296560	Original	hCoV-19^^England	Human	Respiratory Virus Unit	COVID-19 Genomics UK (COG-UK) Consortium	Lackenby	United Kingdom
>NSP15	hCoV-19/England/PHEC-155663/2021	2021-01-16	EPI_ISL_2735827	Original	hCoV-19^^England	Human	Respiratory Virus Unit	COVID-19 Genomics UK (COG-UK) Consortium	Lackenby	United Kingdom
>NSP15	hCoV-19/England/SHEF-10C8DDD/2021	2021-01-16	EPI_ISL_868421	Original	hCoV-19^^England	Human	Virology Department	COVID-19 Genomics UK (COG-UK) Consortium	de Silva	United Kingdom
>NSP15	hCoV-19/England/ALDP-106533A/2021	2021-01-16	EPI_ISL_878623	Original	hCoV-19^^England	Human	Lighthouse Lab in Alderley Park	Wellcome Sanger Institute for the COVID-19 Genomics UK (COG-UK) Consortium	Davies	United Kingdom
>NSP15	hCoV-19/England/ALDP-108FE66/2021	2021-01-16	EPI_ISL_885216	Original	hCoV-19^^England	Human	Lighthouse Lab in Alderley Park	Wellcome Sanger Institute for the COVID-19 Genomics UK (COG-UK) Consortium	Davies	United Kingdom
>NSP15	hCoV-19/England/ALDP-10B6297/2021	2021-01-16	EPI_ISL_885570	Original	hCoV-19^^England	Human	Lighthouse Lab in Alderley Park	Wellcome Sanger Institute for the COVID-19 Genomics UK (COG-UK) Consortium	Davies	United Kingdom
>NSP15	hCoV-19/England/ALDP-10B6288/2021	2021-01-16	EPI_ISL_885645	Original	hCoV-19^^England	Human	Lighthouse Lab in Alderley Park	Wellcome Sanger Institute for the COVID-19 Genomics UK (COG-UK) Consortium	Davies	United Kingdom
>NSP15	hCoV-19/England/MILK-10B1724/2021	2021-01-16	EPI_ISL_993497	Original	hCoV-19^^England	Human	Lighthouse Lab in Milton Keynes	Wellcome Sanger Institute for the COVID-19 Genomics UK (COG-UK) Consortium	Davies	United Kingdom
>NSP15	hCoV-19/England/ALDP-1068795/2021	2021-01-16	EPI_ISL_994442	Original	hCoV-19^^England	Human	Lighthouse Lab in Alderley Park	Wellcome Sanger Institute for the COVID-19 Genomics UK (COG-UK) Consortium	Davies	United Kingdom
>NSP15	hCoV-19/England/MILK-10A7563/2021	2021-01-16	EPI_ISL_993655	Original	hCoV-19^^England	Human	Lighthouse Lab in Milton Keynes	Wellcome Sanger Institute for the COVID-19 Genomics UK (COG-UK) Consortium	Davies	United Kingdom
>NSP15	hCoV-19/Italy/CAM-TIGEM-4826/2021	2021-01-17	EPI_ISL_1254897	Original	hCoV-19^^Campania	Human	Istituto Zooprofilattico Sperimentale del Mezzogiorno	Telethon Institute of Genetics and Medicine (TIGEM)	Grimaldi	Italy
>NSP15	hCoV-19/England/LOND-12DC202/2021	2021-01-17	EPI_ISL_865632	Original	hCoV-19^^England	Human	University College London	COVID-19 Genomics UK (COG-UK) Consortium	Roy	United Kingdom
>NSP15	hCoV-19/England/ALDP-10917A2/2021	2021-01-17	EPI_ISL_877983	Original	hCoV-19^^England	Human	Lighthouse Lab in Alderley Park	Wellcome Sanger Institute for the COVID-19 Genomics UK (COG-UK) Consortium	Davies	United Kingdom
>NSP15	hCoV-19/England/ALDP-10918CD/2021	2021-01-17	EPI_ISL_878061	Original	hCoV-19^^England	Human	Lighthouse Lab in Alderley Park	Wellcome Sanger Institute for the COVID-19 Genomics UK (COG-UK) Consortium	Davies	United Kingdom
>NSP15	hCoV-19/England/ALDP-109102F/2021	2021-01-17	EPI_ISL_885358	Original	hCoV-19^^England	Human	Lighthouse Lab in Alderley Park	Wellcome Sanger Institute for the COVID-19 Genomics UK (COG-UK) Consortium	Davies	United Kingdom
>NSP15	hCoV-19/Scotland/QEUH-106781B/2021	2021-01-17	EPI_ISL_917852	Original	hCoV-19^^Scotland	Human	Lighthouse Lab in Glasgow	Wellcome Sanger Institute for the COVID-19 Genomics UK (COG-UK) Consortium	Davies	United Kingdom
>NSP15	hCoV-19/Scotland/QEUH-1066973/2021	2021-01-17	EPI_ISL_917865	Original	hCoV-19^^Scotland	Human	Lighthouse Lab in Glasgow	Wellcome Sanger Institute for the COVID-19 Genomics UK (COG-UK) Consortium	Davies	United Kingdom
>NSP15	hCoV-19/Scotland/QEUH-10677A5/2021	2021-01-17	EPI_ISL_917849	Original	hCoV-19^^Scotland	Human	Lighthouse Lab in Glasgow	Wellcome Sanger Institute for the COVID-19 Genomics UK (COG-UK) Consortium	Davies	United Kingdom
>NSP15	hCoV-19/USA/UT-UPHL-210628609815/2021	2021-01-17	EPI_ISL_3049068	Original	hCoV-19^^Utah	Human	Utah Public Health Laboratory	Utah Public Health Laboratory	Linares_perdomo	USA
>NSP15	hCoV-19/England/LOND-12DD25C/2021	2021-01-18	EPI_ISL_865658	Original	hCoV-19^^England	Human	University College London	COVID-19 Genomics UK (COG-UK) Consortium	Roy	United Kingdom
>NSP15	hCoV-19/England/ALDP-10B531D/2021	2021-01-18	EPI_ISL_885981	Original	hCoV-19^^England	Human	Lighthouse Lab in Alderley Park	Wellcome Sanger Institute for the COVID-19 Genomics UK (COG-UK) Consortium	Davies	United Kingdom
>NSP15	hCoV-19/England/ALDP-10B5140/2021	2021-01-18	EPI_ISL_885975	Original	hCoV-19^^England	Human	Lighthouse Lab in Alderley Park	Wellcome Sanger Institute for the COVID-19 Genomics UK (COG-UK) Consortium	Davies	United Kingdom
>NSP15	hCoV-19/England/QEUH-109AFFC/2021	2021-01-18	EPI_ISL_909101	Original	hCoV-19^^England	Human	Lighthouse Lab in Glasgow	Wellcome Sanger Institute for the COVID-19 Genomics UK (COG-UK) Consortium	Davies	United Kingdom
>NSP15	hCoV-19/England/ALDP-10B8110/2021	2021-01-18	EPI_ISL_909440	Original	hCoV-19^^England	Human	Lighthouse Lab in Alderley Park	Wellcome Sanger Institute for the COVID-19 Genomics UK (COG-UK) Consortium	Davies	United Kingdom
>NSP15	hCoV-19/England/LOND-DFB81/2021	2021-01-18	EPI_ISL_920800	Original	hCoV-19^^England	Human	University College London	COVID-19 Genomics UK (COG-UK) Consortium	Roy	United Kingdom
>NSP15	hCoV-19/Wales/ALDP-10B51B9/2021	2021-01-18	EPI_ISL_994596	Original	hCoV-19^^Wales	Human	Lighthouse Lab in Alderley Park	Wellcome Sanger Institute for the COVID-19 Genomics UK (COG-UK) Consortium	Davies	United Kingdom
>NSP15	hCoV-19/England/QEUH-109D17B/2021	2021-01-18	EPI_ISL_994185	Original	hCoV-19^^England	Human	Lighthouse Lab in Glasgow	Wellcome Sanger Institute for the COVID-19 Genomics UK (COG-UK) Consortium	Davies	United Kingdom
>NSP15	hCoV-19/Wales/ALDP-10B56C9/2021	2021-01-18	EPI_ISL_994589	Original	hCoV-19^^Wales	Human	Lighthouse Lab in Alderley Park	Wellcome Sanger Institute for the COVID-19 Genomics UK (COG-UK) Consortium	Davies	United Kingdom
>NSP15	hCoV-19/England/ALDP-10E255D/2021	2021-01-19	EPI_ISL_907887	Original	hCoV-19^^England	Human	Lighthouse Lab in Alderley Park	Wellcome Sanger Institute for the COVID-19 Genomics UK (COG-UK) Consortium	Davies	United Kingdom
>NSP15	hCoV-19/England/ALDP-10E19AD/2021	2021-01-19	EPI_ISL_907704	Original	hCoV-19^^England	Human	Lighthouse Lab in Alderley Park	Wellcome Sanger Institute for the COVID-19 Genomics UK (COG-UK) Consortium	Davies	United Kingdom
>NSP15	hCoV-19/England/CAMC-1104141/2021	2021-01-19	EPI_ISL_933123	Original	hCoV-19^^England	Human	Lighthouse Lab in Cambridge	Wellcome Sanger Institute for the COVID-19 Genomics UK (COG-UK) Consortium	Davies	United Kingdom
>NSP15	hCoV-19/England/QEUH-109C3C1/2021	2021-01-19	EPI_ISL_994228	Original	hCoV-19^^England	Human	Lighthouse Lab in Glasgow	Wellcome Sanger Institute for the COVID-19 Genomics UK (COG-UK) Consortium	Davies	United Kingdom
>NSP15	hCoV-19/Wales/ALDP-10B715D/2021	2021-01-19	EPI_ISL_993402	Original	hCoV-19^^Wales	Human	Lighthouse Lab in Alderley Park	Wellcome Sanger Institute for the COVID-19 Genomics UK (COG-UK) Consortium	Davies	United Kingdom
>NSP15	hCoV-19/England/QEUH-109CA17/2021	2021-01-19	EPI_ISL_994093	Original	hCoV-19^^England	Human	Lighthouse Lab in Glasgow	Wellcome Sanger Institute for the COVID-19 Genomics UK (COG-UK) Consortium	Davies	United Kingdom
>NSP15	hCoV-19/England/ALDP-10DE81F/2021	2021-01-20	EPI_ISL_908315	Original	hCoV-19^^England	Human	Lighthouse Lab in Alderley Park	Wellcome Sanger Institute for the COVID-19 Genomics UK (COG-UK) Consortium	Davies	United Kingdom
>NSP15	hCoV-19/Poland/Mazowieckie_MWB_200/2021	2021-01-21	EPI_ISL_1084642	Original	hCoV-19^^Mazowieckie	Human	Hospital for Infectious Diseases	11. Laboratory of Recombinant Vaccines	Rabalski	Poland
>NSP15	hCoV-19/England/MILK-1151048/2021	2021-01-21	EPI_ISL_939275	Original	hCoV-19^^England	Human	Lighthouse Lab in Milton Keynes	Wellcome Sanger Institute for the COVID-19 Genomics UK (COG-UK) Consortium	Davies	United Kingdom
>NSP15	hCoV-19/England/ALDP-110AD65/2021	2021-01-22	EPI_ISL_917654	Original	hCoV-19^^England	Human	Lighthouse Lab in Alderley Park	Wellcome Sanger Institute for the COVID-19 Genomics UK (COG-UK) Consortium	Davies	United Kingdom
>NSP15	hCoV-19/England/ALDP-1144A0E/2021	2021-01-22	EPI_ISL_932303	Original	hCoV-19^^England	Human	Lighthouse Lab in Alderley Park	Wellcome Sanger Institute for the COVID-19 Genomics UK (COG-UK) Consortium	Davies	United Kingdom
>NSP15	hCoV-19/England/ALDP-114589A/2021	2021-01-22	EPI_ISL_948769	Original	hCoV-19^^England	Human	Lighthouse Lab in Alderley Park	Wellcome Sanger Institute for the COVID-19 Genomics UK (COG-UK) Consortium	Davies	United Kingdom
>NSP15	hCoV-19/England/MILK-1151075/2021	2021-01-22	EPI_ISL_939075	Original	hCoV-19^^England	Human	Lighthouse Lab in Milton Keynes	Wellcome Sanger Institute for the COVID-19 Genomics UK (COG-UK) Consortium	Davies	United Kingdom
>NSP15	hCoV-19/England/PORT-2DB567/2021	2021-01-22	EPI_ISL_952446	Original	hCoV-19^^England	Human	Centre for Enzyme Innovation	COVID-19 Genomics UK (COG-UK) Consortium	Robson	United Kingdom
>NSP15	hCoV-19/England/QEUH-10F8572/2021	2021-01-23	EPI_ISL_907203	Original	hCoV-19^^England	Human	Lighthouse Lab in Glasgow	Wellcome Sanger Institute for the COVID-19 Genomics UK (COG-UK) Consortium	Davies	United Kingdom
>NSP15	hCoV-19/Scotland/QEUH-10F82F3/2021	2021-01-23	EPI_ISL_916592	Original	hCoV-19^^Scotland	Human	Lighthouse Lab in Glasgow	Wellcome Sanger Institute for the COVID-19 Genomics UK (COG-UK) Consortium	Davies	United Kingdom
>NSP15	hCoV-19/England/ALDP-114E521/2021	2021-01-23	EPI_ISL_947657	Original	hCoV-19^^England	Human	Lighthouse Lab in Alderley Park	Wellcome Sanger Institute for the COVID-19 Genomics UK (COG-UK) Consortium	Davies	United Kingdom
>NSP15	hCoV-19/England/WSFT-25D17AE/2021	2021-01-24	EPI_ISL_2753184	Original	hCoV-19^^England	Human	Respiratory Virus Unit	COVID-19 Genomics UK (COG-UK) Consortium	Lackenby	United Kingdom
>NSP15	hCoV-19/England/MILK-11659FB/2021	2021-01-24	EPI_ISL_938837	Original	hCoV-19^^England	Human	Lighthouse Lab in Milton Keynes	Wellcome Sanger Institute for the COVID-19 Genomics UK (COG-UK) Consortium	Davies	United Kingdom
>NSP15	hCoV-19/England/ALDP-115E05A/2021	2021-01-24	EPI_ISL_937860	Original	hCoV-19^^England	Human	Lighthouse Lab in Alderley Park	Wellcome Sanger Institute for the COVID-19 Genomics UK (COG-UK) Consortium	Davies	United Kingdom
>NSP15	hCoV-19/England/ALDP-114E424/2021	2021-01-24	EPI_ISL_947722	Original	hCoV-19^^England	Human	Lighthouse Lab in Alderley Park	Wellcome Sanger Institute for the COVID-19 Genomics UK (COG-UK) Consortium	Davies	United Kingdom
>NSP15	hCoV-19/England/ALDP-114E9AD/2021	2021-01-24	EPI_ISL_947954	Original	hCoV-19^^England	Human	Lighthouse Lab in Alderley Park	Wellcome Sanger Institute for the COVID-19 Genomics UK (COG-UK) Consortium	Davies	United Kingdom
>NSP15	hCoV-19/England/ALDP-114F4D8/2021	2021-01-24	EPI_ISL_947672	Original	hCoV-19^^England	Human	Lighthouse Lab in Alderley Park	Wellcome Sanger Institute for the COVID-19 Genomics UK (COG-UK) Consortium	Davies	United Kingdom
>NSP15	hCoV-19/USA/MI-UM-10037991795/2021	2021-01-25	EPI_ISL_1014818	Original	hCoV-19^^Michigan	Human	University of Michigan Clinical Microbiology Laboratory	Lauring Lab	Valesano	USA
>NSP15	hCoV-19/England/ALDP-1185588/2021	2021-01-25	EPI_ISL_931886	Original	hCoV-19^^England	Human	Lighthouse Lab in Alderley Park	Wellcome Sanger Institute for the COVID-19 Genomics UK (COG-UK) Consortium	Davies	United Kingdom
>NSP15	hCoV-19/England/MILK-116A756/2021	2021-01-25	EPI_ISL_938726	Original	hCoV-19^^England	Human	Lighthouse Lab in Milton Keynes	Wellcome Sanger Institute for the COVID-19 Genomics UK (COG-UK) Consortium	Davies	United Kingdom
>NSP15	hCoV-19/England/QEUH-116EDBA/2021	2021-01-25	EPI_ISL_948438	Original	hCoV-19^^England	Human	Lighthouse Lab in Glasgow	Wellcome Sanger Institute for the COVID-19 Genomics UK (COG-UK) Consortium	Davies	United Kingdom
>NSP15	hCoV-19/Scotland/QEUH-114CE37/2021	2021-01-25	EPI_ISL_948807	Original	hCoV-19^^Scotland	Human	Lighthouse Lab in Glasgow	Wellcome Sanger Institute for the COVID-19 Genomics UK (COG-UK) Consortium	Davies	United Kingdom
>NSP15	hCoV-19/Wales/PHWC-4C083D/2021	2021-01-25	EPI_ISL_951941	Original	hCoV-19^^Wales	Human	Originating lab	Public Health Wales Microbiology Cardiff Wales Specialist Virology Centre	Moore	United Kingdom
>NSP15	hCoV-19/England/ALDP-118703A/2021	2021-01-25	EPI_ISL_946443	Original	hCoV-19^^England	Human	Lighthouse Lab in Alderley Park	Wellcome Sanger Institute for the COVID-19 Genomics UK (COG-UK) Consortium	Davies	United Kingdom
>NSP15	hCoV-19/Scotland/QEUH-114B445/2021	2021-01-25	EPI_ISL_948888	Original	hCoV-19^^Scotland	Human	Lighthouse Lab in Glasgow	Wellcome Sanger Institute for the COVID-19 Genomics UK (COG-UK) Consortium	Davies	United Kingdom
>NSP15	hCoV-19/England/ALDP-118798A/2021	2021-01-25	EPI_ISL_946751	Original	hCoV-19^^England	Human	Lighthouse Lab in Alderley Park	Wellcome Sanger Institute for the COVID-19 Genomics UK (COG-UK) Consortium	Davies	United Kingdom
>NSP15	hCoV-19/England/ALDP-1198C50/2021	2021-01-26	EPI_ISL_1044150	Original	hCoV-19^^England	Human	Lighthouse Lab in Alderley Park	Wellcome Sanger Institute for the COVID-19 Genomics UK (COG-UK) Consortium	Davies	United Kingdom
>NSP15	hCoV-19/England/SHEF-10D8833/2021	2021-01-26	EPI_ISL_924410	Original	hCoV-19^^England	Human	Virology Department	COVID-19 Genomics UK (COG-UK) Consortium	de Silva	United Kingdom
>NSP15	hCoV-19/England/MILK-118BF57/2021	2021-01-26	EPI_ISL_958249	Original	hCoV-19^^England	Human	Lighthouse Lab in Milton Keynes	Wellcome Sanger Institute for the COVID-19 Genomics UK (COG-UK) Consortium	Davies	United Kingdom
>NSP15	hCoV-19/England/MILK-118C800/2021	2021-01-26	EPI_ISL_958395	Original	hCoV-19^^England	Human	Lighthouse Lab in Milton Keynes	Wellcome Sanger Institute for the COVID-19 Genomics UK (COG-UK) Consortium	Davies	United Kingdom
>NSP15	hCoV-19/England/ALDP-1197A66/2021	2021-01-26	EPI_ISL_990208	Original	hCoV-19^^England	Human	Lighthouse Lab in Alderley Park	Wellcome Sanger Institute for the COVID-19 Genomics UK (COG-UK) Consortium	Davies	United Kingdom
>NSP15	hCoV-19/England/EXET-1434D7/2021	2021-01-26	EPI_ISL_997179	Original	hCoV-19^^England	Human	University of Exeter	COVID-19 Genomics UK (COG-UK) Consortium	Temperton	United Kingdom
>NSP15	hCoV-19/England/ALDP-1199017/2021	2021-01-27	EPI_ISL_1044169	Original	hCoV-19^^England	Human	Lighthouse Lab in Alderley Park	Wellcome Sanger Institute for the COVID-19 Genomics UK (COG-UK) Consortium	Davies	United Kingdom
>NSP15	hCoV-19/England/OXON-F61CDD/2021	2021-01-27	EPI_ISL_1051633	Original	hCoV-19^^England	Human	Oxford Viromics	COVID-19 Genomics UK (COG-UK) Consortium	Golubchik	United Kingdom
>NSP15	hCoV-19/England/CAMC-1328A3B/2021	2021-01-27	EPI_ISL_1187103	Original	hCoV-19^^England	Human	Lighthouse Lab in Cambridge	Wellcome Sanger Institute for the COVID-19 Genomics UK (COG-UK) Consortium	Davies	United Kingdom
>NSP15	hCoV-19/England/ALDP-11B0135/2021	2021-01-28	EPI_ISL_956448	Original	hCoV-19^^England	Human	Lighthouse Lab in Alderley Park	Wellcome Sanger Institute for the COVID-19 Genomics UK (COG-UK) Consortium	Davies	United Kingdom
>NSP15	hCoV-19/England/ALDP-11AFA89/2021	2021-01-28	EPI_ISL_956443	Original	hCoV-19^^England	Human	Lighthouse Lab in Alderley Park	Wellcome Sanger Institute for the COVID-19 Genomics UK (COG-UK) Consortium	Davies	United Kingdom
>NSP15	hCoV-19/England/QEUH-11A92B4/2021	2021-01-29	EPI_ISL_1054121	Original	hCoV-19^^England	Human	University of Exeter	COVID-19 Genomics UK (COG-UK) Consortium	Temperton	United Kingdom
>NSP15	hCoV-19/England/ALDP-11AFEE7/2021	2021-01-29	EPI_ISL_956465	Original	hCoV-19^^England	Human	Lighthouse Lab in Alderley Park	Wellcome Sanger Institute for the COVID-19 Genomics UK (COG-UK) Consortium	Davies	United Kingdom
>NSP15	hCoV-19/England/ALDP-11C61D2/2021	2021-01-29	EPI_ISL_970272	Original	hCoV-19^^England	Human	Lighthouse Lab in Alderley Park	Wellcome Sanger Institute for the COVID-19 Genomics UK (COG-UK) Consortium	Davies	United Kingdom
>NSP15	hCoV-19/England/ALDP-11CD6DC/2021	2021-01-30	EPI_ISL_963286	Original	hCoV-19^^England	Human	Lighthouse Lab in Alderley Park	Wellcome Sanger Institute for the COVID-19 Genomics UK (COG-UK) Consortium	Davies	United Kingdom
>NSP15	hCoV-19/England/ALDP-11BE049/2021	2021-01-30	EPI_ISL_969573	Original	hCoV-19^^England	Human	Lighthouse Lab in Alderley Park	Wellcome Sanger Institute for the COVID-19 Genomics UK (COG-UK) Consortium	Davies	United Kingdom
>NSP15	hCoV-19/England/EXET-1452F9/2021	2021-01-31	EPI_ISL_1050298	Original	hCoV-19^^England	Human	University of Exeter	COVID-19 Genomics UK (COG-UK) Consortium	Temperton	United Kingdom
>NSP15	hCoV-19/England/QEUH-11B6542/2021	2021-01-31	EPI_ISL_1054175	Original	hCoV-19^^England	Human	Northumbria University / South Tees Hospitals NHS Foundation Trust / North Cumbria Integrated Care NHS Foundation Trust / North Tees and Hartlepool NHS Foundatio
>NSP15	hCoV-19/Estonia/2101270050/2021	2021-01-31	EPI_ISL_1138553	Original	hCoV-19^^Western Estonia	Human	SA P\u00e4rnu Hospital Laboratory	1. Laboratory of Communicable Diseases (Estonia); 2. Eurofins Genomics Europe Sequencing GmbH	Dotsenko	Estonia
>NSP15	hCoV-19/England/MILK-1206D1D/2021	2021-02-01	EPI_ISL_1007049	Original	hCoV-19^^England	Human	Lighthouse Lab in Milton Keynes	Wellcome Sanger Institute for the COVID-19 Genomics UK (COG-UK) Consortium	Davies	United Kingdom
>NSP15	hCoV-19/England/SHEF-10D5308/2021	2021-02-01	EPI_ISL_953015	Original	hCoV-19^^England	Human	Virology Department	COVID-19 Genomics UK (COG-UK) Consortium	de Silva	United Kingdom
>NSP15	hCoV-19/England/QEUH-1236EC6/2021	2021-02-03	EPI_ISL_1006139	Original	hCoV-19^^England	Human	Lighthouse Lab in Glasgow	Wellcome Sanger Institute for the COVID-19 Genomics UK (COG-UK) Consortium	Davies	United Kingdom
>NSP15	hCoV-19/Netherlands/UT-RIVM-12909/2021	2021-02-03	EPI_ISL_1035429	Original	hCoV-19^^Utrecht	Human	Dutch COVID-19 response team	National Institute for Public Health and the Environment (RIVM)	Meijer	Netherlands
>NSP15	hCoV-19/England/ALDP-121EC24/2021	2021-02-04	EPI_ISL_985671	Original	hCoV-19^^England	Human	Lighthouse Lab in Alderley Park	Wellcome Sanger Institute for the COVID-19 Genomics UK (COG-UK) Consortium	Davies	United Kingdom
>NSP15	hCoV-19/England/ALDP-121EAC0/2021	2021-02-04	EPI_ISL_985838	Original	hCoV-19^^England	Human	Lighthouse Lab in Alderley Park	Wellcome Sanger Institute for the COVID-19 Genomics UK (COG-UK) Consortium	Davies	United Kingdom
>NSP15	hCoV-19/England/TFCI-270551E/2021	2021-02-06	EPI_ISL_1000914	Original	hCoV-19^^England	Human	Bioinformatics and Biostatistics Lab	COVID-19 Genomics UK (COG-UK) Consortium	Stewart	United Kingdom
>NSP15	hCoV-19/USA/NY-PRL-2021_02_08_05F02/2021	2021-02-06	EPI_ISL_1041387	Original	hCoV-19^^New York	Human	Pandemic Response Lab - NYC	Pandemic Response Lab	Lee	USA
>NSP15	hCoV-19/Netherlands/UT-RIVM-12838/2021	2021-02-06	EPI_ISL_1035449	Original	hCoV-19^^Utrecht	Human	Dutch COVID-19 response team	National Institute for Public Health and the Environment (RIVM)	Meijer	Netherlands
>NSP15	hCoV-19/England/CAMC-1235762/2021	2021-02-08	EPI_ISL_1006214	Original	hCoV-19^^England	Human	Lighthouse Lab in Cambridge	Wellcome Sanger Institute for the COVID-19 Genomics UK (COG-UK) Consortium	Davies	United Kingdom
>NSP15	hCoV-19/England/CAMC-12353F5/2021	2021-02-08	EPI_ISL_986632	Original	hCoV-19^^England	Human	Lighthouse Lab in Cambridge	Wellcome Sanger Institute for the COVID-19 Genomics UK (COG-UK) Consortium	Davies	United Kingdom
>NSP15	hCoV-19/England/CAMC-12352E9/2021	2021-02-08	EPI_ISL_986617	Original	hCoV-19^^England	Human	Lighthouse Lab in Cambridge	Wellcome Sanger Institute for the COVID-19 Genomics UK (COG-UK) Consortium	Davies	United Kingdom
>NSP15	hCoV-19/Poland/NIPH-NIH_ECDC-207/2021	2021-02-09	EPI_ISL_1201576	Original	hCoV-19^^Podlaskie	Human	Regionalne Centrum Krwiodawstwa i Krwiolecznictwa w Bia\u0142ymstoku Pracownia Diagnostyki Molekularnej wirusa SARS-CoV-2	1. National Institute of Public H
>NSP15	hCoV-19/England/CAMC-1270E48/2021	2021-02-10	EPI_ISL_1033195	Original	hCoV-19^^England	Human	Lighthouse Lab in Cambridge	Wellcome Sanger Institute for the COVID-19 Genomics UK (COG-UK) Consortium	Davies	United Kingdom
>NSP15	hCoV-19/England/CAMC-12713DF/2021	2021-02-10	EPI_ISL_1033215	Original	hCoV-19^^England	Human	Lighthouse Lab in Cambridge	Wellcome Sanger Institute for the COVID-19 Genomics UK (COG-UK) Consortium	Davies	United Kingdom
>NSP15	hCoV-19/England/ALDP-12890BF/2021	2021-02-10	EPI_ISL_1044490	Original	hCoV-19^^England	Human	Lighthouse Lab in Alderley Park	Wellcome Sanger Institute for the COVID-19 Genomics UK (COG-UK) Consortium	Davies	United Kingdom
>NSP15	hCoV-19/England/ALDP-1295153/2021	2021-02-11	EPI_ISL_1176465	Original	hCoV-19^^England	Human	Department of Pathology	COVID-19 Genomics UK (COG-UK) Consortium	Goodfellow	United Kingdom
>NSP15	hCoV-19/Italy/CAM-TIGEM-4459/2021	2021-02-12	EPI_ISL_1196965	Original	hCoV-19^^Campania	Human	IZSM	TIGEM	Grimaldi	Italy
>NSP15	hCoV-19/England/MILK-12B5515/2021	2021-02-13	EPI_ISL_1069709	Original	hCoV-19^^England	Human	Lighthouse Lab in Milton Keynes	Wellcome Sanger Institute for the COVID-19 Genomics UK (COG-UK) Consortium	Davies	United Kingdom
>NSP15	hCoV-19/USA/KS-CDC-LC0018713/2021	2021-02-13	EPI_ISL_1160246	Original	hCoV-19^^Kansas	Human	Laboratory Corporation of America	Respiratory Viruses Branch	Howard	USA
>NSP15	hCoV-19/USA/NY-PRL-2021_02_17_00M08/2021	2021-02-14	EPI_ISL_1041887	Original	hCoV-19^^New York	Human	Pandemic Response Lab - NYC	Pandemic Response Lab	Lee	USA
>NSP15	hCoV-19/England/QEUH-129E4D9/2021	2021-02-14	EPI_ISL_1042441	Original	hCoV-19^^England	Human	Lighthouse Lab in Glasgow	Wellcome Sanger Institute for the COVID-19 Genomics UK (COG-UK) Consortium	Davies	United Kingdom
>NSP15	hCoV-19/England/QEUH-129DA23/2021	2021-02-14	EPI_ISL_1057231	Original	hCoV-19^^England	Human	Lighthouse Lab in Glasgow	Wellcome Sanger Institute for the COVID-19 Genomics UK (COG-UK) Consortium	Davies	United Kingdom
>NSP15	hCoV-19/England/QEUH-12A2CF8/2021	2021-02-14	EPI_ISL_1084476	Original	hCoV-19^^England	Human	Lighthouse Lab in Glasgow	Wellcome Sanger Institute for the COVID-19 Genomics UK (COG-UK) Consortium	Davies	United Kingdom
>NSP15	hCoV-19/England/QEUH-12A2C43/2021	2021-02-14	EPI_ISL_1084495	Original	hCoV-19^^England	Human	Lighthouse Lab in Glasgow	Wellcome Sanger Institute for the COVID-19 Genomics UK (COG-UK) Consortium	Davies	United Kingdom
>NSP15	hCoV-19/England/ALDP-12AC03E/2021	2021-02-14	EPI_ISL_1176763	Original	hCoV-19^^England	Human	Department of Pathology	COVID-19 Genomics UK (COG-UK) Consortium	Goodfellow	United Kingdom
>NSP15	hCoV-19/England/ALDP-12AC65A/2021	2021-02-14	EPI_ISL_2899980	Original	hCoV-19^^England	Human	Respiratory Virus Unit	COVID-19 Genomics UK (COG-UK) Consortium	Lackenby	United Kingdom
>NSP15	hCoV-19/England/ALDP-12B3456/2021	2021-02-15	EPI_ISL_1072124	Original	hCoV-19^^England	Human	Lighthouse Lab in Alderley Park	Wellcome Sanger Institute for the COVID-19 Genomics UK (COG-UK) Consortium	Davies	United Kingdom
>NSP15	hCoV-19/England/WSFT-25D187E/2021	2021-02-15	EPI_ISL_2753192	Original	hCoV-19^^England	Human	Respiratory Virus Unit	COVID-19 Genomics UK (COG-UK) Consortium	Lackenby	United Kingdom
>NSP15	hCoV-19/England/MILK-12BD7BD/2021	2021-02-16	EPI_ISL_1083925	Original	hCoV-19^^England	Human	Lighthouse Lab in Milton Keynes	Wellcome Sanger Institute for the COVID-19 Genomics UK (COG-UK) Consortium	Davies	United Kingdom
>NSP15	hCoV-19/USA/NY-PRL-2021_02_19_00B22/2021	2021-02-16	EPI_ISL_1097897	Original	hCoV-19^^New York	Human	Pandemic Response Lab - NYC	Pandemic Response Lab	Lee	USA
>NSP15	hCoV-19/USA/NY-PRL-2021_02_19_00H06/2021	2021-02-16	EPI_ISL_1097958	Original	hCoV-19^^New York	Human	Pandemic Response Lab - NYC	Pandemic Response Lab	Lee	USA
>NSP15	hCoV-19/USA/NY-PRL-2021_02_19_00P13/2021	2021-02-16	EPI_ISL_1098055	Original	hCoV-19^^New York	Human	Pandemic Response Lab - NYC	Pandemic Response Lab	Lee	USA
>NSP15	hCoV-19/USA/NY-PRL-2021_02_19_00D01/2021	2021-02-16	EPI_ISL_1097915	Original	hCoV-19^^New York	Human	Pandemic Response Lab - NYC	Pandemic Response Lab	Lee	USA
>NSP15	hCoV-19/USA/NY-PRL-2021_02_19_00I12/2021	2021-02-16	EPI_ISL_1097971	Original	hCoV-19^^New York	Human	Pandemic Response Lab - NYC	Pandemic Response Lab	Lee	USA
>NSP15	hCoV-19/USA/NY-PRL-2021_02_19_00P20/2021	2021-02-16	EPI_ISL_1098060	Original	hCoV-19^^New York	Human	Pandemic Response Lab - NYC	Pandemic Response Lab	Lee	USA
>NSP15	hCoV-19/USA/NY-PRL-2021_02_19_00O13/2021	2021-02-16	EPI_ISL_2965544	Original	hCoV-19^^New York	Human	Pandemic Response Lab - NYC	Pandemic Response Lab	Lee	USA
>NSP15	hCoV-19/USA/NY-PRL-2021_02_19_00E05/2021	2021-02-16	EPI_ISL_2965369	Original	hCoV-19^^New York	Human	Pandemic Response Lab - NYC	Pandemic Response Lab	Lee	USA
>NSP15	hCoV-19/USA/NY-PRL-2021_02_19_01J24/2021	2021-02-17	EPI_ISL_1098157	Original	hCoV-19^^New York	Human	Pandemic Response Lab - NYC	Pandemic Response Lab	Lee	USA
>NSP15	hCoV-19/England/ALDP-1308A8C/2021	2021-02-18	EPI_ISL_1100535	Original	hCoV-19^^England	Human	Lighthouse Lab in Alderley Park	Wellcome Sanger Institute for the COVID-19 Genomics UK (COG-UK) Consortium	Davies	United Kingdom
>NSP15	hCoV-19/England/ALDP-130B588/2021	2021-02-18	EPI_ISL_1175426	Original	hCoV-19^^England	Human	Lighthouse Lab in Alderley Park	Wellcome Sanger Institute for the COVID-19 Genomics UK (COG-UK) Consortium	Davies	United Kingdom
>NSP15	hCoV-19/England/MILK-12F7CD6/2021	2021-02-19	EPI_ISL_1114905	Original	hCoV-19^^England	Human	Lighthouse Lab in Milton Keynes	Wellcome Sanger Institute for the COVID-19 Genomics UK (COG-UK) Consortium	Davies	United Kingdom
>NSP15	hCoV-19/England/MILK-12F7CB8/2021	2021-02-19	EPI_ISL_1114811	Original	hCoV-19^^England	Human	Lighthouse Lab in Milton Keynes	Wellcome Sanger Institute for the COVID-19 Genomics UK (COG-UK) Consortium	Davies	United Kingdom
>NSP15	hCoV-19/USA/NY-PRL-2021_02_22_00M19/2021	2021-02-20	EPI_ISL_1098397	Original	hCoV-19^^New York	Human	Pandemic Response Lab - NYC	Pandemic Response Lab	Lee	USA
>NSP15	hCoV-19/England/QEUH-12FBBA8/2021	2021-02-21	EPI_ISL_1115354	Original	hCoV-19^^England	Human	Lighthouse Lab in Glasgow	Wellcome Sanger Institute for the COVID-19 Genomics UK (COG-UK) Consortium	Davies	United Kingdom
>NSP15	hCoV-19/England/QEUH-130192C/2021	2021-02-22	EPI_ISL_1115388	Original	hCoV-19^^England	Human	Lighthouse Lab in Glasgow	Wellcome Sanger Institute for the COVID-19 Genomics UK (COG-UK) Consortium	Davies	United Kingdom
>NSP15	hCoV-19/Poland/NIPH-NIH_ECDC-1072/2021	2021-02-23	EPI_ISL_1393906	Original	hCoV-19^^Opolskie	Human	LABORATORIUM BADA\u0143 KLINICZNYCH WSSE w OPOLU	1. National Institute of Public Health - National Institute of Hygiene; 2. Eurofins Genomics Europe Sequen
>NSP15	hCoV-19/Germany/NW-RKI-I-034375/2021	2021-02-24	EPI_ISL_1280209	Original	hCoV-19^^North Rhine-Westphalia	Human	Limbach - MVZ Labor Eveld & Kollegen Essen	Robert Koch Institute	Drechsel	Germany
>NSP15	hCoV-19/Slovenia/08-052383-MB/2021	2021-02-25	EPI_ISL_1240616	Original	hCoV-19^^Podravska	Human	National Laboratory for Health	CISLD (Clinical Institute of Special Laboratory Diagnostics)	Mahnic	Slovenia
>NSP15	hCoV-19/Scotland/QEUH-1345F66/2021	2021-02-26	EPI_ISL_1208267	Original	hCoV-19^^Scotland	Human	Lighthouse Lab in Glasgow	Wellcome Sanger Institute for the COVID-19 Genomics UK (COG-UK) Consortium	Davies	United Kingdom
>NSP15	hCoV-19/Scotland/QEUH-13614A1/2021	2021-02-27	EPI_ISL_1208079	Original	hCoV-19^^Scotland	Human	Lighthouse Lab in Glasgow	Wellcome Sanger Institute for the COVID-19 Genomics UK (COG-UK) Consortium	Davies	United Kingdom
>NSP15	hCoV-19/Indonesia/JA-EIJK-RSRM-017/2021	2021-02-27	EPI_ISL_3071002	Original	hCoV-19^^Jambi	Human	RSUD Raden Mattaher	Eijkman Institute for Molecular Biology	Soebandrio	Indonesia
>NSP15	hCoV-19/USA/NY-Wadsworth-21028859-01/2021	2021-03-01	EPI_ISL_1397670	Original	hCoV-19^^New York	Human	NORTH SHORE UNIVERSITY HOSPITAL	Wadsworth Center	Lasek-Nesselquist	USA
>NSP15	hCoV-19/Mexico/YUC-NYGC-1012-SM/2021	2021-03-01	EPI_ISL_3023923	Original	hCoV-19^^Yucatan	Human	Universidad Autonoma de Yucatan	New York Genome Center	Baldwin	Mexico
>NSP15	hCoV-19/England/ALDP-138825F/2021	2021-03-02	EPI_ISL_1246003	Original	hCoV-19^^England	Human	Lighthouse Lab in Alderley Park	Wellcome Sanger Institute for the COVID-19 Genomics UK (COG-UK) Consortium	Davies	United Kingdom
>NSP15	hCoV-19/USA/NY-MSHSPSP-PV28834/2021	2021-03-02	EPI_ISL_1709154	Original	hCoV-19^^New York	Human	MSHS Clinical Microbiology Laboratories	MSHS Pathogen Surveillance Program	van Bakel	USA
>NSP15	hCoV-19/USA/CA-CDC-LC0024107/2021	2021-03-02	EPI_ISL_1321191	Original	hCoV-19^^California	Human	Laboratory Corporation of America	Centers for Disease Control and Prevention Division of Viral Diseases	Howard	USA
>NSP15	hCoV-19/USA/NY-PRL-2021_03_05_00D21/2021	2021-03-03	EPI_ISL_1173069	Original	hCoV-19^^New York	Human	Pandemic Response Lab - NYC	Pandemic Response Lab	Lee	USA
>NSP15	hCoV-19/England/QEUH-137E070/2021	2021-03-03	EPI_ISL_1244668	Original	hCoV-19^^England	Human	Lighthouse Lab in Glasgow	Wellcome Sanger Institute for the COVID-19 Genomics UK (COG-UK) Consortium	Davies	United Kingdom
>NSP15	hCoV-19/USA/NY-PRL-03_05_02J19/2021	2021-03-03	EPI_ISL_1258714	Original	hCoV-19^^New York	Human	Pandemic Response Lab - NYC	Pandemic Response Lab	Lee	USA
>NSP15	hCoV-19/England/QEUH-137E2C5/2021	2021-03-03	EPI_ISL_1264876	Original	hCoV-19^^England	Human	Lighthouse Lab in Glasgow	Wellcome Sanger Institute for the COVID-19 Genomics UK (COG-UK) Consortium	Davies	United Kingdom
>NSP15	hCoV-19/USA/NY-PRL-03_05_01F20/2021	2021-03-03	EPI_ISL_1258684	Original	hCoV-19^^New York	Human	Pandemic Response Lab - NYC	Pandemic Response Lab	Lee	USA
>NSP15	hCoV-19/Poland/NIPH-NIH_ECDC-1151/2021	2021-03-03	EPI_ISL_1393975	Original	hCoV-19^^Opolskie	Human	LABORATORIUM BADA\u0143 KLINICZNYCH WSSE w OPOLU	1. National Institute of Public Health - National Institute of Hygiene; 2. Eurofins Genomics Europe Sequen
>NSP15	hCoV-19/Sweden/2424147458/2021	2021-03-03	EPI_ISL_1808132	Original	hCoV-19^^Stockholm	Human	Swedish national genomic surveillance program of SARS-CoV-2	The Public Health Agency of Sweden	Svartstr\u00f6m	Sweden
>NSP15	hCoV-19/Sweden/5434878921/2021	2021-03-03	EPI_ISL_1808130	Original	hCoV-19^^Stockholm	Human	Swedish national genomic surveillance program of SARS-CoV-2	The Public Health Agency of Sweden	Svartstr\u00f6m	Sweden
>NSP15	hCoV-19/USA/NY-Wadsworth-21040798-01/2021	2021-03-03	EPI_ISL_1855218	Original	hCoV-19^^New York	Human	MONTEFIORE MEDICAL CENTER LABORATORIES	Wadsworth Center	Prussing	USA
>NSP15	hCoV-19/USA/NY-PRL-03_09_00A21/2021	2021-03-04	EPI_ISL_1258682	Original	hCoV-19^^New York	Human	Pandemic Response Lab - NYC	Pandemic Response Lab	Lee	USA
>NSP15	hCoV-19/Mexico/TAM_LANGEBIO_IMSS_0021/2021	2021-03-04	EPI_ISL_1351460	Original	hCoV-19^^Nuevo Leon	Human	Centro de Investigaci\u00c3\u00b3n Biom\u00c3\u00a9dica del Noreste (CIBIN)	Unidad de Genomica Avanzada	Selem Mojica	Mexico
>NSP15	hCoV-19/Indonesia/JB-EIJK0624/2021	2021-03-04	EPI_ISL_2614692	Original	hCoV-19^^West Java	Human	RSU HGA Depok	Eijkman Institute for Molecular Biology	Soebandrio	Indonesia
>NSP15	hCoV-19/USA/NY-PRL-03_09_01H05/2021	2021-03-05	EPI_ISL_1258510	Original	hCoV-19^^New York	Human	Pandemic Response Lab - NYC	Pandemic Response Lab	Lee	USA
>NSP15	hCoV-19/Indonesia/JB-EIJK0632/2021	2021-03-05	EPI_ISL_2614700	Original	hCoV-19^^West Java	Human	RSU HGA Depok	Eijkman Institute for Molecular Biology	Soebandrio	Indonesia
>NSP15	hCoV-19/USA/CA-CDC-STM-000030224/2021	2021-03-05	EPI_ISL_1338156	Original	hCoV-19^^California	Human	Helix/Illumina	Centers for Disease Control and Prevention Division of Viral Diseases	Howard	USA
>NSP15	hCoV-19/England/QEUH-139EE34/2021	2021-03-06	EPI_ISL_1264204	Original	hCoV-19^^England	Human	Lighthouse Lab in Glasgow	Wellcome Sanger Institute for the COVID-19 Genomics UK (COG-UK) Consortium	Davies	United Kingdom
>NSP15	hCoV-19/England/QEUH-139E9D9/2021	2021-03-06	EPI_ISL_1264253	Original	hCoV-19^^England	Human	Lighthouse Lab in Glasgow	Wellcome Sanger Institute for the COVID-19 Genomics UK (COG-UK) Consortium	Davies	United Kingdom
>NSP15	hCoV-19/Scotland/QEUH-13AAC1D/2021	2021-03-07	EPI_ISL_1294920	Original	hCoV-19^^Scotland	Human	Lighthouse Lab in Glasgow	Wellcome Sanger Institute for the COVID-19 Genomics UK (COG-UK) Consortium	Davies	United Kingdom
>NSP15	hCoV-19/USA/FL-CDC-FG-011278/2021	2021-03-08	EPI_ISL_4961377	Original	hCoV-19^^Florida	Human	Fulgent Genetics	Centers for Disease Control and Prevention Division of Viral Diseases	Howard	USA
>NSP15	hCoV-19/England/QEUH-13B3A71/2021	2021-03-09	EPI_ISL_1274305	Original	hCoV-19^^England	Human	Lighthouse Lab in Glasgow	Wellcome Sanger Institute for the COVID-19 Genomics UK (COG-UK) Consortium	Davies	United Kingdom
>NSP15	hCoV-19/England/QEUH-13B3EB1/2021	2021-03-09	EPI_ISL_1274412	Original	hCoV-19^^England	Human	Lighthouse Lab in Glasgow	Wellcome Sanger Institute for the COVID-19 Genomics UK (COG-UK) Consortium	Davies	United Kingdom
>NSP15	hCoV-19/USA/NY-PRL-2021_03_11_00I12/2021	2021-03-09	EPI_ISL_1307189	Original	hCoV-19^^New York	Human	Pandemic Response Lab - NYC	Pandemic Response Lab	Lee	USA
>NSP15	hCoV-19/USA/NY-PRL-2021_03_11_00F22/2021	2021-03-09	EPI_ISL_1307151	Original	hCoV-19^^New York	Human	Pandemic Response Lab - NYC	Pandemic Response Lab	Lee	USA
>NSP15	hCoV-19/Indonesia/JB-EIJK0640/2021	2021-03-09	EPI_ISL_2614708	Original	hCoV-19^^West Java	Human	RS Bhakti Husada Cikarang	Eijkman Institute for Molecular Biology	Soebandrio	Indonesia
>NSP15	hCoV-19/Lebanon/QIB-507/2021	2021-03-10	EPI_ISL_3343702	Original	hCoV-19^^Lebanon	Human	Laboratory of Molecular Biology and Cancer Immunology	Quadram Institute Bioscience	Lott	Lebanon
>NSP15	hCoV-19/USA/NY-PRL-2021_03_11_00O11/2021	2021-03-10	EPI_ISL_4096562	Original	hCoV-19^^New York	Human	Pandemic Response Lab - NYC	Pandemic Response Lab	Fernandez Escapa	USA
>NSP15	hCoV-19/USA/NY-Wadsworth-21033880-01/2021	2021-03-11	EPI_ISL_1462558	Original	hCoV-19^^New York	Human	NORTHWELL HEALTH LABORATORIES	Wadsworth Center	Prussing	USA
>NSP15	hCoV-19/USA/NY-Wadsworth-21033901-01/2021	2021-03-11	EPI_ISL_1462564	Original	hCoV-19^^New York	Human	NORTHWELL HEALTH LABORATORIES	Wadsworth Center	Prussing	USA
>NSP15	hCoV-19/USA/CA-CDC-FG-008271/2021	2021-03-11	EPI_ISL_1460577	Original	hCoV-19^^California	Human	Fulgent Genetics	Centers for Disease Control and Prevention Division of Viral Diseases	Howard	USA
>NSP15	hCoV-19/USA/NY-PRL-2021_03_15_00P18/2021	2021-03-12	EPI_ISL_1306744	Original	hCoV-19^^New York	Human	Pandemic Response Lab - NYC	Pandemic Response Lab	Lee	USA
>NSP15	hCoV-19/USA/CA-CDC-FG-007006/2021	2021-03-12	EPI_ISL_1459574	Original	hCoV-19^^California	Human	Fulgent Genetics	Centers for Disease Control and Prevention Division of Viral Diseases	Howard	USA
>NSP15	hCoV-19/USA/NY-PRL-2021_03_16_00N21/2021	2021-03-14	EPI_ISL_1306434	Original	hCoV-19^^New York	Human	Pandemic Response Lab - NYC	Pandemic Response Lab	Lee	USA
>NSP15	hCoV-19/USA/NY-PRL-2021_03_17_00I18/2021	2021-03-15	EPI_ISL_1306300	Original	hCoV-19^^New York	Human	Pandemic Response Lab - NYC	Pandemic Response Lab	Lee	USA
>NSP15	hCoV-19/USA/NY-PRL-2021_03_17_00I11/2021	2021-03-15	EPI_ISL_1306299	Original	hCoV-19^^New York	Human	Pandemic Response Lab - NYC	Pandemic Response Lab	Lee	USA
>NSP15	hCoV-19/Sweden/1591548209/2021	2021-03-15	EPI_ISL_1897655	Original	hCoV-19^^Stockholm	Human	Swedish national genomic surveillance program of SARS-CoV-2	The Public Health Agency of Sweden	Svartstr\u00f6m	Sweden
>NSP15	hCoV-19/USA/NJ-CDC-ASC210005051/2021	2021-03-15	EPI_ISL_2242785	Original	hCoV-19^^New Jersey	Human	Aegis Sciences Corporation	Centers for Disease Control and Prevention Division of Viral Diseases	Howard	USA
>NSP15	hCoV-19/USA/NY-NYULH924/2021	2021-03-16	EPI_ISL_1423430	Original	hCoV-19^^New York	Human	NYU Langone Health	Departments of Pathology and Medicine	Marier	USA
>NSP15	hCoV-19/USA/NY-NYULH929/2021	2021-03-16	EPI_ISL_1423435	Original	hCoV-19^^New York	Human	NYU Langone Health	Departments of Pathology and Medicine	Marier	USA
>NSP15	hCoV-19/USA/VA-CDC-LC0032999/2021	2021-03-16	EPI_ISL_1514266	Original	hCoV-19^^Virginia	Human	Laboratory Corporation of America	Centers for Disease Control and Prevention Division of Viral Diseases	Howard	USA
>NSP15	hCoV-19/Dominican Republic/21916-2P/2021	2021-03-16	EPI_ISL_3045369	Vero E6 second passage	hCoV-19^^Dominican Republic	Human	Laboratorio Nacional de Salud P\u00fablica Dr. Defill\u00f3 - LNSPDD	Laboratory of Respiratory Viruses and Measles	Silva	Dominica
>NSP15	hCoV-19/Dominican Republic/21916/2021	2021-03-16	EPI_ISL_2274019	Original	hCoV-19^^Dominican Republic	Human	Laboratorio Nacional de Salud P\u00fablica Dr. Defill\u00f3 - LNSPDD	Laboratory of Respiratory Viruses and Measles	Silva	Dominican Republic
>NSP15	hCoV-19/USA/NY-PRL-2021_03_19_00N01/2021	2021-03-17	EPI_ISL_1385080	Original	hCoV-19^^New York	Human	Pandemic Response Lab - NYC	Pandemic Response Lab	Lee	USA
>NSP15	hCoV-19/Mexico/YUC-InDRE_FB15112_S2329/2021	2021-03-17	EPI_ISL_2342995	Original	hCoV-19^^Yucatan	Human	LESP Yucatan	Instituto de Diagnostico y Referencia Epidemiologicos (INDRE)	Rodriguez	Mexico
>NSP15	hCoV-19/Sweden/2472427703/2021	2021-03-18	EPI_ISL_1897943	Original	hCoV-19^^Stockholm	Human	Swedish national genomic surveillance program of SARS-CoV-2	The Public Health Agency of Sweden	Svartstr\u00f6m	Sweden
>NSP15	hCoV-19/USA/NJ-CDC-LC0033214/2021	2021-03-19	EPI_ISL_1514353	Original	hCoV-19^^New Jersey	Human	Laboratory Corporation of America	Centers for Disease Control and Prevention Division of Viral Diseases	Howard	USA
>NSP15	hCoV-19/Indonesia/BA-EIJK-UNWAR-154/2021	2021-03-21	EPI_ISL_2101165	Original	hCoV-19^^Bali	Human	Molecular Biology Laboratory	Eijkman Institute for Molecular Biology	Soebandrio	Indonesia
>NSP15	hCoV-19/USA/NY-NYULH958/2021	2021-03-22	EPI_ISL_1423464	Original	hCoV-19^^New York	Human	NYU Langone Health	Departments of Pathology and Medicine	Marier	USA
>NSP15	hCoV-19/USA/NY-Wadsworth-21035099-01/2021	2021-03-22	EPI_ISL_1582175	Original	hCoV-19^^New York	Human	MONTEFIORE MEDICAL CENTER LABORATORIES	Wadsworth Center	Prussing	USA
>NSP15	hCoV-19/USA/NJ-CDC-LC0036739/2021	2021-03-23	EPI_ISL_1609861	Original	hCoV-19^^New Jersey	Human	Laboratory Corporation of America	Centers for Disease Control and Prevention Division of Viral Diseases	Howard	USA
>NSP15	hCoV-19/USA/NY-PRL-2021_03_25_00I09/2021	2021-03-24	EPI_ISL_1385680	Original	hCoV-19^^New York	Human	Pandemic Response Lab - NYC	Pandemic Response Lab	Lee	USA
>NSP15	hCoV-19/USA/NY-PRL-2021_03_25_00N07/2021	2021-03-24	EPI_ISL_1385746	Original	hCoV-19^^New York	Human	Pandemic Response Lab - NYC	Pandemic Response Lab	Lee	USA
>NSP15	hCoV-19/USA/NY-PRL-2021_03_29_01B22/2021	2021-03-24	EPI_ISL_1470953	Original	hCoV-19^^New York	Human	Pandemic Response Lab - NYC	Pandemic Response Lab	Lee	USA
>NSP15	hCoV-19/USA/PA-VSP1879/2021	2021-03-24	EPI_ISL_2003918	Original	hCoV-19^^Pennsylvania	Human	Hospital of the University of Pennsylvania Molecular Pathology Lab	Bushman Lab - University of Pennsylvania	Glascock	USA
>NSP15	hCoV-19/USA/NY-PRL-2021_03_29_00P01/2021	2021-03-25	EPI_ISL_1470823	Original	hCoV-19^^New York	Human	Pandemic Response Lab - NYC	Pandemic Response Lab	Lee	USA
>NSP15	hCoV-19/USA/NY-NYCPHL-004187/2021	2021-03-26	EPI_ISL_2262548	Original	hCoV-19^^New York	Human	OCME Office Of Chief Medical Examiner	New York City Public Health Laboratory	Wang	USA
>NSP15	hCoV-19/USA/NJ-NYGC-S-JF-2664-KRJL375/2021	2021-03-29	EPI_ISL_2081041	Original	hCoV-19^^New Jersey	Human	Hackensack Medical Center	New York Genome Center	Baldwin	USA
>NSP15	hCoV-19/USA/NJ-NYGC-S-HU-4295-QWJH169/2021	2021-03-29	EPI_ISL_2483404	Original	hCoV-19^^New Jersey	Human	Hackensack Medical Center	New York Genome Center	Baldwin	USA
>NSP15	hCoV-19/USA/NY-PRL-2021_0405_00P04/2021	2021-03-31	EPI_ISL_1543078	Original	hCoV-19^^New York	Human	Pandemic Response Lab - NYC	Pandemic Response Lab	Lee	USA
>NSP15	hCoV-19/USA/NY-CDC-LC0038424/2021	2021-03-31	EPI_ISL_1611654	Original	hCoV-19^^New York	Human	Laboratory Corporation of America	Centers for Disease Control and Prevention Division of Viral Diseases	Howard	USA
>NSP15	hCoV-19/USA/NY-PRL-2021_0405_02I01/2021	2021-04-01	EPI_ISL_1542438	Original	hCoV-19^^New York	Human	Pandemic Response Lab - NYC	Pandemic Response Lab	Lee	USA
>NSP15	hCoV-19/USA/NJ-PHEL-21-9376/2021	2021-04-03	EPI_ISL_1625857	Original	hCoV-19^^New Jersey	Human	NJDOH	NJ_PHEL	Jeong	USA
>NSP15	hCoV-19/USA/NY-PRL-2021_0407_00J01/2021	2021-04-05	EPI_ISL_1543329	Original	hCoV-19^^New York	Human	Pandemic Response Lab - NYC	Pandemic Response Lab	Lee	USA
>NSP15	hCoV-19/USA/NY-Wadsworth-21045534-01/2021	2021-04-05	EPI_ISL_1854739	Original	hCoV-19^^New York	Human	NYC Pandemic Response Lab	Wadsworth Center	Prussing	USA
>NSP15	hCoV-19/USA/CT-CDC-ASC210045653/2021	2021-04-05	EPI_ISL_2421430	Original	hCoV-19^^Connecticut	Human	Aegis Sciences Corporation	Centers for Disease Control and Prevention Division of Viral Diseases	Howard	USA
>NSP15	hCoV-19/USA/MD-CDC-LC0044392/2021	2021-04-07	EPI_ISL_1685087	Original	hCoV-19^^Maryland	Human	Laboratory Corporation of America	Centers for Disease Control and Prevention Division of Viral Diseases	Howard	USA
>NSP15	hCoV-19/USA/NJ-CDC-STM-000051513/2021	2021-04-07	EPI_ISL_1735470	Original	hCoV-19^^New Jersey	Human	Helix/Illumina	Centers for Disease Control and Prevention Division of Viral Diseases	Howard	USA
>NSP15	hCoV-19/USA/AL-CDC-ASC210055366/2021	2021-04-07	EPI_ISL_1996512	Original	hCoV-19^^Alabama	Human	Aegis Sciences Corporation	Centers for Disease Control and Prevention Division of Viral Diseases	Howard	USA
>NSP15	hCoV-19/USA/NY-1141/2021	2021-04-07	EPI_ISL_2009134	Original	hCoV-19^^New York	Human	MSK Microbiology Lab	MSK Microbiology Lab	McMillen	USA
>NSP15	hCoV-19/USA/NY-PRL-2021_0409_00E22/2021	2021-04-08	EPI_ISL_1543769	Original	hCoV-19^^New York	Human	Pandemic Response Lab - NYC	Pandemic Response Lab	Lee	USA
>NSP15	hCoV-19/USA/NY-PRL-2021_0413_00B01/2021	2021-04-08	EPI_ISL_1636056	Original	hCoV-19^^New York	Human	Pandemic Response Lab - NYC	Pandemic Response Lab	Lee	USA
>NSP15	hCoV-19/USA/NY-PRL-2021_0412_00E09/2021	2021-04-08	EPI_ISL_1635851	Original	hCoV-19^^New York	Human	Pandemic Response Lab - NYC	Pandemic Response Lab	Lee	USA
>NSP15	hCoV-19/USA/NY-PRL-2021_0412_00E21/2021	2021-04-08	EPI_ISL_1635669	Original	hCoV-19^^New York	Human	Pandemic Response Lab - NYC	Pandemic Response Lab	Lee	USA
>NSP15	hCoV-19/USA/NY-PRL-2021_0412_00D24/2021	2021-04-08	EPI_ISL_1635778	Original	hCoV-19^^New York	Human	Pandemic Response Lab - NYC	Pandemic Response Lab	Lee	USA
>NSP15	hCoV-19/USA/NY-PRL-2021_0412_00G21/2021	2021-04-08	EPI_ISL_1635892	Original	hCoV-19^^New York	Human	Pandemic Response Lab - NYC	Pandemic Response Lab	Lee	USA
>NSP15	hCoV-19/USA/PA-CDC-QDX23760129/2021	2021-04-08	EPI_ISL_1738570	Original	hCoV-19^^Pennsylvania	Human	Quest Diagnostics Incorporated	Centers for Disease Control and Prevention Division of Viral Diseases	Howard	USA
>NSP15	hCoV-19/Italy/VEN-UniVR-159/2021	2021-04-08	EPI_ISL_2176802	Original	hCoV-19^^Veneto	Human	IRCCS Sacro Cuore Don Calabria Hospital	University of Verona	Mori	Italy
>NSP15	hCoV-19/USA/NC-CDC-LC0044386/2021	2021-04-09	EPI_ISL_1685167	Original	hCoV-19^^North Carolina	Human	Laboratory Corporation of America	Centers for Disease Control and Prevention Division of Viral Diseases	Howard	USA
>NSP15	hCoV-19/USA/GA-CDC-STM-000053573/2021	2021-04-09	EPI_ISL_1796676	Original	hCoV-19^^Georgia	Human	Helix/Illumina	Centers for Disease Control and Prevention Division of Viral Diseases	Howard	USA
>NSP15	hCoV-19/Mexico/PUE-InDRE_FB13961_S1857/2021	2021-04-09	EPI_ISL_2157332	Original	hCoV-19^^Puebla	Human	LESP Puebla	Instituto de Diagnostico y Referencia Epidemiologicos (INDRE)	Rodriguez	Mexico
>NSP15	hCoV-19/USA/FL-CDC-STM-000054366/2021	2021-04-10	EPI_ISL_1804668	Original	hCoV-19^^Florida	Human	Helix/Illumina	Centers for Disease Control and Prevention Division of Viral Diseases	Howard	USA
>NSP15	hCoV-19/USA/NY-NYULH1294/2021	2021-04-11	EPI_ISL_1789932	Original	hCoV-19^^New York	Human	NYU Langone Health	Departments of Pathology and Medicine	Marier	USA
>NSP15	hCoV-19/USA/NY-PRL-2021_0414_00A08/2021	2021-04-12	EPI_ISL_1633958	Original	hCoV-19^^New York	Human	Pandemic Response Lab - NYC	Pandemic Response Lab	Lee	USA
>NSP15	hCoV-19/USA/NY-PRL-2021_0414_00D13/2021	2021-04-12	EPI_ISL_1634082	Original	hCoV-19^^New York	Human	Pandemic Response Lab - NYC	Pandemic Response Lab	Lee	USA
>NSP15	hCoV-19/Italy/VEN-IZSVe-21RS1112-1_PD/2021	2021-04-12	EPI_ISL_2448409	Original	hCoV-19^^Veneto	Human	ULSS 6 Euganea	Istituto Zooprofilattico Sperimentale delle Venezie	Quaranta	Italy
>NSP15	hCoV-19/USA/NY-PRL-2021_0414_00D15/2021	2021-04-13	EPI_ISL_1633976	Original	hCoV-19^^New York	Human	Pandemic Response Lab - NYC	Pandemic Response Lab	Lee	USA
>NSP15	hCoV-19/USA/GA-CDC-STM-000054962/2021	2021-04-13	EPI_ISL_1803871	Original	hCoV-19^^Georgia	Human	Helix/Illumina	Centers for Disease Control and Prevention Division of Viral Diseases	Howard	USA
>NSP15	hCoV-19/USA/GA-CDC-STM-000055714/2021	2021-04-13	EPI_ISL_1906942	Original	hCoV-19^^Georgia	Human	Helix/Illumina	Centers for Disease Control and Prevention Division of Viral Diseases	Howard	USA
>NSP15	hCoV-19/USA/GA-CDC-STM-000055725/2021	2021-04-13	EPI_ISL_1906886	Original	hCoV-19^^Georgia	Human	Helix/Illumina	Centers for Disease Control and Prevention Division of Viral Diseases	Howard	USA
>NSP15	hCoV-19/USA/MD-CDC-ASC210068483/2021	2021-04-13	EPI_ISL_1998118	Original	hCoV-19^^Maryland	Human	Aegis Sciences Corporation	Centers for Disease Control and Prevention Division of Viral Diseases	Howard	USA
>NSP15	hCoV-19/USA/NY-PRL-2021_0415_01L15/2021	2021-04-14	EPI_ISL_1634276	Original	hCoV-19^^New York	Human	Pandemic Response Lab - NYC	Pandemic Response Lab	Lee	USA
>NSP15	hCoV-19/USA/NY-PRL-2021_0415_01H18/2021	2021-04-14	EPI_ISL_1634264	Original	hCoV-19^^New York	Human	Pandemic Response Lab - NYC	Pandemic Response Lab	Lee	USA
>NSP15	hCoV-19/USA/NY-PRL-2021_0415_01J19/2021	2021-04-14	EPI_ISL_1634281	Original	hCoV-19^^New York	Human	Pandemic Response Lab - NYC	Pandemic Response Lab	Lee	USA
>NSP15	hCoV-19/USA/NY-PRL-2021_0415_01F09/2021	2021-04-14	EPI_ISL_1634104	Original	hCoV-19^^New York	Human	Pandemic Response Lab - NYC	Pandemic Response Lab	Lee	USA
>NSP15	hCoV-19/USA/MD-IGS-012110401680A/2021	2021-04-14	EPI_ISL_2102487	Original	hCoV-19^^Maryland	Human	Maryland Genomics	Maryland Genomics	Genomics	USA
>NSP15	hCoV-19/USA/NY-PRL-2021_0416_01A08/2021	2021-04-15	EPI_ISL_1717122	Original	hCoV-19^^New York	Human	Pandemic Response Lab - NYC	Pandemic Response Lab	Lee	USA
>NSP15	hCoV-19/USA/MD-HP04961/2021	2021-04-15	EPI_ISL_1973414	Original	hCoV-19^^Maryland	Human	Johns Hopkins Hospital Department of Pathology	Johns Hopkins Hospital Department of Pathology	Morris	USA
>NSP15	hCoV-19/USA/NJ-CDC-ASC210071270/2021	2021-04-15	EPI_ISL_2000156	Original	hCoV-19^^New Jersey	Human	Aegis Sciences Corporation	Centers for Disease Control and Prevention Division of Viral Diseases	Howard	USA
>NSP15	hCoV-19/USA/NY-PRL-2021_0419_00D06/2021	2021-04-16	EPI_ISL_1717167	Original	hCoV-19^^New York	Human	Pandemic Response Lab - NYC	Pandemic Response Lab	Lee	USA
>NSP15	hCoV-19/USA/NY-PRL-2021_0419_02A22/2021	2021-04-17	EPI_ISL_2965413	Original	hCoV-19^^New York	Human	Pandemic Response Lab - NYC	Pandemic Response Lab	Lee	USA
>NSP15	hCoV-19/USA/NY-MSHSPSP-PV37773/2021	2021-04-17	EPI_ISL_6492502	Original	hCoV-19^^New York	Human	MSHS Clinical Microbiology Laboratories	MSHS Pathogen Surveillance Program	van Bakel	USA
>NSP15	hCoV-19/USA/NY-PRL-2021_0420_00M14/2021	2021-04-18	EPI_ISL_1717791	Original	hCoV-19^^New York	Human	Pandemic Response Lab - NYC	Pandemic Response Lab	Lee	USA
>NSP15	hCoV-19/USA/NY-CDC-QDX24125664/2021	2021-04-18	EPI_ISL_1990257	Original	hCoV-19^^New York	Human	Quest Diagnostics Incorporated	Centers for Disease Control and Prevention Division of Viral Diseases	Howard	USA
>NSP15	hCoV-19/USA/NY-PRL-2021_0422_02D23/2021	2021-04-19	EPI_ISL_1718206	Original	hCoV-19^^New York	Human	Pandemic Response Lab - NYC	Pandemic Response Lab	Lee	USA
>NSP15	hCoV-19/Denmark/DCGC-54720/2021	2021-04-19	EPI_ISL_1863148	Original	hCoV-19^^Hovedstaden	Human	Department of Virus and Microbiological Special Diagnostics	Aalborg University	Michaelsen	Denmark
>NSP15	hCoV-19/Denmark/DCGC-65121/2021	2021-04-19	EPI_ISL_1873692	Original	hCoV-19^^Hovedstaden	Human	Department of Virus and Microbiological Special Diagnostics	Aalborg University	Michaelsen	Denmark
>NSP15	hCoV-19/Denmark/DCGC-58421/2021	2021-04-19	EPI_ISL_1866924	Original	hCoV-19^^Midtjylland	Human	Department of Virus and Microbiological Special Diagnostics	Aalborg University	Michaelsen	Denmark
>NSP15	hCoV-19/Denmark/DCGC-60569/2021	2021-04-19	EPI_ISL_1869140	Original	hCoV-19^^Hovedstaden	Human	Department of Virus and Microbiological Special Diagnostics	Aalborg University	Michaelsen	Denmark
>NSP15	hCoV-19/USA/PA-CDC-STM-000059867/2021	2021-04-19	EPI_ISL_1991431	Original	hCoV-19^^Pennsylvania	Human	Helix/Illumina	Centers for Disease Control and Prevention Division of Viral Diseases	Howard	USA
>NSP15	hCoV-19/USA/MD-IGS-062111101183A/2021	2021-04-21	EPI_ISL_2534106	Original	hCoV-19^^Maryland	Human	Maryland Genomics	Maryland Genomics	Genomics	USA
>NSP15	hCoV-19/USA/MD-IGS-012111305082A/2021	2021-04-23	EPI_ISL_2319461	Original	hCoV-19^^Maryland	Human	Maryland Genomics	Maryland Genomics	Genomics	USA
>NSP15	hCoV-19/USA/NY-PRL-2021_0426_02E03/2021	2021-04-24	EPI_ISL_1828243	Original	hCoV-19^^New York	Human	Pandemic Response Lab - NYC	Pandemic Response Lab	Lee	USA
>NSP15	hCoV-19/USA/MD-HP05593/2021	2021-04-25	EPI_ISL_2103340	Original	hCoV-19^^Maryland	Human	Johns Hopkins Hospital Department of Pathology	Johns Hopkins Hospital Department of Pathology	Morris	USA
>NSP15	hCoV-19/Denmark/DCGC-83257/2021	2021-04-26	EPI_ISL_1892268	Original	hCoV-19^^Hovedstaden	Human	Department of Virus and Microbiological Special Diagnostics	Aalborg University	Michaelsen	Denmark
>NSP15	hCoV-19/Denmark/DCGC-118024/2021	2021-04-26	EPI_ISL_2670624	Original	hCoV-19^^Hovedstaden	Human	Department of Bacteria	Statens Serum Institut Bioinformatics and Microbial Genomics	Matusevicius	Denmark
>NSP15	hCoV-19/USA/MD-IGS-52111600720A/2021	2021-04-26	EPI_ISL_3011887	Original	hCoV-19^^Maryland	Human	Maryland Genomics	Maryland Genomics	Genomics	USA
>NSP15	hCoV-19/Denmark/DCGC-89137/2021	2021-04-26	EPI_ISL_2025354	Original	hCoV-19^^Sjaelland	Human	Department of Virus and Microbiological Special Diagnostics	Aalborg University	Michaelsen	Denmark
>NSP15	hCoV-19/Denmark/DCGC-89328/2021	2021-04-26	EPI_ISL_2025545	Original	hCoV-19^^Hovedstaden	Human	Department of Virus and Microbiological Special Diagnostics	Aalborg University	Michaelsen	Denmark
>NSP15	hCoV-19/Denmark/DCGC-89653/2021	2021-04-26	EPI_ISL_2025876	Original	hCoV-19^^Hovedstaden	Human	Department of Virus and Microbiological Special Diagnostics	Aalborg University	Michaelsen	Denmark
>NSP15	hCoV-19/Denmark/DCGC-89670/2021	2021-04-26	EPI_ISL_2025893	Original	hCoV-19^^Hovedstaden	Human	Department of Virus and Microbiological Special Diagnostics	Aalborg University	Michaelsen	Denmark
>NSP15	hCoV-19/USA/NJ-CDC-LC0053455/2021	2021-04-27	EPI_ISL_2044247	Original	hCoV-19^^New Jersey	Human	Laboratory Corporation of America	Centers for Disease Control and Prevention Division of Viral Diseases	Howard	USA
>NSP15	hCoV-19/USA/PA-CDC-STM-000066545/2021	2021-04-29	EPI_ISL_2159517	Original	hCoV-19^^Pennsylvania	Human	Helix/Illumina	Centers for Disease Control and Prevention Division of Viral Diseases	Howard	USA
>NSP15	hCoV-19/India/KL-GENESCOV04214/2021	2021-05-01	EPI_ISL_7223426	Original	hCoV-19^^Kerala	Human	INSACOG-IGIB and Kerala State SARS-COV-2 Genome Surveillance Programme (GENESCOV2)	INSACOG and GENESCOV2 at CSIR Institute of Genomics and Integrative Biology	S
>NSP15	hCoV-19/USA/FL-CDC-STM-000069438/2021	2021-05-03	EPI_ISL_2269874	Original	hCoV-19^^Florida	Human	Helix/Illumina	Centers for Disease Control and Prevention Division of Viral Diseases	Howard	USA
>NSP15	hCoV-19/USA/GA-CDC-MMB08674619/2021	2021-05-06	EPI_ISL_2307275	Original	hCoV-19^^Georgia	Human	Mako Medical	Centers for Disease Control and Prevention Division of Viral Diseases	Howard	USA
>NSP15	hCoV-19/USA/NY-NYULH1839/2021	2021-05-07	EPI_ISL_2427424	Original	hCoV-19^^New York	Human	NYU Langone Health	Departments of Pathology and Medicine	Marier	USA
>NSP15	hCoV-19/USA/PA-VSP2865/2021	2021-05-07	EPI_ISL_3023144	Original	hCoV-19^^Pennsylvania	Human	Hospital of the University of Pennsylvania Molecular Pathology Lab	Bushman Lab - University of Pennsylvania	McCormick	USA
>NSP15	hCoV-19/Denmark/DCGC-95871/2021	2021-05-10	EPI_ISL_2175719	Original	hCoV-19^^Hovedstaden	Human	Department of Virus and Microbiological Special Diagnostics	Aalborg University	Michaelsen	Denmark
>NSP15	hCoV-19/USA/MD-CDC-STM-000072308/2021	2021-05-10	EPI_ISL_2320367	Original	hCoV-19^^Maryland	Human	Helix/Illumina	Centers for Disease Control and Prevention Division of Viral Diseases	Howard	USA
>NSP15	hCoV-19/Belgium/AZDelta-11942-2118R/2021	2021-05-12	EPI_ISL_2135669	Original	hCoV-19^^Koekelare	Human	AZDelta	AZ Delta Medical Laboratories in Roeselare	Martens	Belgium
>NSP15	hCoV-19/Greece/KEDY_9682/2021	2021-05-13	EPI_ISL_2349547	Original	hCoV-19^^Attica	Human	Central Public Health Laboratory	Central Public Health Laboratory	Tryfinopoulou	Greece
>NSP15	hCoV-19/Indonesia/JK-NIHRD-WGS04332/2021	2021-05-20	EPI_ISL_2617522	Original	hCoV-19^^Banten	Human	RS IMC Bintaro	National Institute of Health Research and Development	Setiawati	Indonesia
>NSP15	hCoV-19/USA/MD-CDC-ASC210065692/2021	2021-05-20	EPI_ISL_2369973	Original	hCoV-19^^Maryland	Human	Aegis Sciences Corporation	Centers for Disease Control and Prevention Division of Viral Diseases	Howard	USA
>NSP15	hCoV-19/USA/NY-PRL-2021_0607_00C15/2021	2021-06-03	EPI_ISL_2631341	Original	hCoV-19^^New York	Human	Pandemic Response Lab - NYC	Pandemic Response Lab	Lee	USA
>NSP15	hCoV-19/USA/NY-PRL-2021_0607_00C10/2021	2021-06-05	EPI_ISL_4096659	Original	hCoV-19^^New York	Human	Pandemic Response Lab - NYC	Pandemic Response Lab	Fernandez Escapa	USA
>NSP15	hCoV-19/Belgium/CHUNamur13426426/2021	2021-06-08	EPI_ISL_2544723	Original	hCoV-19^^Luxembourg	Human	Arlon	Plateforme de testing Namuroise	Degosserie	Belgium
>NSP15	hCoV-19/USA/NY-PRL-2021_0609_00C15/2021	2021-06-08	EPI_ISL_2631406	Original	hCoV-19^^New York	Human	Pandemic Response Lab - NYC	Pandemic Response Lab	Lee	USA
>NSP15	hCoV-19/USA/NY-PRL-2021_0609_00D10/2021	2021-06-08	EPI_ISL_2631391	Original	hCoV-19^^New York	Human	Pandemic Response Lab - NYC	Pandemic Response Lab	Lee	USA
>NSP15	hCoV-19/Brazil/SP-3636/2021	2021-06-11	EPI_ISL_2919285	Original	hCoV-19^^Sao Paulo	Human	Instituto Adolfo Lutz Central	Instituto Adolfo Lutz	Sacchi	Brazil
>NSP15	hCoV-19/India/PY-COV242071_S415_R1_001/2021	2021-06-12	EPI_ISL_5886115	Original	hCoV-19^^Pondicherry	Human	CBR	inStem NCBS \u2013 INSACOG	Menon	India
>NSP15	hCoV-19/Finland/8834/2021	2021-06-20	EPI_ISL_3135658	Original	hCoV-19^^Uusimaa	Human	Department of Virology and Immunology	Department of Virology	Smura	Finland
>NSP15	hCoV-19/Malaysia/IMR_010753/2021	2021-06-26	EPI_ISL_3100680	Original	hCoV-19^^Malaysia	Human	Johor Bahru Public Health Laboratory	Institute for Medical Research	Suppiah	Malaysia
>NSP15	hCoV-19/Israel/SMC-7004770/2021	2021-06-28	EPI_ISL_3019741	Original	hCoV-19^^Israel	Human	Shamir Medical Center (Asaf Harofe)	Shamir Medical Center (Asaf Harofe)	Sorek Abramovich	Israel
>NSP15	hCoV-19/England/BRBR-18BAC8E/2021	2021-07-06	EPI_ISL_2971323	Original	hCoV-19^^England	Human	Berkshire and Surrey Pathology Services Lighthouse Laboratory	Wellcome Sanger Institute for the COVID-19 Genomics UK (COG-UK) Consortium	Davies	United Kingdom
>NSP15	hCoV-19/Brazil/SP-IB_119788/2021	2021-07-06	EPI_ISL_5674715	Original	hCoV-19^^Sao Paulo	Human	AFIP	Instituto Butantan	Ribeiro	Brazil
>NSP15	hCoV-19/Brazil/SP-IB_119816/2021	2021-07-06	EPI_ISL_5674890	Original	hCoV-19^^Sao Paulo	Human	AFIP	Instituto Butantan	Ribeiro	Brazil
>NSP15	hCoV-19/Brazil/SP-IB_119671/2021	2021-07-06	EPI_ISL_5674003	Original	hCoV-19^^Sao Paulo	Human	AFIP	Instituto Butantan	Ribeiro	Brazil
>NSP15	hCoV-19/Colombia/DC-LSPSDS-VG-855835/2021	2021-07-09	EPI_ISL_8357386	Original	hCoV-19^^Bogota	Human	Compensar Calle 26	LSPSDS	Hernandez	Colombia
>NSP15	hCoV-19/Spain/VC-IBV-98032358/2021	2021-07-19	EPI_ISL_3907574	Original	hCoV-19^^Comunitat Valenciana	Human	Servicio de Microbiolog\u00eda. Hospital General Universitario de Castell\u00f3n	SeqCOVID-SPAIN consortium/IBV(CSIC)	Comas	Spain
>NSP15	hCoV-19/Peru/ARE-UNSA-2617/2021	2021-07-19	EPI_ISL_4503135	Original	hCoV-19^^Arequipa	Human	Laboratorio de Biolog\u00eda Molecular de la Universidad Nacional de San Agust\u00edn de Arequipa	Laboratorio de Recursos Gen\u00e9ticos y Gen\u00e9tica Molecular
>NSP15	hCoV-19/USA/OH-CDC-QDX27053307/2021	2021-07-20	EPI_ISL_3352668	Original	hCoV-19^^Ohio	Human	Quest Diagnostics Incorporated	Centers for Disease Control and Prevention Division of Viral Diseases	Howard	USA
>NSP15	hCoV-19/USA/NY-PRL-2021_0726_00I11/2021	2021-07-21	EPI_ISL_3188386	Original	hCoV-19^^New York	Human	Pandemic Response Lab - NYC	Pandemic Response Lab	Lee	USA
>NSP15	hCoV-19/Peru/ARE-INS-4085/2021	2021-07-23	EPI_ISL_4080160	Original	hCoV-19^^Arequipa	Human	Laboratorio de Referencia Nacional de Virus Respiratorios. Centro Nacional de Salud Publica. Instituto Nacional de Salud Peru.	Laboratorio de Referencia Nacional d
>NSP15	hCoV-19/Peru/ARE-UNSA-2761/2021	2021-07-26	EPI_ISL_4503174	Original	hCoV-19^^Arequipa	Human	Laboratorio de Biolog\u00eda Molecular de la Universidad Nacional de San Agust\u00edn de Arequipa	Laboratorio de Recursos Gen\u00e9ticos y Gen\u00e9tica Molecular
>NSP15	hCoV-19/Peru/ARE-UNSA-2762/2021	2021-07-26	EPI_ISL_4503175	Original	hCoV-19^^Arequipa	Human	Laboratorio de Biolog\u00eda Molecular de la Universidad Nacional de San Agust\u00edn de Arequipa	Laboratorio de Recursos Gen\u00e9ticos y Gen\u00e9tica Molecular
>NSP15	hCoV-19/France/IDF-IPP21160/2021	2021-08-03	EPI_ISL_3804124	Original	hCoV-19^^Ile-de-France	Human	Labo Analyses Med	National Reference Center for Viruses of Respiratory Infections	Malabat	France
>NSP15	hCoV-19/USA/NY-CDC-LC0179088/2021	2021-08-09	EPI_ISL_3747476	Original	hCoV-19^^New York	Human	Laboratory Corporation of America	Centers for Disease Control and Prevention Division of Viral Diseases	Howard	USA
>NSP15	hCoV-19/USA/MD-IGS-042122101454A/2021	2021-08-09	EPI_ISL_4029649	Original	hCoV-19^^Maryland	Human	Maryland Genomics	Maryland Genomics	Genomics	USA
>NSP15	hCoV-19/Spain/CL-COV12521/2021	2021-08-09	EPI_ISL_4272379	Original	hCoV-19^^Castilla y Leon	Human	SARS-CoV-2 Sequencing Castilla y Leon-Spain Consortium	SARS-CoV-2 Sequencing Castilla y Leon-Spain Consortium	Hernandez	Spain
>NSP15	hCoV-19/USA/MD-HP08590-PIDJYMDRHR/2021	2021-08-09	EPI_ISL_3814710	Original	hCoV-19^^Maryland	Human	Johns Hopkins Hospital Department of Pathology	Johns Hopkins Hospital Department of Pathology	Morris	USA
>NSP15	hCoV-19/USA/GA-CDC-LC0186854/2021	2021-08-11	EPI_ISL_3743377	Original	hCoV-19^^Georgia	Human	Laboratory Corporation of America	Centers for Disease Control and Prevention Division of Viral Diseases	Howard	USA
>NSP15	hCoV-19/Indonesia/KI-GS-FKUINIHRD-0031/2021	2021-08-11	EPI_ISL_4520521	Original	hCoV-19^^Kalimantan Timur	Human	Dinkes Provinsi Kalimantan Timur (RSKD Balikpapan)	Faculty of Medicine	Syam	Indonesia
>NSP15	hCoV-19/USA/IL-CDC-LC0183895/2021	2021-08-12	EPI_ISL_3743036	Original	hCoV-19^^Illinois	Human	Laboratory Corporation of America	Centers for Disease Control and Prevention Division of Viral Diseases	Howard	USA
>NSP15	hCoV-19/Indonesia/KI-GS-FKUINIHRD-0041/2021	2021-08-12	EPI_ISL_4520531	Original	hCoV-19^^Kalimantan Timur	Human	Dinkes Provinsi Kalimantan Timur (RSKD Balikpapan)	Faculty of Medicine	Syam	Indonesia
>NSP15	hCoV-19/USA/MD-IVY-ZZX9KWZD/2021	2021-08-13	EPI_ISL_4052770	Original	hCoV-19^^Maryland	Human	IVY3 Central Lab	Lauring Lab	Gilbert	USA
>NSP15	hCoV-19/USA/NY-MSHSPSP-PV38369/2021	2021-08-13	EPI_ISL_6493420	Original	hCoV-19^^New York	Human	MSHS Clinical Microbiology Laboratories	MSHS Pathogen Surveillance Program	van Bakel	USA
>NSP15	hCoV-19/USA/MD-HP08583-PIDQLKRWTA/2021	2021-08-13	EPI_ISL_3814620	Original	hCoV-19^^Maryland	Human	Johns Hopkins Hospital Department of Pathology	Johns Hopkins Hospital Department of Pathology	Morris	USA
>NSP15	hCoV-19/USA/CO-CDPHE-2101600176/2021	2021-08-18	EPI_ISL_6599956	Original	hCoV-19^^Colorado	Human	Colorado Department of Public Health and Environment	Colorado Department of Public Health and Environment	Hetherington-Rauth	USA
>NSP15	hCoV-19/England/NEWC-1C272C2/2021	2021-08-19	EPI_ISL_3971539	Original	hCoV-19^^England	Human	Integrated Covid Hub North East	Wellcome Sanger Institute for the COVID-19 Genomics UK (COG-UK) Consortium	Davies	United Kingdom
>NSP15	hCoV-19/Germany/NI-RKI-I-211024/2021	2021-08-23	EPI_ISL_3885281	Original	hCoV-19^^Lower Saxony	Human	nordlab - Partnerschaftspraxis fu\u0308r Laboratoriumsmedizin	Robert Koch Institute	Drechsel	Germany
>NSP15	hCoV-19/USA/GA-CDC-MMB09913182/2021	2021-08-23	EPI_ISL_4925218	Original	hCoV-19^^Georgia	Human	Mako Medical	Centers for Disease Control and Prevention Division of Viral Diseases	Howard	USA
>NSP15	hCoV-19/USA/GA-CDC-MMB09913285/2021	2021-08-23	EPI_ISL_4925210	Original	hCoV-19^^Georgia	Human	Mako Medical	Centers for Disease Control and Prevention Division of Viral Diseases	Howard	USA
>NSP15	hCoV-19/Germany/BW-RKI-I-220798/2021	2021-08-28	EPI_ISL_4040828	Original	hCoV-19^^Baden-Wurttemberg	Human	SYNLAB MVZ Leinfelden-Echterdingen	Robert Koch Institute	Drechsel	Germany
>NSP15	hCoV-19/Germany/BW-RKI-I-220778/2021	2021-08-28	EPI_ISL_4040808	Original	hCoV-19^^Baden-Wurttemberg	Human	SYNLAB MVZ Leinfelden-Echterdingen	Robert Koch Institute	Drechsel	Germany
>NSP15	hCoV-19/Germany/BW-RKI-I-220522/2021	2021-08-30	EPI_ISL_4040566	Original	hCoV-19^^Baden-Wurttemberg	Human	Limbach - MVZ Humangenetik Ulm	Robert Koch Institute	Drechsel	Germany
>NSP15	hCoV-19/USA/GA-CDC-STM-000727514/2021	2021-08-31	EPI_ISL_6338588	Original	hCoV-19^^Georgia	Human	Helix	Centers for Disease Control and Prevention Division of Viral Diseases	Howard	USA
>NSP15	hCoV-19/USA/FL-BPHL-16934/2021	2021-08-31	EPI_ISL_7459769	Original	hCoV-19^^Florida	Human	Florida Bureau of Public Health Laboratories	Florida Bureau of Public Health Laboratories	Blanton	USA
>NSP15	hCoV-19/USA/OH-ODH-SC1063337/2021	2021-09-02	EPI_ISL_5599636	Original	hCoV-19^^Ohio	Human	Ohio Department of Health Laboratory	Ohio Department of Health Laboratory	Holmes	USA
>NSP15	hCoV-19/USA/AR-CDC-ASC210103630/2021	2021-09-03	EPI_ISL_4384266	Original	hCoV-19^^Arkansas	Human	Aegis Sciences Corporation	Centers for Disease Control and Prevention Division of Viral Diseases	Howard	USA
>NSP15	hCoV-19/USA/IN-CDC-LC0254606/2021	2021-09-03	EPI_ISL_4482462	Original	hCoV-19^^Indiana	Human	Laboratory Corporation of America	Centers for Disease Control and Prevention Division of Viral Diseases	Howard	USA
>NSP15	hCoV-19/USA/OH-CDC-LC0254605/2021	2021-09-03	EPI_ISL_4482393	Original	hCoV-19^^Ohio	Human	Laboratory Corporation of America	Centers for Disease Control and Prevention Division of Viral Diseases	Howard	USA
>NSP15	hCoV-19/USA/OH-CDC-LC0254603/2021	2021-09-03	EPI_ISL_4482392	Original	hCoV-19^^Ohio	Human	Laboratory Corporation of America	Centers for Disease Control and Prevention Division of Viral Diseases	Howard	USA
>NSP15	hCoV-19/Germany/BW-RKI-I-236056/2021	2021-09-07	EPI_ISL_4229569	Original	hCoV-19^^Baden-Wurttemberg	Human	SYNLAB MVZ Leinfelden-Echterdingen	Robert Koch Institute	Drechsel	Germany
>NSP15	hCoV-19/USA/NM-CDC-QDX28654407/2021	2021-09-10	EPI_ISL_4629882	Original	hCoV-19^^New Mexico	Human	Quest Diagnostics Incorporated	Centers for Disease Control and Prevention Division of Viral Diseases	Howard	USA
>NSP15	hCoV-19/Germany/BW-RKI-I-246472/2021	2021-09-11	EPI_ISL_4442900	Original	hCoV-19^^Baden-Wurttemberg	Human	SYNLAB MVZ Leinfelden-Echterdingen	Robert Koch Institute	Drechsel	Germany
>NSP15	hCoV-19/USA/OH-CDC-QDX28938644/2021	2021-09-16	EPI_ISL_5068359	Original	hCoV-19^^Ohio	Human	Quest Diagnostics Incorporated	Centers for Disease Control and Prevention Division of Viral Diseases	Howard	USA
>NSP15	hCoV-19/USA/WA-S13964/2021	2021-09-16	EPI_ISL_6490447	Original	hCoV-19^^Washington	Human	Northwest Laboratory	Seattle Flu Study	Truong	USA
>NSP15	hCoV-19/USA/FL-CDC-QDX28938723/2021	2021-09-18	EPI_ISL_5069101	Original	hCoV-19^^Florida	Human	Quest Diagnostics Incorporated	Centers for Disease Control and Prevention Division of Viral Diseases	Howard	USA
>NSP15	hCoV-19/USA/GA-CDC-LC0293443/2021	2021-09-23	EPI_ISL_5090727	Original	hCoV-19^^Georgia	Human	Laboratory Corporation of America	Centers for Disease Control and Prevention Division of Viral Diseases	Howard	USA
>NSP15	hCoV-19/Germany/SH-RKI-I-273677/2021	2021-09-23	EPI_ISL_5116358	Original	hCoV-19^^Schleswig-Holstein	Human	LADR Zentrallabor DR. Kramer & Kollegen Geesthacht	Robert Koch Institute	Drechsel	Germany
>NSP15	hCoV-19/England/MILK-1FB1260/2021	2021-09-26	EPI_ISL_4764924	Original	hCoV-19^^England	Human	Lighthouse Lab in Milton Keynes	Wellcome Sanger Institute for the COVID-19 Genomics UK (COG-UK) Consortium	Davies	United Kingdom
>NSP15	hCoV-19/USA/CA-CDPH-6000003135/2021	2021-09-26	EPI_ISL_9756423	Original	hCoV-19^^California	Human	Kings CHD	California Department of Public Health	Smith	USA
>NSP15	hCoV-19/lion/USA/OH-21-029137-001/2021	2021-09-28	EPI_ISL_5899817	Original	hCoV-19^^Ohio	Panthera leo	Ohio Animal Disease Diagnostic Laboratory	Diagnostic Virology Laboratory	Killian	USA
>NSP15	hCoV-19/Germany/NI-RKI-I-282131/2021	2021-09-29	EPI_ISL_5123173	Original	hCoV-19^^Lower Saxony	Human	amedes MVZ Hannover	Robert Koch Institute	Drechsel	Germany
>NSP15	hCoV-19/USA/VA-CDC-LC0309625/2021	2021-09-29	EPI_ISL_5179125	Original	hCoV-19^^Virginia	Human	Laboratory Corporation of America	Centers for Disease Control and Prevention Division of Viral Diseases	Howard	USA
>NSP15	hCoV-19/USA/CO-CDPHE-2101876985/2021	2021-09-30	EPI_ISL_5988919	Original	hCoV-19^^Colorado	Human	Colorado Department of Public Health and Environment	Colorado Department of Public Health and Environment	Hetherington-Rauth	USA
>NSP15	hCoV-19/Nigeria/ON295/2021	2021-10-01	EPI_ISL_9695459	Original	hCoV-19^^Abuja	Human	Nigeria Centre for Disease Control (NCDC)	African Centre of Excellence for Genomics of Infectious Diseases (ACEGID)	Oluniyi	Nigeria
>NSP15	hCoV-19/Russia/MOW-CRIE-L219D0086u/2021	2021-10-02	EPI_ISL_6641245	Original	hCoV-19^^Moscow	Human	Molecular diagnostic laboratory of Federal Budget Institution of Science \Central Research Institute of Epidemiology\ of The Federal Service on Customers' R
>NSP15	hCoV-19/USA/WI-WSLH-220803/2021	2021-10-03	EPI_ISL_5868275	Original	hCoV-19^^Wisconsin	Human	Wisconsin State Laboratory of Hygiene Communicable Disease Division	Wisconsin State Laboratory of Hygiene Communicable Disease Division	Florek	USA
>NSP15	hCoV-19/England/MILK-201A10A/2021	2021-10-04	EPI_ISL_5012005	Original	hCoV-19^^England	Human	Lighthouse Lab in Milton Keynes	Wellcome Sanger Institute for the COVID-19 Genomics UK (COG-UK) Consortium	Davies	United Kingdom
>NSP15	hCoV-19/England/MILK-2037231/2021	2021-10-04	EPI_ISL_5026813	Original	hCoV-19^^England	Human	Lighthouse Lab in Milton Keynes	Wellcome Sanger Institute for the COVID-19 Genomics UK (COG-UK) Consortium	Davies	United Kingdom
>NSP15	hCoV-19/USA/TX-CDC-ASC210201545/2021	2021-10-05	EPI_ISL_6061715	Original	hCoV-19^^Texas	Human	Aegis Sciences Corporation	Centers for Disease Control and Prevention Division of Viral Diseases	Howard	USA
>NSP15	hCoV-19/Canada/AB-ABPHL-37732/2021	2021-10-05	EPI_ISL_6661320	Original	hCoV-19^^Alberta	Human	Edmonton Provincial Lab	Public Health Agency of Canada (PHAC) National Microbiology Laboratory	Tyler	Canada
>NSP15	hCoV-19/USA/OH-CDC-ASC210314549/2021	2021-10-06	EPI_ISL_6067936	Original	hCoV-19^^Ohio	Human	Aegis Sciences Corporation	Centers for Disease Control and Prevention Division of Viral Diseases	Howard	USA
>NSP15	hCoV-19/USA/CT-Yale-11670/2021	2021-10-07	EPI_ISL_5644860	Original	hCoV-19^^Connecticut	Human	Yale Clinical Virology Lab	Grubaugh Lab - Yale School of Public Health	Pham	USA
>NSP15	hCoV-19/Denmark/DCGC-181872/2021	2021-10-08	EPI_ISL_5140710	Original	hCoV-19^^Hovedstaden	Human	Department of Bacteria	Statens Serum Institut Bioinformatics and Microbial Genomics	Matusevicius	Denmark
>NSP15	hCoV-19/USA/OH-CDC-QDX29600876/2021	2021-10-08	EPI_ISL_5586605	Original	hCoV-19^^Ohio	Human	Quest Diagnostics Incorporated	Centers for Disease Control and Prevention Division of Viral Diseases	Howard	USA
>NSP15	hCoV-19/USA/OH-CDC-LC0335437/2021	2021-10-08	EPI_ISL_5874050	Original	hCoV-19^^Ohio	Human	Laboratory Corporation of America	Centers for Disease Control and Prevention Division of Viral Diseases	Howard	USA
>NSP15	hCoV-19/England/MILK-2735A52/2021	2021-10-12	EPI_ISL_5269127	Original	hCoV-19^^England	Human	Lighthouse Lab in Milton Keynes	Wellcome Sanger Institute for the COVID-19 Genomics UK (COG-UK) Consortium	Davies	United Kingdom
>NSP15	hCoV-19/France/CVL-IPP30021/2021	2021-10-12	EPI_ISL_5717768	Original	hCoV-19^^Centre Val de Loire	Human	Labo Analyses Med	National Reference Center for Viruses of Respiratory Infections	Fumey	France
>NSP15	hCoV-19/France/PDL-IPP29861/2021	2021-10-12	EPI_ISL_5717388	Original	hCoV-19^^Pays de La Loire	Human	Labo Analyses Med	National Reference Center for Viruses of Respiratory Infections	Fumey	France
>NSP15	hCoV-19/USA/VA-CDC-LC0331214/2021	2021-10-13	EPI_ISL_5876707	Original	hCoV-19^^Virginia	Human	Laboratory Corporation of America	Centers for Disease Control and Prevention Division of Viral Diseases	Howard	USA
>NSP15	hCoV-19/England/ALDP-27528CE/2021	2021-10-14	EPI_ISL_5352625	Original	hCoV-19^^England	Human	Lighthouse Lab in Alderley Park	Wellcome Sanger Institute for the COVID-19 Genomics UK (COG-UK) Consortium	Davies	United Kingdom
>NSP15	hCoV-19/England/BRBR-2785859/2021	2021-10-15	EPI_ISL_5794302	Original	hCoV-19^^England	Human	Berkshire and Surrey Pathology Services Lighthouse Laboratory	Wellcome Sanger Institute for the COVID-19 Genomics UK (COG-UK) Consortium	Davies	United Kingdom
>NSP15	hCoV-19/USA/VA-CDC-LC0331125/2021	2021-10-15	EPI_ISL_5878240	Original	hCoV-19^^Virginia	Human	Laboratory Corporation of America	Centers for Disease Control and Prevention Division of Viral Diseases	Howard	USA
>NSP15	hCoV-19/England/PLYM-27CA69A/2021	2021-10-18	EPI_ISL_5529134	Original	hCoV-19^^England	Human	Lighthouse Laboratory Plymouth	Wellcome Sanger Institute for the COVID-19 Genomics UK (COG-UK) Consortium	Davies	United Kingdom
>NSP15	hCoV-19/USA/OH-CDC-LC0342958/2021	2021-10-18	EPI_ISL_6079015	Original	hCoV-19^^Ohio	Human	Laboratory Corporation of America	Centers for Disease Control and Prevention Division of Viral Diseases	Howard	USA
>NSP15	hCoV-19/USA/TX-CDC-ASC210468228/2021	2021-10-18	EPI_ISL_6524846	Original	hCoV-19^^Texas	Human	Aegis Sciences Corporation	Centers for Disease Control and Prevention Division of Viral Diseases	Howard	USA
>NSP15	hCoV-19/USA/VA-CDC-LC0342643/2021	2021-10-20	EPI_ISL_6086314	Original	hCoV-19^^Virginia	Human	Laboratory Corporation of America	Centers for Disease Control and Prevention Division of Viral Diseases	Howard	USA
>NSP15	hCoV-19/USA/OH-CDC-ASC210473357/2021	2021-10-20	EPI_ISL_6529388	Original	hCoV-19^^Ohio	Human	Aegis Sciences Corporation	Centers for Disease Control and Prevention Division of Viral Diseases	Howard	USA
>NSP15	hCoV-19/England/MILK-284A093/2021	2021-10-23	EPI_ISL_5784752	Original	hCoV-19^^England	Human	Lighthouse Lab in Milton Keynes	Wellcome Sanger Institute for the COVID-19 Genomics UK (COG-UK) Consortium	Davies	United Kingdom
>NSP15	hCoV-19/England/MILK-284A057/2021	2021-10-23	EPI_ISL_5784816	Original	hCoV-19^^England	Human	Lighthouse Lab in Milton Keynes	Wellcome Sanger Institute for the COVID-19 Genomics UK (COG-UK) Consortium	Davies	United Kingdom
>NSP15	hCoV-19/England/MILK-2827F08/2021	2021-10-23	EPI_ISL_5918792	Original	hCoV-19^^England	Human	Lighthouse Lab in Milton Keynes	Wellcome Sanger Institute for the COVID-19 Genomics UK (COG-UK) Consortium	Davies	United Kingdom
>NSP15	hCoV-19/USA/CA-CDPH-3000261541/2021	2021-10-24	EPI_ISL_6265444	Original	hCoV-19^^California	Human	CDPH VBL	California Department of Public Health	Smith	USA
>NSP15	hCoV-19/Wales/PHWC-PR44O1/2021	2021-10-25	EPI_ISL_6138683	Original	hCoV-19^^Wales	Human	Originating lab	Public Health Wales Microbiology Cardiff Wales Specialist Virology Centre	Moore	United Kingdom
>NSP15	hCoV-19/England/MILK-2866592/2021	2021-10-26	EPI_ISL_5827490	Original	hCoV-19^^England	Human	Lighthouse Lab in Milton Keynes	Wellcome Sanger Institute for the COVID-19 Genomics UK (COG-UK) Consortium	Davies	United Kingdom
>NSP15	hCoV-19/Scotland/QEUH-28955F4/2021	2021-10-26	EPI_ISL_6049061	Original	hCoV-19^^Scotland	Human	Lighthouse Lab in Glasgow	Wellcome Sanger Institute for the COVID-19 Genomics UK (COG-UK) Consortium	Davies	United Kingdom
>NSP15	hCoV-19/France/NAQ-HCL021199821601/2021	2021-10-27	EPI_ISL_6605630	Original	hCoV-19^^Nouvelle-Aquitaine	Human	LAM BIO 86 SITE DE CHAUMONT	CNR Virus des Infections Respiratoires - France SUD	Bal	France
>NSP15	hCoV-19/France/NAQ-HCL021197021901/2021	2021-10-28	EPI_ISL_6290807	Original	hCoV-19^^Nouvelle-Aquitaine	Human	LAM BIO 86 SITE DE CHAUMONT	CNR Virus des Infections Respiratoires - France SUD	Bal	France
>NSP15	hCoV-19/USA/FL-BPHL-15346/2021	2021-11-01	EPI_ISL_6566242	Original	hCoV-19^^Florida	Human	Florida Bureau of Public Health Laboratories	Florida Bureau of Public Health Laboratories	Blanton	USA
>NSP15	hCoV-19/Russia/MOW-CRIE-L219B0040u_6879/2021	2021-11-02	EPI_ISL_6901298	Original	hCoV-19^^Moscow	Human	Molecular diagnostic laboratory of Federal Budget Institution of Science \Central Research Institute of Epidemiology\ of The Federal Service on Custome
>NSP15	hCoV-19/USA/VA-CDC-ASC210385831/2021	2021-11-03	EPI_ISL_7917447	Original	hCoV-19^^Virginia	Human	Aegis Sciences Corporation	Centers for Disease Control and Prevention Division of Viral Diseases	Howard	USA
>NSP15	hCoV-19/USA/MA-CDCBI-CRSP_EKHKWRBY3YWSOL43/2021	2021-11-04	EPI_ISL_6307230	Original	hCoV-19^^Massachusetts	Human	Broad Institute Clinical Research Sequencing Platform	Infectious Disease Program	Park	USA
>NSP15	hCoV-19/USA/NE-CUMC_21312014/2021	2021-11-05	EPI_ISL_6362054	Original	hCoV-19^^Nebraska	Human	Creighton University Medical Center	Creighton COVID Consortium	Watson	USA
>NSP15	hCoV-19/France/CVL-CERBAHC-11440812/2021	2021-11-05	EPI_ISL_7015748	Original	hCoV-19^^Centre-Val de Loire	Human	CERBALLIANCE CENTRE VAL DE LOIRE	CERBA HealthCare	Rouini	France
>NSP15	hCoV-19/USA/NY-SUNYQB-55210128201577/2021	2021-11-06	EPI_ISL_8177951	Original	hCoV-19^^New York	Human	Quadrant Laboratories	SUNY Upstate Medical University	Middleton	USA
>NSP15	hCoV-19/England/MILK-29A1433/2021	2021-11-07	EPI_ISL_6301127	Original	hCoV-19^^England	Human	Lighthouse Lab in Milton Keynes	Wellcome Sanger Institute for the COVID-19 Genomics UK (COG-UK) Consortium	Davies	United Kingdom
>NSP15	hCoV-19/USA/NE-CDC-ASC210526402/2021	2021-11-07	EPI_ISL_7924887	Original	hCoV-19^^Nebraska	Human	Aegis Sciences Corporation	Centers for Disease Control and Prevention Division of Viral Diseases	Howard	USA
>NSP15	hCoV-19/USA/KS-KHEL-6993/2021	2021-11-08	EPI_ISL_6335130	Original	hCoV-19^^Kansas	Human	Kansas Health and Environmental Lab	Kansas Health and Environmental Lab	Grose	USA
>NSP15	hCoV-19/England/MILK-29CF4D5/2021	2021-11-08	EPI_ISL_6357333	Original	hCoV-19^^England	Human	Lighthouse Lab in Milton Keynes	Wellcome Sanger Institute for the COVID-19 Genomics UK (COG-UK) Consortium	Davies	United Kingdom
>NSP15	hCoV-19/England/MILK-29CF4C6/2021	2021-11-08	EPI_ISL_6357851	Original	hCoV-19^^England	Human	Lighthouse Lab in Milton Keynes	Wellcome Sanger Institute for the COVID-19 Genomics UK (COG-UK) Consortium	Davies	United Kingdom
>NSP15	hCoV-19/USA/KS-CDC-2-5184113/2021	2021-11-08	EPI_ISL_7265602	Original	hCoV-19^^Kansas	Human	KS Health and Environmental Laboratories	Centers for Disease Control and Prevention Division of Viral Diseases	Howard	USA
>NSP15	hCoV-19/USA/OH-CDC-LC0380377/2021	2021-11-09	EPI_ISL_6791359	Original	hCoV-19^^Ohio	Human	Laboratory Corporation of America	Centers for Disease Control and Prevention Division of Viral Diseases	Howard	USA
>NSP15	hCoV-19/USA/NC-ECU-CORVASEQ-110656113/2021	2021-11-09	EPI_ISL_7328819	Original	hCoV-19^^North Carolina	Human	Molecular Biology Laboratory	Brody Integrative Genomics Core	Huang	USA
>NSP15	hCoV-19/Israel/ICH-760596046/2021	2021-11-10	EPI_ISL_6709020	Original	hCoV-19^^Israel	Human	Clinical Microbiology Laboratory	Clinical Microbiology Laboratory	Levytskyi	Israel
>NSP15	hCoV-19/Lithuania/S21L397/2021	2021-11-10	EPI_ISL_7084068	Original	hCoV-19^^Telsiu apskr	Human	UAB \Baltic Medics\	Vilnius University Hospital Santaros Klinikos	Vasionis	Lithuania
>NSP15	hCoV-19/England/MILK-2A62D32/2021	2021-11-11	EPI_ISL_6557831	Original	hCoV-19^^England	Human	Lighthouse Lab in Milton Keynes	Wellcome Sanger Institute for the COVID-19 Genomics UK (COG-UK) Consortium	Davies	United Kingdom
>NSP15	hCoV-19/USA/NC-ECU-CORVASEQ-110727461/2021	2021-11-14	EPI_ISL_7328782	Original	hCoV-19^^North Carolina	Human	Molecular Biology Laboratory	Brody Integrative Genomics Core	Huang	USA
>NSP15	hCoV-19/England/PLYM-2AA7214/2021	2021-11-15	EPI_ISL_6591566	Original	hCoV-19^^England	Human	Lighthouse Laboratory Plymouth	Wellcome Sanger Institute for the COVID-19 Genomics UK (COG-UK) Consortium	Davies	United Kingdom
>NSP15	hCoV-19/USA/VA-CDC-LC0393682/2021	2021-11-16	EPI_ISL_7249931	Original	hCoV-19^^Virginia	Human	Laboratory Corporation of America	Centers for Disease Control and Prevention Division of Viral Diseases	Howard	USA
>NSP15	hCoV-19/USA/OH-CDC-LC0397027/2021	2021-11-18	EPI_ISL_7664109	Original	hCoV-19^^Ohio	Human	Laboratory Corporation of America	Centers for Disease Control and Prevention Division of Viral Diseases	Howard	USA
>NSP15	hCoV-19/USA/OH-CDC-LC0395631/2021	2021-11-18	EPI_ISL_7664278	Original	hCoV-19^^Ohio	Human	Laboratory Corporation of America	Centers for Disease Control and Prevention Division of Viral Diseases	Howard	USA
>NSP15	hCoV-19/USA/AZ-ASU25020/2021	2021-11-20	EPI_ISL_7268038	Original	hCoV-19^^Arizona	Human	Arizona State University	Arizona State University	Holland	USA
>NSP15	hCoV-19/Argentina/INEI114188/2021	2021-11-20	EPI_ISL_8688958	Original	hCoV-19^^Buenos Aires	Human	Servicio Virosis Respiratorias-Departamento Virolog\u00eda-INEI	Instituto Nacional Enfermedades Infecciosas C.G.Malbran	Baumeister	Argentina
>NSP15	hCoV-19/USA/AZ-CDC-ASC210713925/2021	2021-11-21	EPI_ISL_7179061	Original	hCoV-19^^Arizona	Human	Aegis Sciences Corporation	Centers for Disease Control and Prevention Division of Viral Diseases	Howard	USA
>NSP15	hCoV-19/Germany/BW-RKI-I-354933/2021	2021-11-25	EPI_ISL_7416766	Original	hCoV-19^^Baden-Wurttemberg	Human	MVZ Labor Dr. Limbach & Kollegen GbR	Robert Koch Institute	Drechsel	Germany
>NSP15	hCoV-19/Germany/BW-RKI-I-350742/2021	2021-11-26	EPI_ISL_7110311	Original	hCoV-19^^Baden-Wurttemberg	Human	SYNLAB MVZ Leinfelden-Echterdingen	Robert Koch Institute	Drechsel	Germany
>NSP15	hCoV-19/USA/OH-CDC-LC0401302/2021	2021-11-26	EPI_ISL_7670404	Original	hCoV-19^^Ohio	Human	Laboratory Corporation of America	Centers for Disease Control and Prevention Division of Viral Diseases	Howard	USA
>NSP15	hCoV-19/USA/OH-CDC-LC0408657/2021	2021-11-26	EPI_ISL_7902470	Original	hCoV-19^^Ohio	Human	Laboratory Corporation of America	Centers for Disease Control and Prevention Division of Viral Diseases	Howard	USA
>NSP15	hCoV-19/India/KL-GENESCOV09050/2021	2021-11-26	EPI_ISL_8985499	Original	hCoV-19^^Kerala	Human	INSACOG-IGIB and Kerala State SARS-COV-2 Genome Surveillance Programme (GENESCOV2)	INSACOG-IGIB and Kerala State SARS-COV-2 Genome Surveillance Programme (GENES
>NSP15	hCoV-19/England/MILK-2C43E32/2021	2021-11-28	EPI_ISL_7185929	Original	hCoV-19^^England	Human	Lighthouse Lab in Milton Keynes	Wellcome Sanger Institute for the COVID-19 Genomics UK (COG-UK) Consortium	Davies	United Kingdom
>NSP15	hCoV-19/USA/VA-DCLS-11082/2021	2021-11-28	EPI_ISL_8144222	Original	hCoV-19^^Virginia	Human	Virginia Division of Consolidated Laboratory Services	Virginia Division of Consolidated Laboratory Services	St. Jacques	USA
>NSP15	hCoV-19/India/KL-GENESCOV09060/2021	2021-11-28	EPI_ISL_8985508	Original	hCoV-19^^Kerala	Human	INSACOG-IGIB and Kerala State SARS-COV-2 Genome Surveillance Programme (GENESCOV2)	INSACOG-IGIB and Kerala State SARS-COV-2 Genome Surveillance Programme (GENES
>NSP15	hCoV-19/England/MILK-2C6A828/2021	2021-11-29	EPI_ISL_7203771	Original	hCoV-19^^England	Human	Lighthouse Lab in Milton Keynes	Wellcome Sanger Institute for the COVID-19 Genomics UK (COG-UK) Consortium	Davies	United Kingdom
>NSP15	hCoV-19/USA/OH-CDC-MMB11864867/2021	2021-11-29	EPI_ISL_8157920	Original	hCoV-19^^Ohio	Human	Mako Medical	Centers for Disease Control and Prevention Division of Viral Diseases	Howard	USA
>NSP15	hCoV-19/USA/OH-CDC-MMB11873470/2021	2021-11-29	EPI_ISL_8157998	Original	hCoV-19^^Ohio	Human	Mako Medical	Centers for Disease Control and Prevention Division of Viral Diseases	Howard	USA
>NSP15	hCoV-19/USA/NE-CDC-LC0410653/2021	2021-11-29	EPI_ISL_7910869	Original	hCoV-19^^Nebraska	Human	Laboratory Corporation of America	Centers for Disease Control and Prevention Division of Viral Diseases	Howard	USA
>NSP15	hCoV-19/Wales/PHWC-PF3J1Y/2021	2021-11-29	EPI_ISL_7728196	Original	hCoV-19^^Wales	Human	Originating lab	Public Health Wales Microbiology Cardiff Wales Specialist Virology Centre	Moore	United Kingdom
>NSP15	hCoV-19/Germany/TH-RKI-I-369688/2021	2021-11-29	EPI_ISL_7752572	Original	hCoV-19^^Thuringia	Human	amedes MVZ Jena	Robert Koch Institute	Drechsel	Germany
>NSP15	hCoV-19/Germany/TH-RKI-I-369691/2021	2021-11-29	EPI_ISL_7752576	Original	hCoV-19^^Thuringia	Human	amedes MVZ Jena	Robert Koch Institute	Drechsel	Germany
>NSP15	hCoV-19/India/KL-GENESCOV09073/2021	2021-11-30	EPI_ISL_8985521	Original	hCoV-19^^Kerala	Human	INSACOG-IGIB and Kerala State SARS-COV-2 Genome Surveillance Programme (GENESCOV2)	INSACOG-IGIB and Kerala State SARS-COV-2 Genome Surveillance Programme (GENES
>NSP15	hCoV-19/England/MILK-2CF15F2/2021	2021-12-01	EPI_ISL_7384602	Original	hCoV-19^^England	Human	Lighthouse Lab in Milton Keynes	Wellcome Sanger Institute for the COVID-19 Genomics UK (COG-UK) Consortium	Davies	United Kingdom
>NSP15	hCoV-19/Germany/BY-RKI-I-363437/2021	2021-12-01	EPI_ISL_7440087	Original	hCoV-19^^Bavaria	Human	SYNLAB MVZ Weiden	Robert Koch Institute	Drechsel	Germany
>NSP15	hCoV-19/USA/OH-CDC-MMB11923771/2021	2021-12-01	EPI_ISL_8371229	Original	hCoV-19^^Ohio	Human	Mako Medical	Centers for Disease Control and Prevention Division of Viral Diseases	Howard	USA
>NSP15	hCoV-19/India/SK-INSACOG-1122700034194/2021	2021-12-01	EPI_ISL_8661099	Original	hCoV-19^^Sikkim	Human	INSACOG-Sikkim	National Institute of Biomedical Genomics \u2013 INSACOG	Maitra	India
>NSP15	hCoV-19/India/SK-INSACOG-1122700034181/2021	2021-12-01	EPI_ISL_8661103	Original	hCoV-19^^Sikkim	Human	INSACOG-Sikkim	National Institute of Biomedical Genomics \u2013 INSACOG	Maitra	India
>NSP15	hCoV-19/England/MILK-2CE6A3D/2021	2021-12-02	EPI_ISL_7483694	Original	hCoV-19^^England	Human	Lighthouse Lab in Milton Keynes	Wellcome Sanger Institute for the COVID-19 Genomics UK (COG-UK) Consortium	Davies	United Kingdom
>NSP15	hCoV-19/England/MILK-2CE510C/2021	2021-12-02	EPI_ISL_7483645	Original	hCoV-19^^England	Human	Lighthouse Lab in Milton Keynes	Wellcome Sanger Institute for the COVID-19 Genomics UK (COG-UK) Consortium	Davies	United Kingdom
[truncated: 196 more rows]
[truncated: 3 more columns]

## Sheet: K13N G C
Gene name	Isolate name	YYY-MM_DD	Isolate ID	Passage details/history	Type^^location/state	Host	Originating lab	Submitting lab	Submitter	Location
[truncated: 35 more rows]

## Sheet: K13N G T
Gene name	Isolate name	YYY-MM_DD	Isolate ID	Passage details/history	Type^^location/state	Host	Originating lab	Submitting lab	Submitter	Location
[truncated: 7,360 more rows]

[truncated: 21 more sheets: G18R G A, G18R G C, G18E, T34I, A93S, T115A, V128F, D133Y, L163F, P206S, R207S G C, R207S G T, D220Y, H235Y, K260R, K290N G C, K290N G T, K290N . T, K290N . C, W333C G T …]
