# Supplementary material for: Biochemical Characterization of Emerging SARS-CoV-2 Nsp15 Endoribonuclease Variants
Source: bioRxiv. 2022 May 12:2022.05.10.491349. Preprint. [Version 1] doi: 10.1101/2022.05.10.491349 (PMC9128782; doi:10.1101/2022.05.10.491349)
Supplement: Supplement 5 [file media-5.xlsx]

## Sheet: GISAID_0614_fasta_list
Virus name	Accession No.	Collected	Originating laboratory	Submitting laboratory
hCoV-19/USA/AZ-TG812220/2020	EPI_ISL_1689387	2020-11-05	Sonora Quest Laboratories	TGen North
hCoV-19/Sweden/SE00451339/2021	EPI_ISL_1903311	2021-04-24	Swedish national genomic surveillance program of SARS-CoV-2	The Public Health Agency of Sweden
hCoV-19/USA/AZ-TG812089/2020	EPI_ISL_1689210	2020-11-09	Sonora Quest Laboratories	TGen North
hCoV-19/Sweden/SE00451452/2021	EPI_ISL_1903313	2021-04-24	Swedish national genomic surveillance program of SARS-CoV-2	The Public Health Agency of Sweden
hCoV-19/USA/AZ-TG812367/2020	EPI_ISL_1688867	2020-11-09	Sonora Quest Laboratories	TGen North
hCoV-19/Sweden/SE00450604/2021	EPI_ISL_1903299	2021-04-23	Swedish national genomic surveillance program of SARS-CoV-2	The Public Health Agency of Sweden
hCoV-19/Sweden/SE00450607/2021	EPI_ISL_1903300	2021-04-23	Swedish national genomic surveillance program of SARS-CoV-2	The Public Health Agency of Sweden
hCoV-19/USA/AZ-TG812327/2021	EPI_ISL_1689360	2021-03-24	TGen North	TGen North
hCoV-19/Sweden/SE00449009/2021	EPI_ISL_1903266	2021-04-23	Swedish national genomic surveillance program of SARS-CoV-2	The Public Health Agency of Sweden
hCoV-19/USA/AZ-TG811923/2020	EPI_ISL_1688832	2020-11-09	Sonora Quest Laboratories	TGen North
hCoV-19/Sweden/SE00452149/2021	EPI_ISL_1903335	2021-04-24	Swedish national genomic surveillance program of SARS-CoV-2	The Public Health Agency of Sweden
hCoV-19/USA/GA-CDC-STM-A100270/2021	EPI_ISL_850817	2021-01-04	Helix / Illumina	Genomics and Discovery
hCoV-19/USA/CA-CZB-15874/2020	EPI_ISL_849984	2020-12-06	Santa Clara County Public Health Laboratory	Chan-Zuckerberg Biohub
hCoV-19/England/QEUH-F8A218/2021	EPI_ISL_851398	2021-01-09	Lighthouse Lab in Glasgow	Wellcome Sanger Institute for the COVID-19 Genomics UK (COG-UK) Consortium
hCoV-19/England/CAMC-F995E0/2021	EPI_ISL_851195	2021-01-09	Lighthouse Lab in Cambridge	Wellcome Sanger Institute for the COVID-19 Genomics UK (COG-UK) Consortium
hCoV-19/USA/WA-S3458/2020	EPI_ISL_849385	2020-12-07	Washington State Department of Health	Seattle Flu Study
hCoV-19/USA/IN-CDC-STM-A023/2021	EPI_ISL_850535	2021-01-02	Helix/Illumina	Genomics and Discovery
hCoV-19/USA/CA-CZB-15864/2020	EPI_ISL_849978	2020-12-06	Santa Clara County Public Health Laboratory	Chan-Zuckerberg Biohub
hCoV-19/Australia/QLD1387/2020	EPI_ISL_849704	2020-03-19	Public Health Virology Laboratory	Public Health Virology Laboratory
hCoV-19/England/QEUH-F8E557/2021	EPI_ISL_851681	2021-01-10	Lighthouse Lab in Glasgow	Wellcome Sanger Institute for the COVID-19 Genomics UK (COG-UK) Consortium
hCoV-19/USA/IN-CDC-STM-A100421/2021	EPI_ISL_850738	2021-01-06	Helix / Illumina	Genomics and Discovery
hCoV-19/USA/NY-Wadsworth-21050423-01/2021	EPI_ISL_2098455	2021-04-22	NORTHWELL HEALTH LABORATORIES	Wadsworth Center
hCoV-19/England/QEUH-F8E636/2021	EPI_ISL_851734	2021-01-10	Lighthouse Lab in Glasgow	Wellcome Sanger Institute for the COVID-19 Genomics UK (COG-UK) Consortium
hCoV-19/USA/CA-CZB-15873/2020	EPI_ISL_849983	2020-12-06	Santa Clara County Public Health Laboratory	Chan-Zuckerberg Biohub
hCoV-19/England/QEUH-F89E24/2021	EPI_ISL_851411	2021-01-09	Lighthouse Lab in Glasgow	Wellcome Sanger Institute for the COVID-19 Genomics UK (COG-UK) Consortium
hCoV-19/USA/ME-CDC-STM-A100246/2021	EPI_ISL_850825	2021-01-04	Helix / Illumina	Genomics and Discovery
hCoV-19/England/QEUH-F90376/2021	EPI_ISL_851236	2021-01-11	Lighthouse Lab in Glasgow	Wellcome Sanger Institute for the COVID-19 Genomics UK (COG-UK) Consortium
hCoV-19/England/ALDP-F9168B/2021	EPI_ISL_851712	2021-01-09	Lighthouse Lab in Alderley Park	Wellcome Sanger Institute for the COVID-19 Genomics UK (COG-UK) Consortium
hCoV-19/Germany/SH-ChVir21786/2020	EPI_ISL_849831	2020-12-25	A. Krumbholz	Charit\u00e9 Universit\u00e4tsmedizin Berlin
hCoV-19/England/QEUH-F897FC/2021	EPI_ISL_851499	2021-01-09	Lighthouse Lab in Glasgow	Wellcome Sanger Institute for the COVID-19 Genomics UK (COG-UK) Consortium
hCoV-19/South Korea/KDCA0593/2020	EPI_ISL_850279	2020-08-09	Division of Emerging Infectious Diseases	Division of Emerging Infectious Diseases
hCoV-19/USA/WA-S3465/2020	EPI_ISL_849551	2020-12-08	Washington State Department of Health	Seattle Flu Study
hCoV-19/England/QEUH-F89F4F/2021	EPI_ISL_851509	2021-01-09	Lighthouse Lab in Glasgow	Wellcome Sanger Institute for the COVID-19 Genomics UK (COG-UK) Consortium
hCoV-19/England/QEUH-F902F1/2021	EPI_ISL_851190	2021-01-11	Lighthouse Lab in Glasgow	Wellcome Sanger Institute for the COVID-19 Genomics UK (COG-UK) Consortium
hCoV-19/Germany/SH-ChVir21796/2020	EPI_ISL_849841	2020-12-26	A. Krumbholz	Charit\u00e9 Universit\u00e4tsmedizin Berlin
hCoV-19/England/QEUH-F896FF/2021	EPI_ISL_851479	2021-01-08	Lighthouse Lab in Glasgow	Wellcome Sanger Institute for the COVID-19 Genomics UK (COG-UK) Consortium
hCoV-19/England/QEUH-F8FC24/2021	EPI_ISL_851206	2021-01-10	Lighthouse Lab in Glasgow	Wellcome Sanger Institute for the COVID-19 Genomics UK (COG-UK) Consortium
hCoV-19/Germany/SH-ChVir21813/2020	EPI_ISL_849857	2020-12-26	A. Krumbholz	Charit\u00e9 Universit\u00e4tsmedizin Berlin
hCoV-19/England/QEUH-F89A7B/2021	EPI_ISL_851516	2021-01-09	Lighthouse Lab in Glasgow	Wellcome Sanger Institute for the COVID-19 Genomics UK (COG-UK) Consortium
hCoV-19/England/QEUH-F8A61C/2021	EPI_ISL_851637	2021-01-09	Lighthouse Lab in Glasgow	Wellcome Sanger Institute for the COVID-19 Genomics UK (COG-UK) Consortium
hCoV-19/Germany/SH-ChVir21769/2020	EPI_ISL_849816	2020-12-25	A. Krumbholz	Charit\u00e9 Universit\u00e4tsmedizin Berlin
hCoV-19/England/CAMC-F9A0C0/2021	EPI_ISL_851118	2021-01-10	Lighthouse Lab in Cambridge	Wellcome Sanger Institute for the COVID-19 Genomics UK (COG-UK) Consortium
hCoV-19/England/QEUH-F9033A/2021	EPI_ISL_851142	2021-01-11	Lighthouse Lab in Glasgow	Wellcome Sanger Institute for the COVID-19 Genomics UK (COG-UK) Consortium
hCoV-19/England/QEUH-F8AA4D/2021	EPI_ISL_851444	2021-01-09	Lighthouse Lab in Glasgow	Wellcome Sanger Institute for the COVID-19 Genomics UK (COG-UK) Consortium
hCoV-19/Germany/SH-ChVir21804/2020	EPI_ISL_849849	2020-12-26	A. Krumbholz	Charit\u00e9 Universit\u00e4tsmedizin Berlin
hCoV-19/USA/CA-CZB-15862/2020	EPI_ISL_849976	2020-12-06	Santa Clara County Public Health Laboratory	Chan-Zuckerberg Biohub
hCoV-19/USA/FL-CDC-STM-A024/2021	EPI_ISL_850534	2021-01-02	Helix/Illumina	Genomics and Discovery
hCoV-19/Germany/SH-ChVir21749/2020	EPI_ISL_849803	2020-12-22	A. Krumbholz	Charit\u00e9 Universit\u00e4tsmedizin Berlin
hCoV-19/USA/NY-Wadsworth-21049872-01/2021	EPI_ISL_2098424	2021-04-24	ALBANY MEDICAL CENTER	Wadsworth Center
hCoV-19/USA/CA-CZB-15863/2020	EPI_ISL_849977	2020-12-06	Santa Clara County Public Health Laboratory	Chan-Zuckerberg Biohub
hCoV-19/South Korea/KDCA0575/2020	EPI_ISL_850261	2020-08-04	Division of Emerging Infectious Diseases	Division of Emerging Infectious Diseases
hCoV-19/USA/FL-BPHL-2291/2020	EPI_ISL_849014	2020-09-29	Florida Bureau of Public Health Laboratories	Florida Bureau of Public Health Laboratories
hCoV-19/England/QEUH-F89DBE/2021	EPI_ISL_851545	2021-01-09	Lighthouse Lab in Glasgow	Wellcome Sanger Institute for the COVID-19 Genomics UK (COG-UK) Consortium
hCoV-19/USA/WA-S3414/2020	EPI_ISL_849589	2020-12-03	Washington State Department of Health	Seattle Flu Study
hCoV-19/Germany/SH-ChVir21789/2020	EPI_ISL_849834	2020-12-25	A. Krumbholz	Charit\u00e9 Universit\u00e4tsmedizin Berlin
hCoV-19/Germany/SH-ChVir21824/2020	EPI_ISL_849864	2020-12-26	A. Krumbholz	Charit\u00e9 Universit\u00e4tsmedizin Berlin
hCoV-19/USA/CA-CZB-16121/2020	EPI_ISL_850136	2020-11-30	Renegade	Chan-Zuckerberg Biohub
hCoV-19/USA/LA-CDC-STM-A100228/2021	EPI_ISL_850785	2021-01-05	Helix / Illumina	Genomics and Discovery
hCoV-19/Argentina/INEI092810/2020	EPI_ISL_849380	2020-10-10	Servicio Virosis Respiratorias-Departamento Virolog\u00eda-INEI	Instituto Nacional Enfermedades Infecciosas C.G.Malbran
hCoV-19/England/QEUH-F8A184/2021	EPI_ISL_851542	2021-01-09	Lighthouse Lab in Glasgow	Wellcome Sanger Institute for the COVID-19 Genomics UK (COG-UK) Consortium
hCoV-19/England/QEUH-F8A193/2021	EPI_ISL_851622	2021-01-09	Lighthouse Lab in Glasgow	Wellcome Sanger Institute for the COVID-19 Genomics UK (COG-UK) Consortium
hCoV-19/USA/CA-CZB-15870/2020	EPI_ISL_849981	2020-12-06	Santa Clara County Public Health Laboratory	Chan-Zuckerberg Biohub
hCoV-19/USA/CA-CZB-15872/2020	EPI_ISL_849982	2020-12-06	Santa Clara County Public Health Laboratory	Chan-Zuckerberg Biohub
hCoV-19/England/QEUH-F8FF85/2021	EPI_ISL_851310	2021-01-10	Lighthouse Lab in Glasgow	Wellcome Sanger Institute for the COVID-19 Genomics UK (COG-UK) Consortium
hCoV-19/USA/CA-CZB-15885/2020	EPI_ISL_849990	2020-12-07	Santa Clara County Public Health Laboratory	Chan-Zuckerberg Biohub
hCoV-19/USA/CA-CZB-15789/2020	EPI_ISL_849956	2020-12-04	Santa Clara County Public Health Laboratory	Chan-Zuckerberg Biohub
hCoV-19/Germany/SH-ChVir21761/2020	EPI_ISL_849808	2020-12-25	A. Krumbholz	Charit\u00e9 Universit\u00e4tsmedizin Berlin
hCoV-19/England/CAMC-F9A567/2021	EPI_ISL_851293	2021-01-09	Lighthouse Lab in Cambridge	Wellcome Sanger Institute for the COVID-19 Genomics UK (COG-UK) Consortium
hCoV-19/USA/FL-BPHL-2408/2020	EPI_ISL_849112	2020-07-31	Florida Bureau of Public Health Laboratories	Florida Bureau of Public Health Laboratories
hCoV-19/England/QEUH-F8B192/2021	EPI_ISL_851592	2021-01-09	Lighthouse Lab in Glasgow	Wellcome Sanger Institute for the COVID-19 Genomics UK (COG-UK) Consortium
hCoV-19/Denmark/DCGC-99857/2021	EPI_ISL_2297793	2021-05-10	Department of Virus and Microbiological Special Diagnostics	Aalborg University
hCoV-19/France/ARA-HCL021063189001/2021	EPI_ISL_1695310	2021-04-05	CNR Virus des Infections Respiratoires - France SUD	CNR Virus des Infections Respiratoires - France SUD
hCoV-19/USA/SC-CDC-STM-000036616/2021	EPI_ISL_1460999	2021-03-16	Helix/Illumina	Centers for Disease Control and Prevention Division of Viral Diseases
hCoV-19/Iceland/4105/2020	EPI_ISL_827800	2020-10-01	The National University Hospital of Iceland	deCODE genetics
hCoV-19/Iceland/4342/2020	EPI_ISL_828034	2020-10-05	deCODE genetics	deCODE genetics
hCoV-19/USA/MN-CDC-IBX117398947870/2021	EPI_ISL_1802994	2021-04-07	Infinity Biologix	Centers for Disease Control and Prevention Division of Viral Diseases
hCoV-19/England/QEUH-A317AD/2020	EPI_ISL_595910	2020-10-05	Quadram Institute Bioscience	COVID-19 Genomics UK (COG-UK) Consortium
hCoV-19/Denmark/DCGC-94322/2021	EPI_ISL_2174168	2021-05-03	Department of Virus and Microbiological Special Diagnostics	Aalborg University
hCoV-19/Denmark/DCGC-22852/2020	EPI_ISL_794544	2020-12-07	Department of Virus and Microbiological Special Diagnostics	Albertsen Lab
hCoV-19/Russia/StPetersburg-RII5247S/2020	EPI_ISL_430091	2020-04-10	WHO National Influenza Centre Russian Federation	WHO National Influenza Centre Russian Federation
hCoV-19/Switzerland/BS-42439764/2020	EPI_ISL_830806	2020-09-14	University Hospital Basel	University Hospital Basel
hCoV-19/Iceland/4670/2020	EPI_ISL_828362	2020-11-06	deCODE genetics	deCODE genetics
hCoV-19/Sweden/SE00382943/2021	EPI_ISL_1607386	2021-03-26	Swedish national genomic surveillance program of SARS-CoV-2	The Public Health Agency of Sweden
hCoV-19/Denmark/DCGC-44831/2021	EPI_ISL_1025209	2021-01-11	Department of Virus and Microbiological Special Diagnostics	Aalborg University
hCoV-19/England/SHEF-CF920/2020	EPI_ISL_573748	2020-09-19	Virology Department	COVID-19 Genomics UK (COG-UK) Consortium
hCoV-19/India/OR-ILSGS01165/2021	EPI_ISL_2341931	2021-03-31	FM Medical College	Institute of Life Sciences - INSACOG
hCoV-19/Portugal/PT6212/2021	EPI_ISL_1853659	2021-04-08	Instituto Nacional de Saude (INSA) and Instituto Gulbenkian de Ciencia (IGC)	Instituto Nacional de Saude (INSA) and Instituto Gulbenkian de Ciencia (IGC)
hCoV-19/England/ALDP-150DBDD/2021	EPI_ISL_1719616	2021-04-15	Lighthouse Lab in Alderley Park	Wellcome Sanger Institute for the COVID-19 Genomics UK (COG-UK) Consortium
hCoV-19/Sweden/SE00333038/2021	EPI_ISL_1600740	2021-03-08	Swedish national genomic surveillance program of SARS-CoV-2	The Public Health Agency of Sweden
hCoV-19/Scotland/QEUH-130F9D3/2021	EPI_ISL_1277558	2021-02-22	Lighthouse Lab in Glasgow	Wellcome Sanger Institute for the COVID-19 Genomics UK (COG-UK) Consortium
hCoV-19/USA/NY-NYCPHL-002998/2021	EPI_ISL_1064868	2021-02-03	DOHMH Jamaica	New York City Public Health Laboratory
hCoV-19/Japan/PG-14226/2020	EPI_ISL_895860	2020-12-05	Pathogen Genomics Center	Pathogen Genomics Center
hCoV-19/Sweden/SE00326308/2021	EPI_ISL_1417232	2021-03-04	Swedish national genomic surveillance program of SARS-CoV-2	The Public Health Agency of Sweden
hCoV-19/USA/WI-UW-4105/2021	EPI_ISL_1493143	2021-03-18	University of Wisconsin-Madison AIDS Vaccine Research Laboratories	University of Wisconsin-Madison AIDS Vaccine Research Laboratories
hCoV-19/Wales/PHWC-4A4037/2020	EPI_ISL_764653	2020-12-14	Wales Specialist Virology Centre Sequencing lab	COVID-19 Genomics UK (COG-UK) Consortium
hCoV-19/India/MH-ICMR-NIV-INSAGOG-GSEQ-2312/2021	EPI_ISL_1841329	2021-03-24	ICMR-National Institute of Virology - INSACOG	NIV Influenza
hCoV-19/Sweden/SE00416105/2021	EPI_ISL_1901732	2021-04-09	Swedish national genomic surveillance program of SARS-CoV-2	The Public Health Agency of Sweden
hCoV-19/Sweden/SUS0001567/2021	EPI_ISL_1968979	2021-04-21	Clinical Microbiology	Section for Molecular Diagnostics
hCoV-19/Iceland/5055/2020	EPI_ISL_828742	2020-10-05	deCODE genetics	deCODE genetics
hCoV-19/Sweden/1918257864/2021	EPI_ISL_2220644	2021-03-17	Swedish national genomic surveillance program of SARS-CoV-2	The Public Health Agency of Sweden
hCoV-19/Denmark/DCGC-26269/2021	EPI_ISL_818239	2021-01-04	Department of Virus and Microbiological Special Diagnostics	Albertsen Lab
hCoV-19/Germany/NW-RKI-I-101006/2021	EPI_ISL_1846568	2021-04-23	SYNLAB MVZ Leverkusen	Robert Koch Institute
hCoV-19/Sweden/20189263P/2021	EPI_ISL_2416059	2021-05-07	Swedish national genomic surveillance program of SARS-CoV-2	The Public Health Agency of Sweden
hCoV-19/USA/ME-HETL-J1328/2021	EPI_ISL_966788	2021-01-31	Maine HETL	Tewhey Lab
hCoV-19/Iceland/6013/2020	EPI_ISL_829692	2020-10-12	deCODE genetics	deCODE genetics
hCoV-19/USA/MN-CDC-IBX348122279666/2021	EPI_ISL_2186495	2021-05-03	Infinity Biologix	Centers for Disease Control and Prevention Division of Viral Diseases
hCoV-19/England/MILK-995AFA/2020	EPI_ISL_551622	2020-08-25	Lighthouse Lab in Milton Keynes	Wellcome Sanger Institute for the COVID-19 Genomics UK (COG-UK) consortium
hCoV-19/India/AP-CCMB-BO886/2021	EPI_ISL_1838694	2021-04-12	CSIR-Centre for Cellular and Molecular Biology	CSIR-Centre for Cellular and Molecular Biology-INSACOG
hCoV-19/England/CAMC-B080C1/2020	EPI_ISL_643425	2020-10-30	Lighthouse Lab in Cambridge	Wellcome Sanger Institute for the COVID-19 Genomics UK (COG-UK) Consortium
hCoV-19/India/PY-Seq_930_S15_R1_001/2021	EPI_ISL_2272869	2021-04-26	JIPMER Puducherry	inStem NCBS
hCoV-19/Denmark/DCGC-10561/2020	EPI_ISL_669471	2020-11-02	Department of Virus and Microbiological Special Diagnostics	Albertsen Lab
hCoV-19/Denmark/DCGC-67511/2021	EPI_ISL_1876082	2021-03-29	Department of Virus and Microbiological Special Diagnostics	Aalborg University
hCoV-19/Japan/IC-1059/2021	EPI_ISL_1927305	2021-04-20	SARS-CoV-2 testing team	Pathogen Genomics Center
hCoV-19/India/MH-ICMR-NIV-INSACOG-GSEQ-228/2021	EPI_ISL_1703666	2021-02-18	ICMR-National Institute of Virology - INSACOG	NIV Influenza
hCoV-19/Germany/NW-RKI-I-033637/2021	EPI_ISL_1217950	2021-03-02	Universit\u00e4tsklinikum Leipzig - Institut f\u00fcr Medizinische Mikrobiologie und Virologie virologisches Labor	Robert Koch Institute
hCoV-19/Germany/NW-RKI-I-145807/2021	EPI_ISL_2130025	2021-05-08	SYNLAB MVZ Leverkusen	Robert Koch Institute
hCoV-19/Iceland/6660/2020	EPI_ISL_830410	2020-09-21	The National University Hospital of Iceland	deCODE genetics
hCoV-19/Japan/PG-12594/2020	EPI_ISL_897008	2020-11-19	Pathogen Genomics Center	Pathogen Genomics Center
hCoV-19/Iceland/4716/2020	EPI_ISL_828407	2020-10-17	deCODE genetics	deCODE genetics
hCoV-19/USA/MN-CDC-IBX222825495085/2021	EPI_ISL_2089258	2021-04-28	Infinity Biologix	Centers for Disease Control and Prevention Division of Viral Diseases
hCoV-19/Denmark/DCGC-22543/2020	EPI_ISL_757628	2020-12-14	Department of Virus and Microbiological Special Diagnostics	Albertsen Lab
hCoV-19/Sweden/DC108038561/2021	EPI_ISL_1901063	2021-03-09	Swedish national genomic surveillance program of SARS-CoV-2	The Public Health Agency of Sweden
hCoV-19/Scotland/QEUH-15D2412/2021	EPI_ISL_2407794	2021-05-26	Lighthouse Lab in Glasgow	Wellcome Sanger Institute for the COVID-19 Genomics UK (COG-UK) Consortium
hCoV-19/France/HDF-P377-21162C4770/2021	EPI_ISL_2143575	2021-04-20	CHU LILLE	CHU Lille - Laboratoire de Virologie
hCoV-19/Sweden/SE00267692/2021	EPI_ISL_1290106	2021-02-17	Swedish national genomic surveillance program of SARS-CoV-2	The Public Health Agency of Sweden
hCoV-19/Canada/AB-28239/2020	EPI_ISL_805429	2020-04-27	Alberta Precision Labs (APL)	Alberta Precision Labs (APL)
hCoV-19/USA/CO-CDC-LC0045238/2021	EPI_ISL_1799251	2021-04-14	Laboratory Corporation of America	Centers for Disease Control and Prevention Division of Viral Diseases
hCoV-19/USA/NY-PRL-03_09_00N04/2021	EPI_ISL_1258962	2021-03-05	Pandemic Response Lab - NYC	Pandemic Response Lab
hCoV-19/Denmark/DCGC-62684/2020	EPI_ISL_1871255	2020-12-14	Department of Clinical Microbiology and Center for Genomic Medicine	Aalborg University
hCoV-19/England/NOTT-11B7DF/2020	EPI_ISL_652379	2020-11-12	Queens Medical Centre	COVID-19 Genomics UK (COG-UK) Consortium
hCoV-19/Denmark/DCGC-60427/2021	EPI_ISL_1868998	2021-01-25	Molekyl\u00e6r Medicinsk Afdeling	Aalborg University
hCoV-19/Israel/24096117/2021	EPI_ISL_1278922	2021-01-31	Clalit Health Services Laboratories	Stern Lab
hCoV-19/USA/WV-WVU-WV119081/2021	EPI_ISL_2196009	2021-04-19	J.W. Ruby Memorial Hospital	WVU and Marshall University Combined Genomics Core Facilities
hCoV-19/Switzerland/SG-ETHZ-610036/2021	EPI_ISL_2212099	2021-04-30	Viollier AG	Department of Biosystems Science and Engineering
hCoV-19/Brazil/AM-FIOCRUZ-20142279MP/2020	EPI_ISL_801390	2020-10-23	Laboratorio de Ecologia de Doencas Transmissiveis na Amazonia	Laboratorio de Ecologia de Doencas Transmissiveis na Amazonia
hCoV-19/England/CAMC-A4194A/2020	EPI_ISL_609412	2020-10-06	Lighthouse Lab in Cambridge	Wellcome Sanger Institute for the COVID-19 Genomics UK (COG-UK) consortium
hCoV-19/England/QEUH-C159F2/2020	EPI_ISL_709320	2020-12-05	Lighthouse Lab in Glasgow	Wellcome Sanger Institute for the COVID-19 Genomics UK (COG-UK) Consortium
hCoV-19/England/QEUH-99906D/2020	EPI_ISL_541836	2020-08-24	Lighthouse Lab in Glasgow	Wellcome Sanger Institute for the COVID-19 Genomics UK (COG-UK) consortium
hCoV-19/France/HDF-100002208865/2021	EPI_ISL_1787622	2021-04-09	Synlab Haut de France	UMR 8199/1283 EGID
hCoV-19/England/QEUH-C31EE2/2020	EPI_ISL_782557	2020-12-11	Lighthouse Lab in Glasgow	Wellcome Sanger Institute for the COVID-19 Genomics UK (COG-UK) Consortium
hCoV-19/Sweden/2397703840/2021	EPI_ISL_1897868	2021-03-15	Swedish national genomic surveillance program of SARS-CoV-2	The Public Health Agency of Sweden
hCoV-19/Germany/NW-RKI-I-133763/2021	EPI_ISL_2116038	2021-04-27	amedes MVZ DIAMEDIS Sennestadt	Robert Koch Institute
hCoV-19/Switzerland/BS-UHB-42859084/2021	EPI_ISL_2408456	2021-05-21	Rothen Medizinische Laboratorien AG	Clinical Bacteriology
hCoV-19/Iceland/3770/2020	EPI_ISL_827467	2020-10-13	deCODE genetics	deCODE genetics
hCoV-19/England/ALDP-154A1E1/2021	EPI_ISL_2091649	2021-04-28	Lighthouse Lab in Alderley Park	Wellcome Sanger Institute for the COVID-19 Genomics UK (COG-UK) Consortium
hCoV-19/India/MH-ICMR-NIV-INSACOG-GSEQ-1135/2021	EPI_ISL_1704610	2021-03-07	ICMR-National Institute of Virology - INSACOG	NIV Influenza
hCoV-19/Netherlands/NB-EMC-381/2020	EPI_ISL_722835	2020-09-28	Dutch COVID-19 response team	Erasmus Medical Center
hCoV-19/USA/CA-SEARCH-7478/2021	EPI_ISL_1295763	2021-02-19	Sharp HealthCare Laboratory	Andersen lab at Scripps Research
hCoV-19/Belgium/AZDelta14903-2105R/2021	EPI_ISL_978849	2021-02-06	AZDelta	AZDelta
hCoV-19/Germany/HH-HPI-p3975/2021	EPI_ISL_1464068	2021-02-00	Labor Dr. Fenner und Kollegen	Heinrich Pette Institute
hCoV-19/Indonesia/BA-EIJK-UNWAR-200/2020	EPI_ISL_2101211	2020-12-31	Molecular Biology Laboratory	Eijkman Institute for Molecular Biology
hCoV-19/Denmark/DCGC-91146/2021	EPI_ISL_2027436	2021-05-03	Department of Virus and Microbiological Special Diagnostics	Aalborg University
hCoV-19/Russia/RYA-RII-MH15789S/2021	EPI_ISL_1652651	2021-02-26	HELIX LLC	WHO National Influenza Centre Russian Federation
hCoV-19/Russia/OMS-ORINFI-7121S/2020	EPI_ISL_569742	2020-05-14	Omsk Research Institute of Natural Focal Infections	WHO National Influenza Centre Russian Federation
hCoV-19/USA/KS-CDC-ASC210066407/2021	EPI_ISL_2370450	2021-05-23	Aegis Sciences Corporation	Centers for Disease Control and Prevention Division of Viral Diseases
hCoV-19/England/CAMC-A57FB8/2020	EPI_ISL_597051	2020-10-09	Lighthouse Lab in Cambridge	Wellcome Sanger Institute for the COVID-19 Genomics UK (COG-UK) consortium
hCoV-19/Denmark/DCGC-60766/2021	EPI_ISL_1869337	2021-03-29	Department of Virus and Microbiological Special Diagnostics	Aalborg University
hCoV-19/Switzerland/ZH-ETHZ-270183/2020	EPI_ISL_541530	2020-08-29	Viollier AG	Department of Biosystems Science and Engineering
hCoV-19/USA/FL-CDC-QDX23270935/2021	EPI_ISL_1511728	2021-03-25	Quest Diagnostics Incorporated	Centers for Disease Control and Prevention Division of Viral Diseases
hCoV-19/USA/SD-CDC-2-4331760/2021	EPI_ISL_2105114	2021-04-26	SD Public Health Laboratory	Centers for Disease Control and Prevention Division of Viral Diseases
hCoV-19/England/MILK-A7B561/2020	EPI_ISL_607466	2020-10-15	Lighthouse Lab in Milton Keynes	Wellcome Sanger Institute for the COVID-19 Genomics UK (COG-UK) consortium
hCoV-19/Switzerland/ZH-ETHZ-250099/2020	EPI_ISL_535615	2020-08-20	Viollier AG	Department of Biosystems Science and Engineering
hCoV-19/England/CAMC-A6463B/2020	EPI_ISL_609014	2020-10-09	Lighthouse Lab in Cambridge	Wellcome Sanger Institute for the COVID-19 Genomics UK (COG-UK) consortium
hCoV-19/England/ALDP-A929A4/2020	EPI_ISL_611145	2020-10-19	Lighthouse Lab in Alderley Park	Wellcome Sanger Institute for the COVID-19 Genomics UK (COG-UK) consortium
hCoV-19/Indonesia/BA-EIJK-UNWAR-177/2020	EPI_ISL_2101187	2020-12-30	Molecular Biology Laboratory	Eijkman Institute for Molecular Biology
hCoV-19/Denmark/DCGC-20635/2020	EPI_ISL_758752	2020-12-21	Department of Virus and Microbiological Special Diagnostics	Albertsen Lab
hCoV-19/Denmark/DCGC-19893/2020	EPI_ISL_747552	2020-12-07	Department of Virus and Microbiological Special Diagnostics	Albertsen Lab
hCoV-19/Japan/PG-33603/2021	EPI_ISL_1933338	2021-03-22	Pathogen Genomics Center	Pathogen Genomics Center
hCoV-19/England/QEUH-B402A9/2020	EPI_ISL_657122	2020-11-08	Lighthouse Lab in Glasgow	Wellcome Sanger Institute for the COVID-19 Genomics UK (COG-UK) Consortium
hCoV-19/India/TN-ICMR-NIRT-INSAGOG-5529/2021	EPI_ISL_2361840	2021-05-03	ICMR-National Institute for Research In Tuberculosis	NIV Influenza
hCoV-19/Germany/NW-RKI-I-027535/2021	EPI_ISL_1157850	2021-02-15	MVZ Labor Krone GbR	Robert Koch Institute
hCoV-19/Sweden/44288078Q1/2021	EPI_ISL_1603782	2021-03-15	Swedish national genomic surveillance program of SARS-CoV-2	The Public Health Agency of Sweden
hCoV-19/Denmark/DCGC-83916/2021	EPI_ISL_1893082	2021-01-11	Department of Virus and Microbiological Special Diagnostics	Aalborg University
hCoV-19/Netherlands/ZH-RIVM-33293/2021	EPI_ISL_2302302	2021-05-07	Dutch COVID-19 response team	National Institute for Public Health and the Environment (RIVM)
hCoV-19/USA/NY-NYULH1454/2021	EPI_ISL_1789890	2021-01-13	NYU Langone Health	Departments of Pathology and Medicine
hCoV-19/England/LIVE-DDA275/2021	EPI_ISL_865284	2021-01-10	Liverpool Clinical Laboratories	COVID-19 Genomics UK (COG-UK) Consortium
hCoV-19/Denmark/DCGC-51089/2020	EPI_ISL_1858744	2020-12-07	Department of Virus and Microbiological Special Diagnostics	Aalborg University
hCoV-19/England/CAMC-BFB568/2020	EPI_ISL_709173	2020-12-04	Lighthouse Lab in Cambridge	Wellcome Sanger Institute for the COVID-19 Genomics UK (COG-UK) Consortium
hCoV-19/Switzerland/BL-ETHZ-210050/2020	EPI_ISL_510787	2020-07-19	Viollier AG	Department of Biosystems Science and Engineering
hCoV-19/Sweden/SE00205690/2021	EPI_ISL_1200448	2021-02-01	Swedish national genomic surveillance program of SARS-CoV-2	The Public Health Agency of Sweden
hCoV-19/India/WB-1931500948340/2021	EPI_ISL_1589676	2021-03-13	INSACOG-WB	National Institute of Biomedical Genomics \u2013 INSACOG
hCoV-19/USA/MD-CDC-LC00000380/2020	EPI_ISL_888502	2020-12-27	Labcorp	Genomics and Discovery
hCoV-19/Denmark/DCGC-47834/2021	EPI_ISL_1067369	2021-02-01	Department of Virus and Microbiological Special Diagnostics	Aalborg University
hCoV-19/England/CAMC-1502A71/2021	EPI_ISL_1697962	2021-04-10	Lighthouse Lab in Cambridge	Wellcome Sanger Institute for the COVID-19 Genomics UK (COG-UK) Consortium
hCoV-19/Denmark/DCGC-22606/2020	EPI_ISL_757439	2020-12-14	Department of Virus and Microbiological Special Diagnostics	Albertsen Lab
hCoV-19/Sweden/10066811/2021	EPI_ISL_2205928	2021-04-29	Swedish national genomic surveillance program of SARS-CoV-2	The Public Health Agency of Sweden
hCoV-19/England/TFCI-26FEA1A/2020	EPI_ISL_868792	2020-10-28	Bioinformatics and Biostatistics Lab	COVID-19 Genomics UK (COG-UK) Consortium
hCoV-19/Iceland/4156/2020	EPI_ISL_827850	2020-10-27	deCODE genetics	deCODE genetics
hCoV-19/England/ALDP-15EFA10/2021	EPI_ISL_2435737	2021-05-28	Lighthouse Lab in Alderley Park	Wellcome Sanger Institute for the COVID-19 Genomics UK (COG-UK) Consortium
hCoV-19/Japan/PG-13925/2020	EPI_ISL_895505	2020-11-30	Pathogen Genomics Center	Pathogen Genomics Center
hCoV-19/Lithuania/S21D399/2021	EPI_ISL_1585812	2021-04-05	Vilnius University Hospital Santaros Klinikos	Vilnius University Hospital Santaros Klinikos
hCoV-19/England/NORT-1B8F52A/2021	EPI_ISL_1475222	2021-03-10	Northumbria University / South Tees Hospitals NHS Foundation Trust / North Cumbria Integrated Care NHS Foundation Trust / North Tees and Hartlepool NHS Foundatio
hCoV-19/USA/MN-MDH-2704/2021	EPI_ISL_983678	2021-01-28	Vault Health	Minnesota Department of Health
hCoV-19/Spain/VC-IBV-98014587/2021	EPI_ISL_2135362	2021-01-11	Hospital Universitario de La Ribera (Alzira	SeqCOVID-SPAIN consortium/IBV(CSIC)
hCoV-19/England/CAMC-139B356/2021	EPI_ISL_1275634	2021-03-04	Lighthouse Lab in Cambridge	Wellcome Sanger Institute for the COVID-19 Genomics UK (COG-UK) Consortium
hCoV-19/Germany/BW-RKI-I-012021/2021	EPI_ISL_1142152	2021-02-04	Limbach - MVZ Labor Dr. Volkmann & Kollegen	Robert Koch Institute
hCoV-19/USA/NH-CDC-LC0037221/2021	EPI_ISL_1610392	2021-03-26	Laboratory Corporation of America	Centers for Disease Control and Prevention Division of Viral Diseases
hCoV-19/India/MH-NCCS-9838/2021	EPI_ISL_1533800	2021-02-25	National Centre For Cell Science	National Centre For Cell Science \u2013 INSACOG
hCoV-19/Netherlands/un-RUMC-000308/2021	EPI_ISL_1109409	2021-02-00	Radboudumc	Radboudumc
hCoV-19/Denmark/DCGC-63199/2020	EPI_ISL_1871770	2020-12-14	Department of Virus and Microbiological Special Diagnostics	Aalborg University
hCoV-19/Denmark/DCGC-57896/2020	EPI_ISL_1866396	2020-12-07	Department of Virus and Microbiological Special Diagnostics	Aalborg University
hCoV-19/USA/TX-HMH-MCoV-19630/2020	EPI_ISL_783995	2020-11-22	Houston Methodist Hospital	Houston Methodist Hospital
hCoV-19/USA/UT-CDC-ASC210038368/2021	EPI_ISL_2149180	2021-05-03	Aegis Sciences Corporation	Centers for Disease Control and Prevention Division of Viral Diseases
hCoV-19/Sweden/4010686964/2021	EPI_ISL_1604397	2021-03-10	Swedish national genomic surveillance program of SARS-CoV-2	The Public Health Agency of Sweden
hCoV-19/USA/MN-CDC-IBX932787121949/2021	EPI_ISL_1693759	2021-03-23	Infinity Biologix	Centers for Disease Control and Prevention Division of Viral Diseases
hCoV-19/England/QEUH-BA2700/2020	EPI_ISL_719982	2020-11-18	Lighthouse Lab in Glasgow	Wellcome Sanger Institute for the COVID-19 Genomics UK (COG-UK) Consortium
hCoV-19/India/AP-CCMB-BK705/2021	EPI_ISL_1838529	2021-03-24	CSIR-Centre for Cellular and Molecular Biology	CSIR-Centre for Cellular and Molecular Biology-INSACOG
hCoV-19/Denmark/DCGC-44509/2021	EPI_ISL_1024887	2021-02-01	Department of Virus and Microbiological Special Diagnostics	Aalborg University
hCoV-19/Sweden/5600832463/2021	EPI_ISL_2215374	2021-03-10	Swedish national genomic surveillance program of SARS-CoV-2	The Public Health Agency of Sweden
hCoV-19/Sweden/SE00161972/2021	EPI_ISL_1193110	2021-01-18	Swedish national genomic surveillance program of SARS-CoV-2	The Public Health Agency of Sweden
hCoV-19/USA/MN-MDH-6833/2021	EPI_ISL_2080526	2021-04-18	Minnesota Department of Health	Minnesota Department of Health
hCoV-19/Mozambique/INS-K007934/2020	EPI_ISL_887495	2020-12-24	Instituto Nacional de Saude (INS)	KRISP
hCoV-19/Sweden/SE00201910/2021	EPI_ISL_1200420	2021-01-30	Swedish national genomic surveillance program of SARS-CoV-2	The Public Health Agency of Sweden
hCoV-19/England/ALDP-A6EC02/2020	EPI_ISL_607106	2020-10-15	Lighthouse Lab in Alderley Park	Wellcome Sanger Institute for the COVID-19 Genomics UK (COG-UK) consortium
hCoV-19/India/AP-CCMB-CIA1166/2021	EPI_ISL_2231601	2021-04-20	AP SSO	CSIR-Centre for Cellular and Molecular Biology-INSACOG
hCoV-19/USA/AZ-TG812327/2021	EPI_ISL_2424018	2021-03-24	TGen North	TGen North
hCoV-19/Wales/PHWC-480DC1/2020	EPI_ISL_613002	2020-10-17	Wales Specialist Virology Centre Sequencing lab	COVID-19 Genomics UK (COG-UK) Consortium
hCoV-19/India/CG-AIIMS-Raipur-F-91-09/2021	EPI_ISL_2307107	2021-04-25	State Virus Research and Diagnostic Laboratory (VRDL)	State Virus Research and Diagnostic Laboratory (VRDL)
hCoV-19/Denmark/DCGC-88289/2021	EPI_ISL_2024474	2021-04-26	Department of Virus and Microbiological Special Diagnostics	Aalborg University
hCoV-19/Denmark/DCGC-27661/2020	EPI_ISL_815816	2020-12-21	Department of Virus and Microbiological Special Diagnostics	Albertsen Lab
hCoV-19/Iceland/6402/2020	EPI_ISL_830076	2020-10-09	deCODE genetics	deCODE genetics
hCoV-19/Denmark/DCGC-23544/2020	EPI_ISL_793817	2020-12-21	Department of Virus and Microbiological Special Diagnostics	Albertsen Lab
hCoV-19/Denmark/DCGC-93708/2021	EPI_ISL_2173553	2021-05-10	Department of Virus and Microbiological Special Diagnostics	Aalborg University
hCoV-19/India/GJ-NCDC-NIV-INSACOG-240959/2021	EPI_ISL_2189607	2021-03-26	ICMR-National Institute of Virology	NCDC Delhi
hCoV-19/Sweden/SE00287692/2021	EPI_ISL_1362342	2021-02-22	Swedish national genomic surveillance program of SARS-CoV-2	The Public Health Agency of Sweden
hCoV-19/Sweden/SE00373262/2021	EPI_ISL_1607528	2021-03-23	Swedish national genomic surveillance program of SARS-CoV-2	The Public Health Agency of Sweden
hCoV-19/England/CAMB-7330F/2020	EPI_ISL_440257	2020-03-21	Department of Pathology	Wellcome Sanger Institute for the COVID-19 Genomics UK (COG-UK) consortium
hCoV-19/England/CAMC-A3FB85/2020	EPI_ISL_609728	2020-10-05	Lighthouse Lab in Cambridge	Wellcome Sanger Institute for the COVID-19 Genomics UK (COG-UK) consortium
hCoV-19/Canada/AB-57437/2020	EPI_ISL_805450	2020-04-25	Alberta Precision Labs (APL)	Alberta Precision Labs (APL)
hCoV-19/India/MH-NCCS-2749001099564/2021	EPI_ISL_2225648	2021-04-10	National Centre For Cell Science	National Centre For Cell Science \u2013 INSACOG
hCoV-19/Iceland/3742/2020	EPI_ISL_827433	2020-10-16	deCODE genetics	deCODE genetics
hCoV-19/England/QEUH-A6162F/2020	EPI_ISL_628624	2020-10-12	Oxford Viromics	COVID-19 Genomics UK (COG-UK) Consortium
hCoV-19/Iceland/5074/2020	EPI_ISL_828761	2020-10-12	The National University Hospital of Iceland	deCODE genetics
hCoV-19/Belgium/UZA-UA-CV2093128139/2021	EPI_ISL_2272769	2021-05-11	Platform BIS UZA/UAntwerpen	Labo Klinische Biologie
hCoV-19/Scotland/QEUH-1506F50/2021	EPI_ISL_1742109	2021-04-14	Lighthouse Lab in Glasgow	Wellcome Sanger Institute for the COVID-19 Genomics UK (COG-UK) Consortium
hCoV-19/USA/CA-CZB-19296/2020	EPI_ISL_979241	2020-12-22	Humboldt County Public Health Laboratory	Chan-Zuckerberg Biohub
hCoV-19/USA/MI-UM-10039214452/2021	EPI_ISL_1744448	2021-04-11	University of Michigan Clinical Microbiology Laboratory	Lauring Lab
hCoV-19/Iceland/4982/2020	EPI_ISL_828670	2020-10-12	deCODE genetics	deCODE genetics
hCoV-19/Denmark/DCGC-24999/2020	EPI_ISL_795130	2020-12-28	Department of Virus and Microbiological Special Diagnostics	Albertsen Lab
hCoV-19/USA/MI-CDC-ASC210028294/2021	EPI_ISL_1668133	2021-03-30	Aegis Sciences Corporation	Centers for Disease Control and Prevention Division of Viral Diseases
hCoV-19/England/CAMC-C40B34/2020	EPI_ISL_719276	2020-12-10	Lighthouse Lab in Cambridge	Wellcome Sanger Institute for the COVID-19 Genomics UK (COG-UK) Consortium
hCoV-19/Denmark/DCGC-38659/2021	EPI_ISL_929801	2021-01-18	Department of Virus and Microbiological Special Diagnostics	Aalborg University
hCoV-19/Scotland/QEUH-1501A18/2021	EPI_ISL_1741792	2021-04-14	Lighthouse Lab in Glasgow	Wellcome Sanger Institute for the COVID-19 Genomics UK (COG-UK) Consortium
hCoV-19/Denmark/DCGC-10584/2020	EPI_ISL_670069	2020-11-02	Department of Virus and Microbiological Special Diagnostics	Albertsen Lab
hCoV-19/England/205260471/2020	EPI_ISL_754368	2020-12-18	Respiratory Virus Unit	COVID-19 Genomics UK (COG-UK) Consortium
hCoV-19/Germany/SN-RKI-I-032591/2021	EPI_ISL_1216774	2021-02-25	Bioscientia Labor Wermsdorf	Robert Koch Institute
hCoV-19/Denmark/DCGC-12449/2020	EPI_ISL_682630	2020-11-16	Department of Virus and Microbiological Special Diagnostics	Albertsen Lab
hCoV-19/England/CAMC-B331E8/2020	EPI_ISL_659225	2020-11-05	Lighthouse Lab in Cambridge	Wellcome Sanger Institute for the COVID-19 Genomics UK (COG-UK) Consortium
hCoV-19/England/MILK-12A5F92/2021	EPI_ISL_1062266	2021-02-14	Lighthouse Lab in Milton Keynes	Wellcome Sanger Institute for the COVID-19 Genomics UK (COG-UK) Consortium
hCoV-19/Belgium/ULG-10252/2020	EPI_ISL_515059	2020-07-14	Department of Clinical Microbiology	GIGA Medical Genomics
hCoV-19/USA/MN-CDC-STM-000036609/2021	EPI_ISL_1553463	2021-03-16	Helix/Illumina	Centers for Disease Control and Prevention Division of Viral Diseases
hCoV-19/Sweden/DC107983741/2021	EPI_ISL_1901115	2021-03-06	Swedish national genomic surveillance program of SARS-CoV-2	The Public Health Agency of Sweden
hCoV-19/England/QEUH-B1056D/2020	EPI_ISL_642462	2020-11-02	Lighthouse Lab in Glasgow	Wellcome Sanger Institute for the COVID-19 Genomics UK (COG-UK) Consortium
hCoV-19/USA/NJ-CDC-ASC210033439/2021	EPI_ISL_2150247	2021-04-25	Aegis Sciences Corporation	Centers for Disease Control and Prevention Division of Viral Diseases
hCoV-19/England/BRIS-13124B/2020	EPI_ISL_467698	2020-05-22	PHE South West Regional Laboratory	Wellcome Sanger Institute for the COVID-19 Genomics UK (COG-UK) consortium
hCoV-19/India/JH-ILSGS02026/2021	EPI_ISL_2342331	2021-04-09	Tata Main Hospital	Institute of Life Sciences - INSACOG
hCoV-19/England/CAMC-13D6AD2/2021	EPI_ISL_1328736	2021-03-14	Lighthouse Lab in Cambridge	Wellcome Sanger Institute for the COVID-19 Genomics UK (COG-UK) Consortium
hCoV-19/USA/MT-CDC-ASC210072500/2021	EPI_ISL_2202097	2021-04-16	Aegis Sciences Corporation	Centers for Disease Control and Prevention Division of Viral Diseases
hCoV-19/Belgium/UGent-394/2021	EPI_ISL_855947	2021-01-05	Lab voor klinische biologie	Onderzoeksgroep Virologie
hCoV-19/Denmark/DCGC-66818/2020	EPI_ISL_1875389	2020-12-14	Department of Virus and Microbiological Special Diagnostics	Aalborg University
hCoV-19/Wales/PHWC-PYNXXI/2021	EPI_ISL_1547219	2021-03-24	Originating lab	Public Health Wales Microbiology Cardiff Wales Specialist Virology Centre
hCoV-19/Germany/NW-RKI-I-044416/2021	EPI_ISL_1351707	2021-03-08	amedes MVZ DIAMEDIS Sennestadt	Robert Koch Institute
hCoV-19/England/ALDP-9B62FB/2020	EPI_ISL_572998	2020-08-28	Oxford Viromics	COVID-19 Genomics UK (COG-UK) Consortium
hCoV-19/USA/UT-CDC-ASC210039202/2021	EPI_ISL_1668047	2021-03-30	Aegis Sciences Corporation	Centers for Disease Control and Prevention Division of Viral Diseases
hCoV-19/England/MILK-991F1D/2020	EPI_ISL_551947	2020-08-27	Lighthouse Lab in Milton Keynes	Wellcome Sanger Institute for the COVID-19 Genomics UK (COG-UK) consortium
hCoV-19/England/SHEF-CF1BF/2020	EPI_ISL_653091	2020-10-31	Virology Department	COVID-19 Genomics UK (COG-UK) Consortium
hCoV-19/Denmark/DCGC-100503/2021	EPI_ISL_2298359	2021-05-17	Department of Virus and Microbiological Special Diagnostics	Aalborg University
hCoV-19/England/CAMB-1B5B53/2020	EPI_ISL_516997	2020-08-13	Department of Pathology	COVID-19 Genomics UK (COG-UK) Consortium
hCoV-19/Sweden/3922710563/2021	EPI_ISL_2210346	2021-02-19	Swedish national genomic surveillance program of SARS-CoV-2	The Public Health Agency of Sweden
hCoV-19/Canada/BC-BCCDC-3196/2020	EPI_ISL_968604	2020-08-11	BCCDC Public Health Laboratory	BCCDC Public Health Laboratory
hCoV-19/USA/PA-CDC-STM-000057880/2021	EPI_ISL_1924031	2021-04-17	Helix/Illumina	Centers for Disease Control and Prevention Division of Viral Diseases
hCoV-19/Iceland/5128/2020	EPI_ISL_828815	2020-10-08	deCODE genetics	deCODE genetics
hCoV-19/Japan/PG-14237/2020	EPI_ISL_895871	2020-12-06	Pathogen Genomics Center	Pathogen Genomics Center
hCoV-19/England/QEUH-14EA005/2021	EPI_ISL_1630472	2021-04-09	Lighthouse Lab in Glasgow	Wellcome Sanger Institute for the COVID-19 Genomics UK (COG-UK) Consortium
hCoV-19/Indonesia/JB-NIHRD-WGS01438/2021	EPI_ISL_1469251	2021-02-25	Lab Intibios Karawang	National Institute of Health Research and Development
hCoV-19/India/MH-NCCS-133953/2021	EPI_ISL_1544020	2021-02-24	National Centre For Cell Science	National Centre For Cell Science \u2013 INSACOG
hCoV-19/India/MH-NEERI-NGP-41582/2021	EPI_ISL_1916410	2021-03-14	CSIR-National Environmental Engineering Research Institute	CSIR-Centre for Cellular and Molecular Biology - INSACOG
hCoV-19/England/MILK-156E053/2021	EPI_ISL_2119965	2021-05-04	Lighthouse Lab in Milton Keynes	Wellcome Sanger Institute for the COVID-19 Genomics UK (COG-UK) Consortium
hCoV-19/USA/CA-SEARCH-11136/2021	EPI_ISL_1816494	2021-02-22	EXCITE Lab	Andersen lab at Scripps Research
hCoV-19/Denmark/DCGC-99325/2021	EPI_ISL_2297388	2021-05-17	Department of Virus and Microbiological Special Diagnostics	Aalborg University
hCoV-19/Denmark/DCGC-7567/2020	EPI_ISL_618447	2020-10-12	Department of Virus and Microbiological Special Diagnostics	Albertsen lab
hCoV-19/England/QEUH-9B8AF1/2020	EPI_ISL_549616	2020-09-07	Lighthouse Lab in Glasgow	Wellcome Sanger Institute for the COVID-19 Genomics UK (COG-UK) consortium
hCoV-19/Japan/PG-1541/2020	EPI_ISL_685147	2020-04-17	Pathogen Genomics Center	Pathogen Genomics Center
hCoV-19/Ireland/LH-NVRL-71IRL81038/2020	EPI_ISL_512098	2020-07-24	National Virus Reference Laboratory	National Virus Reference Laboratory
hCoV-19/England/MILK-15812FA/2021	EPI_ISL_2253897	2021-05-12	Lighthouse Lab in Milton Keynes	Wellcome Sanger Institute for the COVID-19 Genomics UK (COG-UK) Consortium
hCoV-19/India/MH-NCCS-2749000992873/2021	EPI_ISL_2162413	2021-03-26	National Centre For Cell Science	National Centre For Cell Science \u2013 INSACOG
hCoV-19/Iceland/4361/2020	EPI_ISL_828053	2020-09-27	The National University Hospital of Iceland	deCODE genetics
hCoV-19/Iceland/4053/2020	EPI_ISL_827749	2020-10-06	deCODE genetics	deCODE genetics
hCoV-19/USA/MN-CDC-IBX402511600807/2021	EPI_ISL_1588161	2021-03-31	Infinity Biologix	Centers for Disease Control and Prevention Division of Viral Diseases
hCoV-19/Slovenia/196069/2020	EPI_ISL_1964523	2020-11-10	Institute of Microbiology and Immunology	Institute of Microbiology and Immunology
hCoV-19/England/MILK-ACD6B8/2020	EPI_ISL_634315	2020-10-21	Lighthouse Lab in Milton Keynes	Wellcome Sanger Institute for the COVID-19 Genomics UK (COG-UK) consortium
hCoV-19/USA/MI-CDC-STM-000058032/2021	EPI_ISL_1924188	2021-04-17	Helix/Illumina	Centers for Disease Control and Prevention Division of Viral Diseases
hCoV-19/Sweden/SUS0002253/2021	EPI_ISL_2429013	2021-05-24	Clinical Microbiology	Section for Molecular Diagnostics
hCoV-19/Iceland/5883/2020	EPI_ISL_829563	2020-10-09	deCODE genetics	deCODE genetics
hCoV-19/Germany/NW-RKI-I-152650/2021	EPI_ISL_2263933	2021-05-13	SYNLAB MVZ Leverkusen	Robert Koch Institute
hCoV-19/Germany/SN-RKI-I-096097/2021	EPI_ISL_1843053	2021-04-07	Bioscientia Labor Wermsdorf	Robert Koch Institute
hCoV-19/Sweden/7575697250/2021	EPI_ISL_1897899	2021-03-16	Swedish national genomic surveillance program of SARS-CoV-2	The Public Health Agency of Sweden
hCoV-19/Wales/MILK-99DD9F/2020	EPI_ISL_602149	2020-08-30	Lighthouse Lab in Milton Keynes	Wellcome Sanger Institute for the COVID-19 Genomics UK (COG-UK) consortium
hCoV-19/Sweden/4011859164/2021	EPI_ISL_1904038	2021-03-15	Swedish national genomic surveillance program of SARS-CoV-2	The Public Health Agency of Sweden
hCoV-19/Japan/PG-24955/2020	EPI_ISL_1430403	2020-12-25	Pathogen Genomics Center	Pathogen Genomics Center
hCoV-19/USA/IN-CDC-STM-000056790/2021	EPI_ISL_1907663	2021-04-13	Helix/Illumina	Centers for Disease Control and Prevention Division of Viral Diseases
hCoV-19/Switzerland/SO-ETHZ-500953/2020	EPI_ISL_1119504	2020-11-02	Viollier AG	Department of Biosystems Science and Engineering
hCoV-19/Sweden/10065584/2021	EPI_ISL_2033374	2021-04-28	Swedish national genomic surveillance program of SARS-CoV-2	The Public Health Agency of Sweden
hCoV-19/USA/DE-DHSS-B1069933/2021	EPI_ISL_1511179	2021-03-29	DPHL	Delaware Public Health Lab
hCoV-19/Denmark/DCGC-28329/2021	EPI_ISL_844569	2021-01-11	Department of Virus and Microbiological Special Diagnostics	Albertsen Lab
hCoV-19/Iceland/5582/2020	EPI_ISL_829264	2020-10-05	deCODE genetics	deCODE genetics
hCoV-19/Iceland/5297/2020	EPI_ISL_828981	2020-10-02	deCODE genetics	deCODE genetics
hCoV-19/Canada/AB-18778/2020	EPI_ISL_805726	2020-05-10	Alberta Precision Labs (APL)	Alberta Precision Labs (APL)
hCoV-19/India/MH-ILSGS01662/2021	EPI_ISL_2342966	2021-04-04	NCCS	Institute of Life Sciences - INSACOG
hCoV-19/Switzerland/AG-ETHZ-481214/2021	EPI_ISL_1129386	2021-01-02	Viollier AG	Department of Biosystems Science and Engineering
hCoV-19/Japan/PG-3921/2020	EPI_ISL_692172	2020-07-15	Pathogen Genomics Center	Pathogen Genomics Center
hCoV-19/Belgium/rega-6138/2021	EPI_ISL_2404576	2021-03-28	KU Leuven	KU Leuven
hCoV-19/Iceland/5217/2020	EPI_ISL_828903	2020-11-03	deCODE genetics	deCODE genetics
hCoV-19/Switzerland/SO-ETHZ-570550/2020	EPI_ISL_1659396	2020-12-23	Viollier AG	Department of Biosystems Science and Engineering
hCoV-19/Sweden/10068887/2021	EPI_ISL_2415196	2021-05-03	Swedish national genomic surveillance program of SARS-CoV-2	The Public Health Agency of Sweden
hCoV-19/USA/IL-C21WGS0985/2021	EPI_ISL_2300398	2021-05-10	Illinois Department of Public Health	Illinois Department of Public Health - Chicago Lab
hCoV-19/England/QEUH-9AE0CF/2020	EPI_ISL_638624	2020-09-05	Department of Pathology	COVID-19 Genomics UK (COG-UK) Consortium
hCoV-19/Denmark/DCGC-62236/2020	EPI_ISL_1870807	2020-12-21	Department of Virus and Microbiological Special Diagnostics	Aalborg University
hCoV-19/USA/MN-MDH-4646/2021	EPI_ISL_1499660	2021-03-26	Minnesota Department of Health	Minnesota Department of Health
hCoV-19/Denmark/DCGC-38788/2021	EPI_ISL_929930	2021-01-18	Department of Virus and Microbiological Special Diagnostics	Aalborg University
hCoV-19/Denmark/DCGC-27916/2020	EPI_ISL_815445	2020-12-14	Department of Virus and Microbiological Special Diagnostics	Albertsen Lab
hCoV-19/Germany/un-ChVir-LB-210305-5808/2021	EPI_ISL_1988177	2021-02-19	Labor Berlin Charite\u0301 Vivantes GmbH / Institut fu\u0308r Virologie	Charite\u0301 Universita\u0308tsmedizin Berlin
hCoV-19/USA/FL-CDC-ASC210036733/2021	EPI_ISL_2043047	2021-04-29	Aegis Sciences Corporation	Centers for Disease Control and Prevention Division of Viral Diseases
hCoV-19/England/QEUH-B2B426/2020	EPI_ISL_646643	2020-11-02	Lighthouse Lab in Glasgow	Wellcome Sanger Institute for the COVID-19 Genomics UK (COG-UK) Consortium
hCoV-19/India/MH-ICMR-NIV-INSACOG-GSEQ-1163/2021	EPI_ISL_1704619	2021-03-11	ICMR-National Institute of Virology - INSACOG	NIV Influenza
hCoV-19/Denmark/DCGC-19396/2020	EPI_ISL_748222	2020-12-07	Department of Virus and Microbiological Special Diagnostics	Albertsen Lab
hCoV-19/Australia/VIC18569/2021	EPI_ISL_2379281	2021-05-25	Microbiological Diagnostic Unit - Public Health Laboratory (MDU-PHL)	MDU-PHL
hCoV-19/India/WB-1931501003695/2021	EPI_ISL_1589872	2021-03-27	INSACOG-WB	National Institute of Biomedical Genomics \u2013 INSACOG
hCoV-19/USA/MN-CDC-ASC210075868/2021	EPI_ISL_2039411	2021-04-17	Aegis Sciences Corporation	Centers for Disease Control and Prevention Division of Viral Diseases
hCoV-19/Denmark/DCGC-48057/2021	EPI_ISL_1123514	2021-02-15	Department of Virus and Microbiological Special Diagnostics	Aalborg University
hCoV-19/Iceland/3120/2020	EPI_ISL_826791	2020-10-13	deCODE genetics	deCODE genetics
hCoV-19/Ireland/D-ELDA-IRL57367/2021	EPI_ISL_2362528	2021-05-12	St James's Hospital	ELDA biotech
hCoV-19/England/QEUH-B662DA/2020	EPI_ISL_661566	2020-11-10	Lighthouse Lab in Glasgow	Wellcome Sanger Institute for the COVID-19 Genomics UK (COG-UK) Consortium
hCoV-19/Spain/CT-HUGTiPM010MZ7G1/2021	EPI_ISL_1583610	2021-03-30	Microbiology Department	Can Ruti SARS-CoV-2 Sequencing Hub (HUGTiP/IrsiCaixa/IGTP)
hCoV-19/Denmark/DCGC-44122/2021	EPI_ISL_1024500	2021-02-01	Department of Virus and Microbiological Special Diagnostics	Aalborg University
hCoV-19/Iceland/3035/2020	EPI_ISL_826706	2020-10-19	deCODE genetics	deCODE genetics
hCoV-19/Denmark/DCGC-13367/2020	EPI_ISL_712753	2020-11-30	Department of Virus and Microbiological Special Diagnostics	Albertsen Lab
hCoV-19/Switzerland/SO-ETHZ-530245/2020	EPI_ISL_1361101	2020-11-12	Viollier AG	Department of Biosystems Science and Engineering
hCoV-19/India/KA-SEQ_622_S40_R1_001/2021	EPI_ISL_2015529	2021-04-00	RAILWAY H	inStem NCBS
hCoV-19/England/MILK-C2FC56/2020	EPI_ISL_733735	2020-12-07	Lighthouse Lab in Milton Keynes	Wellcome Sanger Institute for the COVID-19 Genomics UK (COG-UK) Consortium
hCoV-19/USA/MN-CDC-IBX653826246625/2021	EPI_ISL_2282521	2021-05-08	Infinity Biologix	Centers for Disease Control and Prevention Division of Viral Diseases
hCoV-19/England/MILK-994615/2020	EPI_ISL_552295	2020-08-25	Lighthouse Lab in Milton Keynes	Wellcome Sanger Institute for the COVID-19 Genomics UK (COG-UK) consortium
hCoV-19/Germany/BE-RKI-I-137079/2021	EPI_ISL_2120490	2021-05-04	MDI Limbach Berlin GmbH; MVZ Labor Berlin	Robert Koch Institute
hCoV-19/England/QEUH-AD31FA/2020	EPI_ISL_633894	2020-10-26	Lighthouse Lab in Glasgow	Wellcome Sanger Institute for the COVID-19 Genomics UK (COG-UK) consortium
hCoV-19/Denmark/DCGC-45287/2020	EPI_ISL_1025665	2020-12-28	Department of Virus and Microbiological Special Diagnostics	Aalborg University
hCoV-19/England/MILK-828A57/2020	EPI_ISL_557212	2020-07-16	Lighthouse Lab in Milton Keynes	Wellcome Sanger Institute for the COVID-19 Genomics UK (COG-UK) consortium
hCoV-19/USA/CA-UCSC-339/2020	EPI_ISL_1469936	2020-11-21	UCSC Genomics Institute	UCSC Genomics Institute
hCoV-19/USA/MN-CDC-IBX281725755515/2021	EPI_ISL_2132330	2021-04-23	Infinity Biologix	Centers for Disease Control and Prevention Division of Viral Diseases
hCoV-19/Iceland/3963/2020	EPI_ISL_827659	2020-10-03	deCODE genetics	deCODE genetics
hCoV-19/Wales/ALDP-AA0949/2020	EPI_ISL_625000	2020-10-22	Lighthouse Lab in Alderley Park	Wellcome Sanger Institute for the COVID-19 Genomics UK (COG-UK) consortium
hCoV-19/England/QEUH-B4078C/2020	EPI_ISL_657029	2020-11-08	Lighthouse Lab in Glasgow	Wellcome Sanger Institute for the COVID-19 Genomics UK (COG-UK) Consortium
hCoV-19/Germany/BW-RKI-I-048369/2021	EPI_ISL_1355795	2021-02-27	Universit\u00e4tsmedizin Mannheim	Robert Koch Institute
hCoV-19/Poland/NIPH-NIH_ECDC-4136/2021	EPI_ISL_2161346	2021-04-12	Szpital Uniwersytecki im. Karola Marcinkowskiego	1. National Institute of Public Health - National Institute of Hygiene; 2. Eurofins Genomics Europe Sequen
hCoV-19/Iceland/3897/2020	EPI_ISL_827593	2020-10-05	deCODE genetics	deCODE genetics
hCoV-19/Denmark/DCGC-36804/2021	EPI_ISL_927945	2021-01-25	Department of Virus and Microbiological Special Diagnostics	Aalborg University
hCoV-19/USA/CA-SEARCH-13933/2021	EPI_ISL_1814315	2021-02-26	EXCITE Lab	Andersen lab at Scripps Research
hCoV-19/Denmark/DCGC-17123/2020	EPI_ISL_750226	2020-12-14	Department of Virus and Microbiological Special Diagnostics	Albertsen Lab
hCoV-19/Denmark/DCGC-95109/2021	EPI_ISL_2174956	2021-05-03	Department of Virus and Microbiological Special Diagnostics	Aalborg University
hCoV-19/England/ALDP-9E767D/2020	EPI_ISL_638209	2020-09-24	Department of Pathology	COVID-19 Genomics UK (COG-UK) Consortium
hCoV-19/England/ALDP-B63B2D/2020	EPI_ISL_656550	2020-11-08	Lighthouse Lab in Alderley Park	Wellcome Sanger Institute for the COVID-19 Genomics UK (COG-UK) Consortium
hCoV-19/Sweden/SE00416397/2021	EPI_ISL_1902299	2021-04-09	Swedish national genomic surveillance program of SARS-CoV-2	The Public Health Agency of Sweden
hCoV-19/England/CAMC-1516306/2021	EPI_ISL_1912088	2021-04-15	Lighthouse Lab in Cambridge	Wellcome Sanger Institute for the COVID-19 Genomics UK (COG-UK) Consortium
hCoV-19/India/MH-ICMR-NIV-INSACOG-GSEQ-144/2021	EPI_ISL_1704092	2021-02-16	ICMR-National Institute of Virology - INSACOG	NIV Influenza
hCoV-19/Canada/AB-46693/2020	EPI_ISL_806009	2020-04-14	Alberta Precision Labs (APL)	Alberta Precision Labs (APL)
hCoV-19/Canada/AB-80558/2020	EPI_ISL_805204	2020-04-27	Alberta Precision Labs (APL)	Alberta Precision Labs (APL)
hCoV-19/Serbia/Nis-000010404/2020	EPI_ISL_833577	2020-04-03	Veterinary Specialized Instute \Nis\	Veterinary Specialized Institute \Nis\
hCoV-19/England/MILK-B024E9/2020	EPI_ISL_649555	2020-10-23	Lighthouse Lab in Milton Keynes	Wellcome Sanger Institute for the COVID-19 Genomics UK (COG-UK) Consortium
hCoV-19/Denmark/DCGC-15154/2020	EPI_ISL_713145	2020-11-23	Department of Virus and Microbiological Special Diagnostics	Albertsen Lab
hCoV-19/India/MH-ICMR-NIV-INSAGOG-nCoV-301440/2021	EPI_ISL_1970539	2021-04-19	ICMR-National Institute of Virology - INSACOG	NIV Influenza
hCoV-19/England/MILK-A7A720/2020	EPI_ISL_606831	2020-10-15	Lighthouse Lab in Milton Keynes	Wellcome Sanger Institute for the COVID-19 Genomics UK (COG-UK) consortium
hCoV-19/Denmark/DCGC-10356/2020	EPI_ISL_669467	2020-11-02	Department of Virus and Microbiological Special Diagnostics	Albertsen Lab
hCoV-19/Denmark/DCGC-98514/2021	EPI_ISL_2296768	2021-05-17	Department of Virus and Microbiological Special Diagnostics	Aalborg University
hCoV-19/USA/AZ-CDC-ASC210064219/2021	EPI_ISL_2280418	2021-05-16	Aegis Sciences Corporation	Centers for Disease Control and Prevention Division of Viral Diseases
hCoV-19/Switzerland/BL-ETHZ-460656/2021	EPI_ISL_1001657	2021-01-15	Viollier AG	Department of Biosystems Science and Engineering
hCoV-19/Iceland/3743/2020	EPI_ISL_827434	2020-12-02	deCODE genetics	deCODE genetics
hCoV-19/Wales/PHWC-47DA93/2020	EPI_ISL_586233	2020-10-08	Wales Specialist Virology Centre Sequencing lab	COVID-19 Genomics UK (COG-UK) Consortium
hCoV-19/USA/ND-NDDH-01812/2021	EPI_ISL_2402999	2021-05-12	North Dakota Department of Health	North Dakota Department of Health
hCoV-19/England/CAMC-B08920/2020	EPI_ISL_643906	2020-10-29	Lighthouse Lab in Cambridge	Wellcome Sanger Institute for the COVID-19 Genomics UK (COG-UK) Consortium
hCoV-19/Iceland/4638/2020	EPI_ISL_828330	2020-09-23	The National University Hospital of Iceland	deCODE genetics
hCoV-19/Sweden/SE00155496/2021	EPI_ISL_2208490	2021-01-14	Swedish national genomic surveillance program of SARS-CoV-2	The Public Health Agency of Sweden
hCoV-19/Sweden/DC107968361/2021	EPI_ISL_1900717	2021-03-06	Swedish national genomic surveillance program of SARS-CoV-2	The Public Health Agency of Sweden
hCoV-19/Denmark/DCGC-40699/2021	EPI_ISL_972376	2021-02-01	Department of Virus and Microbiological Special Diagnostics	Aalborg University
hCoV-19/Japan/PG-14205/2020	EPI_ISL_895717	2020-12-04	Pathogen Genomics Center	Pathogen Genomics Center
hCoV-19/England/NORT-1BC12CB/2021	EPI_ISL_2356060	2021-05-16	Northumbria University / South Tees Hospitals NHS Foundation Trust / North Cumbria Integrated Care NHS Foundation Trust / North Tees and Hartlepool NHS Foundatio
hCoV-19/Japan/PG-43487/2021	EPI_ISL_2337550	2021-04-06	Niigata Prefectural Institute of Public Health and Environmental Sciences	Pathogen Genomics Center
hCoV-19/England/QEUH-C15FC3/2020	EPI_ISL_709490	2020-12-06	Lighthouse Lab in Glasgow	Wellcome Sanger Institute for the COVID-19 Genomics UK (COG-UK) Consortium
hCoV-19/India/MH-NS1112/2021	EPI_ISL_1838035	2021-04-06	The National Centre for Cell Science	CSIR-Centre for Cellular and Molecular Biology-INSACOG
hCoV-19/India/AP-CCMB-CIA1418/2021	EPI_ISL_2231761	2021-04-19	AP SSO	CSIR-Centre for Cellular and Molecular Biology-INSACOG
hCoV-19/Denmark/DCGC-30593/2021	EPI_ISL_846787	2021-01-11	Department of Virus and Microbiological Special Diagnostics	Albertsen Lab
hCoV-19/Canada/AB-45977/2020	EPI_ISL_805310	2020-05-11	Alberta Precision Labs (APL)	Alberta Precision Labs (APL)
hCoV-19/USA/WI-WSLH-201698/2020	EPI_ISL_942026	2020-12-21	Wisconsin State Laboratory of Hygiene Communicable Disease Division	Wisconsin State Laboratory of Hygiene Communicable Disease Division
hCoV-19/England/ALDP-C3AAB8/2020	EPI_ISL_731640	2020-12-09	Lighthouse Lab in Alderley Park	Wellcome Sanger Institute for the COVID-19 Genomics UK (COG-UK) Consortium
hCoV-19/Croatia/1976/2021	EPI_ISL_2420247	2021-03-00	Teaching Institute of Public Health \u201cDr. Andrija Stampar\u201d	Croatian Institute of Public Health
hCoV-19/Wales/PHWC-48009B/2020	EPI_ISL_612847	2020-10-17	Wales Specialist Virology Centre Sequencing lab	COVID-19 Genomics UK (COG-UK) Consortium
hCoV-19/Denmark/DCGC-67609/2020	EPI_ISL_1876180	2020-12-07	Department of Virus and Microbiological Special Diagnostics	Aalborg University
hCoV-19/Sweden/SE00350801/2021	EPI_ISL_1605907	2021-03-15	Swedish national genomic surveillance program of SARS-CoV-2	The Public Health Agency of Sweden
hCoV-19/Iceland/5787/2020	EPI_ISL_829468	2020-09-27	deCODE genetics	deCODE genetics
hCoV-19/Sweden/3933279063/2021	EPI_ISL_2214453	2021-03-09	Swedish national genomic surveillance program of SARS-CoV-2	The Public Health Agency of Sweden
hCoV-19/USA/MD-CDC-ASC210043266/2021	EPI_ISL_1737524	2021-04-02	Aegis Sciences Corporation	Centers for Disease Control and Prevention Division of Viral Diseases
hCoV-19/Sweden/DC107492941/2021	EPI_ISL_1600639	2021-02-18	Swedish national genomic surveillance program of SARS-CoV-2	The Public Health Agency of Sweden
hCoV-19/Wales/PHWC-4947CC/2020	EPI_ISL_726167	2020-11-20	Wales Specialist Virology Centre Sequencing lab	COVID-19 Genomics UK (COG-UK) Consortium
hCoV-19/USA/MD-IGS-052110100379A/2021	EPI_ISL_1967625	2021-04-11	Maryland Genomics	Maryland Genomics
hCoV-19/Sweden/1916100664/2021	EPI_ISL_2213736	2021-03-01	Swedish national genomic surveillance program of SARS-CoV-2	The Public Health Agency of Sweden
hCoV-19/Iceland/5830/2020	EPI_ISL_829511	2020-10-20	deCODE genetics	deCODE genetics
hCoV-19/Netherlands/GE-EMC-422/2020	EPI_ISL_722711	2020-11-30	Dutch COVID-19 response team	Erasmus Medical Center
hCoV-19/Iceland/3143/2020	EPI_ISL_826835	2020-10-08	deCODE genetics	deCODE genetics
hCoV-19/England/QEUH-B6C957/2020	EPI_ISL_655201	2020-11-11	Lighthouse Lab in Glasgow	Wellcome Sanger Institute for the COVID-19 Genomics UK (COG-UK) Consortium
hCoV-19/Denmark/DCGC-48733/2021	EPI_ISL_1125043	2021-02-15	Department of Virus and Microbiological Special Diagnostics	Aalborg University
hCoV-19/Croatia/1413/2021	EPI_ISL_1904474	2021-03-09	Institute of Public Health Dubrovnik-Neretva County	Croatian Institute of Public Health
hCoV-19/England/MILK-15680FF/2021	EPI_ISL_2119740	2021-05-08	Lighthouse Lab in Milton Keynes	Wellcome Sanger Institute for the COVID-19 Genomics UK (COG-UK) Consortium
hCoV-19/USA/MI-MDHHS-SC28776/2021	EPI_ISL_2374570	2021-04-06	Michigan Department of Health and Human Services	Michigan Department of Health and Human Services
hCoV-19/USA/VA-DCLS-4822/2021	EPI_ISL_2081499	2021-04-24	Virginia Division of Consolidated Laboratory Services	Virginia Division of Consolidated Laboratory Services
hCoV-19/Wales/PHWC-499D10/2020	EPI_ISL_727434	2020-11-24	Wales Specialist Virology Centre Sequencing lab	COVID-19 Genomics UK (COG-UK) Consortium
hCoV-19/Japan/PG-15473/2020	EPI_ISL_893357	2020-12-21	Pathogen Genomics Center	Pathogen Genomics Center
hCoV-19/England/MILK-A24066/2020	EPI_ISL_652107	2020-10-04	Centre for Enzyme Innovation	COVID-19 Genomics UK (COG-UK) Consortium
hCoV-19/Germany/HE-RKI-I-032757/2021	EPI_ISL_1216976	2021-02-23	Labormedizin Darmstadt	Robert Koch Institute
hCoV-19/Iceland/3359/2020	EPI_ISL_827053	2020-10-17	deCODE genetics	deCODE genetics
hCoV-19/USA/MN-CDC-IBX628408572066/2021	EPI_ISL_2132469	2021-04-21	Infinity Biologix	Centers for Disease Control and Prevention Division of Viral Diseases
hCoV-19/England/MILK-14F516E/2021	EPI_ISL_1700157	2021-04-10	Lighthouse Lab in Milton Keynes	Wellcome Sanger Institute for the COVID-19 Genomics UK (COG-UK) Consortium
hCoV-19/Sweden/1917040864/2021	EPI_ISL_2216750	2021-03-08	Swedish national genomic surveillance program of SARS-CoV-2	The Public Health Agency of Sweden
hCoV-19/India/MH-SEQ-280_S17_R1_001/2021	EPI_ISL_1939918	2021-03-22	NCCS	inStem NCBS
hCoV-19/Slovenia/21-7550/2021	EPI_ISL_1795974	2021-04-06	Department of Public Health Microbiology Ljubljana	Department for Public Health Microbiology Ljubljana
hCoV-19/USA/MN-CDC-IBX577596655376/2021	EPI_ISL_1802896	2021-04-06	Infinity Biologix	Centers for Disease Control and Prevention Division of Viral Diseases
hCoV-19/Denmark/DCGC-23988/2020	EPI_ISL_792722	2020-12-14	Department of Virus and Microbiological Special Diagnostics	Albertsen Lab
hCoV-19/Germany/SL-SU-20285926/2021	EPI_ISL_1366977	2021-01-17	Virology	Epigenetics
hCoV-19/Denmark/DCGC-42844/2021	EPI_ISL_1023122	2021-02-08	Department of Virus and Microbiological Special Diagnostics	Aalborg University
hCoV-19/India/TG-CCMB-CIA2746/2021	EPI_ISL_2441580	2021-05-11	CSIR-Centre for Cellular and Molecular Biology	CSIR-Centre for Cellular and Molecular Biology-INSACOG
hCoV-19/Iceland/5592/2020	EPI_ISL_829274	2020-09-23	deCODE genetics	deCODE genetics
hCoV-19/Lithuania/LTU000_NMVRI54367/2021	EPI_ISL_1579802	2021-03-18	NMVRVI	National Public Health Surveillance Laboratory
hCoV-19/Sweden/10060142/2021	EPI_ISL_2033035	2021-04-21	Swedish national genomic surveillance program of SARS-CoV-2	The Public Health Agency of Sweden
hCoV-19/USA/MN-CDC-IBX086760415802/2021	EPI_ISL_2087072	2021-04-23	Infinity Biologix	Centers for Disease Control and Prevention Division of Viral Diseases
hCoV-19/USA/TX-CDC-ASC210061353/2021	EPI_ISL_2180752	2021-05-08	Aegis Sciences Corporation	Centers for Disease Control and Prevention Division of Viral Diseases
hCoV-19/England/ALDP-A2E80A/2020	EPI_ISL_586720	2020-10-05	Lighthouse Lab in Alderley Park	Wellcome Sanger Institute for the COVID-19 Genomics UK (COG-UK) consortium
hCoV-19/USA/CT-JAX-JAX000113/2021	EPI_ISL_1273317	2021-02-24	The Jackson Laboratory	The Jackson Laboratory
hCoV-19/Canada/AB-57378/2020	EPI_ISL_806400	2020-04-13	Alberta Precision Labs (APL)	Alberta Precision Labs (APL)
hCoV-19/Denmark/DCGC-58690/2020	EPI_ISL_1867193	2020-12-21	Department of Virus and Microbiological Special Diagnostics	Aalborg University
hCoV-19/Germany/BW-FR0688/2020	EPI_ISL_1195407	2020-12-07	Institute of Virology	Institute of Virology
hCoV-19/Denmark/DCGC-45357/2020	EPI_ISL_1025735	2020-12-21	Department of Virus and Microbiological Special Diagnostics	Aalborg University
hCoV-19/USA/WV-CDC-ASC210007180/2021	EPI_ISL_1562332	2021-03-12	Aegis Sciences Corporation	Centers for Disease Control and Prevention Division of Viral Diseases
hCoV-19/Ireland/D-NVRL-21IRL22989/2021	EPI_ISL_1180316	2021-02-08	National Virus Reference Laboratory	National Virus Reference Laboratory
hCoV-19/USA/VA-DCLS-0993/2020	EPI_ISL_914863	2020-05-30	Virginia Division of Consolidated Laboratory Services (DCLS)	Virginia Division of Consolidated Laboratory Services (DCLS)
hCoV-19/Wales/PHWC-486314/2020	EPI_ISL_639031	2020-10-30	Wales Specialist Virology Centre Sequencing lab	COVID-19 Genomics UK (COG-UK) Consortium
hCoV-19/Sweden/SE00360550/2021	EPI_ISL_1605434	2021-03-18	Swedish national genomic surveillance program of SARS-CoV-2	The Public Health Agency of Sweden
hCoV-19/Australia/VIC18012/2020	EPI_ISL_779624	2020-12-29	Microbiological Diagnostic Unit - Public Health Laboratory (MDU-PHL)	MDU-PHL
hCoV-19/England/ALDP-13A23A7/2021	EPI_ISL_1316757	2021-03-04	Lighthouse Lab in Alderley Park	Wellcome Sanger Institute for the COVID-19 Genomics UK (COG-UK) Consortium
hCoV-19/USA/MN-CDC-IBX261975683962/2021	EPI_ISL_1732671	2021-04-02	Infinity Biologix	Centers for Disease Control and Prevention Division of Viral Diseases
hCoV-19/Sweden/SUS0000333/2021	EPI_ISL_1385846	2021-03-17	Clinical Microbiology	Section for Molecular Diagnostics
hCoV-19/Germany/BY-RKI-I-021653/2021	EPI_ISL_1151818	2021-01-29	Bayerisches Landesamt f\u00fcr Gesundheit und Lebensmittelsicherheit (LGL)	Robert Koch Institute
hCoV-19/India/MH-NCCS-DHW50392/2021	EPI_ISL_1415306	2021-02-02	National Centre For Cell Science	National Centre For Cell Science \u2013 INSACOG
hCoV-19/Denmark/DCGC-49400/2021	EPI_ISL_1125790	2021-02-15	Department of Virus and Microbiological Special Diagnostics	Aalborg University
hCoV-19/Sweden/SUS0000387/2021	EPI_ISL_1385900	2021-03-18	Clinical Microbiology	Section for Molecular Diagnostics
hCoV-19/India/GJ-NCDC-NIV-INSACOG-240927/2021	EPI_ISL_2189587	2021-03-24	ICMR-National Institute of Virology	NCDC Delhi
hCoV-19/India/MH-NEERI-CIA2569/2021	EPI_ISL_2441420	2021-04-17	CSIR-National Environmental Engineering Research Institute	CSIR-Centre for Cellular and Molecular Biology-INSACOG
hCoV-19/Iceland/4657/2020	EPI_ISL_828349	2020-10-04	deCODE genetics	deCODE genetics
hCoV-19/Sweden/SE00332119/2021	EPI_ISL_1417264	2021-03-06	Swedish national genomic surveillance program of SARS-CoV-2	The Public Health Agency of Sweden
hCoV-19/USA/KS-KHEL-2042/2021	EPI_ISL_2383032	2021-05-24	Wichita State University- Molecular Diagonstic lab	Kansas Health and Environmental Lab
hCoV-19/Germany/NW-RKI-I-132892/2021	EPI_ISL_2115288	2021-04-28	MVZ Labor Krone GbR	Robert Koch Institute
hCoV-19/Singapore/400/2021	EPI_ISL_1524800	2021-03-31	National Public Health Laboratory	National Public Health Laboratory
hCoV-19/USA/WV-CDC-LC0039863/2021	EPI_ISL_1612776	2021-04-02	Laboratory Corporation of America	Centers for Disease Control and Prevention Division of Viral Diseases
hCoV-19/Canada/AB-80537/2020	EPI_ISL_805078	2020-04-19	Alberta Precision Labs (APL)	Alberta Precision Labs (APL)
hCoV-19/England/QEUH-B0E8A5/2020	EPI_ISL_641968	2020-11-02	Lighthouse Lab in Glasgow	Wellcome Sanger Institute for the COVID-19 Genomics UK (COG-UK) Consortium
hCoV-19/Denmark/DCGC-25022/2020	EPI_ISL_795133	2020-12-28	Department of Virus and Microbiological Special Diagnostics	Albertsen Lab
hCoV-19/Germany/SN-RKI-I-015846/2021	EPI_ISL_1146008	2021-02-05	Bioscientia Labor Wermsdorf	Robert Koch Institute
hCoV-19/USA/MN-CDC-IBX253546728560/2021	EPI_ISL_1702418	2021-03-28	Infinity Biologix	Centers for Disease Control and Prevention Division of Viral Diseases
hCoV-19/USA/NM-DOH-2020640266/2020	EPI_ISL_767055	2020-12-24	New Mexico Department of Health Scientific Laboratory	New Mexico Department of Health Scientific Laboratory
hCoV-19/Denmark/DCGC-45159/2020	EPI_ISL_1025537	2020-12-28	Department of Virus and Microbiological Special Diagnostics	Aalborg University
hCoV-19/USA/MD-CDC-ASC210031271/2021	EPI_ISL_2150075	2021-04-22	Aegis Sciences Corporation	Centers for Disease Control and Prevention Division of Viral Diseases
hCoV-19/Iceland/5026/2020	EPI_ISL_828714	2020-10-24	deCODE genetics	deCODE genetics
hCoV-19/USA/NJ-CDC-ASC210012256/2021	EPI_ISL_1649291	2021-03-18	Aegis Sciences Corporation	Centers for Disease Control and Prevention Division of Viral Diseases
hCoV-19/USA/AK-PHL9029/2021	EPI_ISL_2375812	2021-05-18	Alaska State Virology Laboratory	Alaska State Virology Laboratory
hCoV-19/Qatar/QA-WCMQ_FD17462433/2020	EPI_ISL_1714252	2020-06-05	Ministry of Public Health / Hamad Medical Corporation	Weill Cornell Medical College - Qatar (WCM-Q)
hCoV-19/Sweden/SE00385114/2021	EPI_ISL_1675854	2021-03-29	Swedish national genomic surveillance program of SARS-CoV-2	The Public Health Agency of Sweden
hCoV-19/England/QEUH-BCD73C/2020	EPI_ISL_704253	2020-11-26	Lighthouse Lab in Glasgow	Wellcome Sanger Institute for the COVID-19 Genomics UK (COG-UK) Consortium
hCoV-19/Denmark/DCGC-41296/2020	EPI_ISL_972973	2020-12-14	Department of Virus and Microbiological Special Diagnostics	Aalborg University
hCoV-19/France/PAC-IHUCOVID-2322/2020	EPI_ISL_900203	2020-10-08	MEPHI	MEPHI
hCoV-19/Iceland/4587/2020	EPI_ISL_828279	2020-10-08	deCODE genetics	deCODE genetics
hCoV-19/Denmark/DCGC-64941/2021	EPI_ISL_1873512	2021-01-11	Department of Virus and Microbiological Special Diagnostics	Aalborg University
hCoV-19/USA/MN-CDC-IBX687602105080/2021	EPI_ISL_2283104	2021-04-14	Infinity Biologix	Centers for Disease Control and Prevention Division of Viral Diseases
hCoV-19/India/KA-NIMH-SEQ-314/2021	EPI_ISL_1818590	2021-03-23	National Institute of Mental Health and Neurosciences (NIMHANS)	INSACOG-KA
hCoV-19/Sweden/SE1410419428/2021	EPI_ISL_2410061	2021-02-08	Swedish national genomic surveillance program of SARS-CoV-2	The Public Health Agency of Sweden
hCoV-19/Sweden/DC107506451/2021	EPI_ISL_1600284	2021-02-19	Swedish national genomic surveillance program of SARS-CoV-2	The Public Health Agency of Sweden
hCoV-19/Australia/QLD1671/2021	EPI_ISL_1222765	2021-03-09	PHV-FSS	PHV-FSS
hCoV-19/USA/MI-CDC-LC0027575/2021	EPI_ISL_1481536	2021-03-09	Laboratory Corporation of America	Centers for Disease Control and Prevention Division of Viral Diseases
hCoV-19/Sweden/21-51743/2021	EPI_ISL_1300292	2021-02-16	Klinisk mikrobiologi	The Public Health Agency of Sweden
hCoV-19/Norway/Ahus-232/2021	EPI_ISL_1647241	2021-03-26	Dept. of Microbiology and Infection Control	Dept. of Microbiology and Infection Control
hCoV-19/Sweden/SE1410242730/2021	EPI_ISL_2409748	2021-02-03	Swedish national genomic surveillance program of SARS-CoV-2	The Public Health Agency of Sweden
hCoV-19/Germany/SL-SU-10450163/2020	EPI_ISL_1577832	2020-10-11	Virology	Epigenetics
hCoV-19/USA/WI-WSLH-201261/2020	EPI_ISL_803500	2020-09-15	Wisconsin State Laboratory of Hygiene Communicable Disease Division	Wisconsin State Laboratory of Hygiene Communicable Disease Division
hCoV-19/USA/MN-MDH-6041/2021	EPI_ISL_1820993	2021-04-15	Minnesota Department of Health	Minnesota Department of Health
hCoV-19/India/MH-ICMR-NIV-INSACOG-GSEQ-775/2021	EPI_ISL_1704536	2021-03-05	ICMR-National Institute of Virology - INSACOG	NIV Influenza
hCoV-19/Israel/CVL-1133/2020	EPI_ISL_1209512	2020-12-29	Israel Central Virology laboratory	Israel National Consortium for SARS-CoV-2 sequencing
hCoV-19/Germany/NW-RKI-I-147843/2021	EPI_ISL_2259784	2021-05-17	Eurofins MVZ Labor Gelsenkirchen	Robert Koch Institute
hCoV-19/Denmark/DCGC-65769/2020	EPI_ISL_1874340	2020-12-14	Department of Virus and Microbiological Special Diagnostics	Aalborg University
hCoV-19/USA/FL-CDC-STM-000035919/2021	EPI_ISL_1553767	2021-03-14	Helix/Illumina	Centers for Disease Control and Prevention Division of Viral Diseases
hCoV-19/England/CAMC-139BA42/2021	EPI_ISL_1277174	2021-02-15	Lighthouse Lab in Cambridge	Wellcome Sanger Institute for the COVID-19 Genomics UK (COG-UK) Consortium
hCoV-19/England/QEUH-9FFFB3/2020	EPI_ISL_600372	2020-10-02	Lighthouse Lab in Glasgow	Wellcome Sanger Institute for the COVID-19 Genomics UK (COG-UK) consortium
hCoV-19/Sweden/4009452164/2021	EPI_ISL_1606954	2021-03-23	Swedish national genomic surveillance program of SARS-CoV-2	The Public Health Agency of Sweden
hCoV-19/Sweden/1910016963/2021	EPI_ISL_2210390	2021-02-19	Swedish national genomic surveillance program of SARS-CoV-2	The Public Health Agency of Sweden
hCoV-19/USA/MN-CDC-ASC210051689/2021	EPI_ISL_1753607	2021-04-08	Aegis Sciences Corporation	Centers for Disease Control and Prevention Division of Viral Diseases
hCoV-19/Wales/ALDP-F4935E/2021	EPI_ISL_892209	2021-01-05	Lighthouse Lab in Alderley Park	Wellcome Sanger Institute for the COVID-19 Genomics UK (COG-UK) Consortium
hCoV-19/Belgium/ULG-10897/2020	EPI_ISL_678439	2020-11-14	Department of Clinical Microbiology	GIGA Medical Genomics
hCoV-19/Sweden/DC107737541/2021	EPI_ISL_1601986	2021-02-26	Swedish national genomic surveillance program of SARS-CoV-2	The Public Health Agency of Sweden
hCoV-19/Denmark/DCGC-35028/2021	EPI_ISL_926168	2021-01-18	Department of Virus and Microbiological Special Diagnostics	Aalborg University
hCoV-19/England/NOTT-113C41/2020	EPI_ISL_572603	2020-09-29	Queens Medical Centre	COVID-19 Genomics UK (COG-UK) Consortium
hCoV-19/Denmark/DCGC-85993/2021	EPI_ISL_1895314	2021-01-11	Department of Virus and Microbiological Special Diagnostics	Aalborg University
hCoV-19/USA/MD-CDC-2-4283103/2021	EPI_ISL_1937730	2021-04-09	MD DOH Laboratories Administration	Centers for Disease Control and Prevention Division of Viral Diseases
hCoV-19/Ireland/C-NVRL-90IRL46769/2021	EPI_ISL_2158541	2021-05-04	National Virus Reference Laboratory	National Virus Reference Laboratory
hCoV-19/Switzerland/BL-ETHZ-610823/2021	EPI_ISL_2152064	2021-05-06	Viollier AG	Department of Biosystems Science and Engineering
hCoV-19/Poland/PL_P1335/2021	EPI_ISL_1502609	2021-03-14	1. Glowny Inspektorat Sanitarny.\n2. Diagnostyka. Laboratoria Medyczne.	1. ViroGenetics - BSL3 Laboratory of Virology
hCoV-19/India/KA-NIMH-SEQ-374/2021	EPI_ISL_1818634	2021-03-25	BBMP Urban PHC	INSACOG-KA
hCoV-19/USA/OR-OHSU-11258/2021	EPI_ISL_2227613	2021-04-19	OHSU Lab Services Molecular Microbiology Lab	Oregon SARS-CoV-2 Genome Sequencing Center
hCoV-19/England/SHEF-CFC09/2020	EPI_ISL_585075	2020-10-02	Virology Department	COVID-19 Genomics UK (COG-UK) Consortium
hCoV-19/USA/MD-MDH-0342/2020	EPI_ISL_666775	2020-10-15	Maryland Public Health Laboratory	Maryland Public Health Laboratory
hCoV-19/England/MILK-1523500/2021	EPI_ISL_1790496	2021-04-20	Lighthouse Lab in Milton Keynes	Wellcome Sanger Institute for the COVID-19 Genomics UK (COG-UK) Consortium
hCoV-19/Sweden/SE00340346/2021	EPI_ISL_1602561	2021-03-10	Swedish national genomic surveillance program of SARS-CoV-2	The Public Health Agency of Sweden
hCoV-19/Northern Ireland/MILK-156944D/2021	EPI_ISL_2153044	2021-05-07	Lighthouse Lab in Milton Keynes	Wellcome Sanger Institute for the COVID-19 Genomics UK (COG-UK) Consortium
hCoV-19/Canada/AB-42430/2020	EPI_ISL_805760	2020-04-25	Alberta Precision Labs (APL)	Alberta Precision Labs (APL)
hCoV-19/Denmark/DCGC-24634/2020	EPI_ISL_795257	2020-12-28	Department of Virus and Microbiological Special Diagnostics	Albertsen Lab
hCoV-19/USA/ND-NDDH-01355/2021	EPI_ISL_2334560	2021-04-26	North Dakota Department of Health	North Dakota Department of Health
hCoV-19/India/MH-ICMR-NIV-INSACOG-GSEQ-186/2021	EPI_ISL_1704391	2021-02-00	ICMR-National Institute of Virology - INSACOG	NIV Influenza
hCoV-19/Wales/PHWC-4AB80B/2020	EPI_ISL_823429	2020-12-18	Wales Specialist Virology Centre Sequencing lab	COVID-19 Genomics UK (COG-UK) Consortium
hCoV-19/England/NORT-1B8D191/2021	EPI_ISL_950541	2021-01-26	Northumbria University / South Tees Hospitals NHS Foundation Trust / North Cumbria Integrated Care NHS Foundation Trust / North Tees and Hartlepool NHS Foundation
hCoV-19/Wales/PHWC-4A38A9/2020	EPI_ISL_764585	2020-12-10	Wales Specialist Virology Centre Sequencing lab	COVID-19 Genomics UK (COG-UK) Consortium
hCoV-19/Sweden/DC107585721/2021	EPI_ISL_1600789	2021-02-22	Swedish national genomic surveillance program of SARS-CoV-2	The Public Health Agency of Sweden
hCoV-19/England/QEUH-B410CC/2020	EPI_ISL_658559	2020-11-08	Lighthouse Lab in Glasgow	Wellcome Sanger Institute for the COVID-19 Genomics UK (COG-UK) Consortium
hCoV-19/England/MILK-14DE0AA/2021	EPI_ISL_1631902	2021-04-06	Lighthouse Lab in Milton Keynes	Wellcome Sanger Institute for the COVID-19 Genomics UK (COG-UK) Consortium
hCoV-19/USA/TX-HMH-MCoV-19744/2020	EPI_ISL_784089	2020-11-26	Houston Methodist Hospital	Houston Methodist Hospital
hCoV-19/Denmark/DCGC-26505/2021	EPI_ISL_817169	2021-01-04	Department of Virus and Microbiological Special Diagnostics	Albertsen Lab
hCoV-19/England/QEUH-B41721/2020	EPI_ISL_658604	2020-11-08	Lighthouse Lab in Glasgow	Wellcome Sanger Institute for the COVID-19 Genomics UK (COG-UK) Consortium
hCoV-19/Israel/CVL-13409/2021	EPI_ISL_2183613	2021-05-04	Israel Central Virology laboratory	Israel National Consortium for SARS-CoV-2 sequencing
hCoV-19/Israel/CVL-2030/2021	EPI_ISL_944495	2021-01-11	Israel Central Virology laboratory	Israel National Consortium for SARS-CoV-2 sequencing
hCoV-19/England/LIVE-E0E16B/2021	EPI_ISL_1636862	2021-03-31	Liverpool Clinical Laboratories	COVID-19 Genomics UK (COG-UK) Consortium
hCoV-19/USA/MO-MSPHL-000345/2020	EPI_ISL_1362887	2020-11-23	Missouri State Public Health Laboratory	Missouri State Public Health Laboratory
hCoV-19/USA/MA-CDCBI-CRSP_YFS6ZS3RL2ZDNOBP/2021	EPI_ISL_1744278	2021-04-14	Broad Institute Clinical Research Sequencing Platform	Infectious Disease Program
hCoV-19/Canada/AB-64690/2020	EPI_ISL_806358	2020-05-03	Alberta Precision Labs (APL)	Alberta Precision Labs (APL)
hCoV-19/Japan/PG-18092/2021	EPI_ISL_1131918	2021-01-05	Pathogen Genomics Center	Pathogen Genomics Center
hCoV-19/Denmark/DCGC-37428/2021	EPI_ISL_928569	2021-01-25	Department of Virus and Microbiological Special Diagnostics	Aalborg University
hCoV-19/USA/MD-IGS-122108301638A/2021	EPI_ISL_1805203	2021-03-25	Maryland Genomics	Maryland Genomics
hCoV-19/Ireland/D-NVRL-21IRL57312/2021	EPI_ISL_2029353	2021-04-23	National Virus Reference Laboratory	National Virus Reference Laboratory
hCoV-19/Canada/AB-82618/2020	EPI_ISL_854548	2020-04-24	Alberta Precision Labs (APL)	Alberta Precision Labs (APL)
hCoV-19/Brazil/RJ-LNN01053/2021	EPI_ISL_2101684	2021-04-19	Unidade de apoio ao diagn\u00f3stico da COVID \u2013 UNADIG	Bioinformatics Laboratory / LNCC
hCoV-19/USA/NY-Wadsworth-21028739-01/2021	EPI_ISL_1624051	2021-01-17	New York Presbyterian Hospital	Wadsworth Center
hCoV-19/Slovenia/21-6634/2021	EPI_ISL_1654484	2021-03-20	Department of Public Health Microbiology Ljubljana	Department for Public Health Microbiology Ljubljana
hCoV-19/USA/GA-9210001953/2020	EPI_ISL_2006794	2020-12-23	Moderna Inc.	Moderna Inc.
hCoV-19/England/MILK-A46D85/2020	EPI_ISL_598272	2020-10-06	Lighthouse Lab in Milton Keynes	Wellcome Sanger Institute for the COVID-19 Genomics UK (COG-UK) consortium
hCoV-19/Sweden/SE1410391038/2021	EPI_ISL_2217168	2021-03-08	Swedish national genomic surveillance program of SARS-CoV-2	The Public Health Agency of Sweden
hCoV-19/Denmark/DCGC-26048/2021	EPI_ISL_818187	2021-01-04	Department of Virus and Microbiological Special Diagnostics	Albertsen Lab
hCoV-19/Thailand/DMSc-00422/2021	EPI_ISL_2433604	2021-05-15	Kasemrad international hospital	Division of Genomic Medicine and Innovation support,Department of Medical Sciences
hCoV-19/Denmark/DCGC-51795/2020	EPI_ISL_1859827	2020-12-07	Department of Virus and Microbiological Special Diagnostics	Aalborg University
hCoV-19/Iceland/6423/2020	EPI_ISL_830097	2020-09-30	The National University Hospital of Iceland	deCODE genetics
hCoV-19/England/QEUH-BCB9B0/2020	EPI_ISL_704191	2020-11-27	Lighthouse Lab in Glasgow	Wellcome Sanger Institute for the COVID-19 Genomics UK (COG-UK) Consortium
hCoV-19/USA/AK-PHL7865/2021	EPI_ISL_1675100	2021-04-02	Alaska State Virology Laboratory	Alaska State Virology Laboratory
hCoV-19/France/HDF-P032-21144C3903/2021	EPI_ISL_1818852	2021-04-08	CHU Lille	CHU Lille - Laboratoire de Virologie
hCoV-19/Japan/PG-18430/2021	EPI_ISL_1127286	2021-01-04	Pathogen Genomics Center	Pathogen Genomics Center
hCoV-19/USA/MN-MDH-7148/2021	EPI_ISL_2178647	2021-05-07	Minnesota Department of Health	Minnesota Department of Health
hCoV-19/Sweden/9708699641/2021	EPI_ISL_1807492	2021-02-24	Swedish national genomic surveillance program of SARS-CoV-2	The Public Health Agency of Sweden
hCoV-19/Sweden/10058570/2021	EPI_ISL_2032842	2021-04-19	Swedish national genomic surveillance program of SARS-CoV-2	The Public Health Agency of Sweden
hCoV-19/India/MH-ICMR-NIV-INSACOG-294309/2021	EPI_ISL_1704337	2021-02-23	ICMR-National Institute of Virology - INSACOG	NIV Influenza
hCoV-19/USA/OH-CDC-QDX24042069/2021	EPI_ISL_1925009	2021-04-17	Quest Diagnostics Incorporated	Centers for Disease Control and Prevention Division of Viral Diseases
hCoV-19/Iceland/6498/2020	EPI_ISL_830172	2020-10-08	deCODE genetics	deCODE genetics
hCoV-19/England/ALDP-49B0E8/2020	EPI_ISL_559369	2020-06-12	Lighthouse Lab in Alderley Park	Wellcome Sanger Institute for the COVID-19 Genomics UK (COG-UK) consortium
hCoV-19/England/QEUH-9A43EE/2020	EPI_ISL_540206	2020-09-01	Lighthouse Lab in Glasgow	Wellcome Sanger Institute for the COVID-19 Genomics UK (COG-UK) consortium
hCoV-19/Denmark/DCGC-83626/2020	EPI_ISL_1892697	2020-11-16	Department of Virus and Microbiological Special Diagnostics	Aalborg University
hCoV-19/Sweden/20-52885/2020	EPI_ISL_615106	2020-09-13	Halmstad klinisk mikrobiologi	The Public Health Agency of Sweden
hCoV-19/England/QEUH-A00464/2020	EPI_ISL_600390	2020-10-02	Lighthouse Lab in Glasgow	Wellcome Sanger Institute for the COVID-19 Genomics UK (COG-UK) consortium
hCoV-19/Denmark/DCGC-42426/2021	EPI_ISL_1022704	2021-02-08	Department of Virus and Microbiological Special Diagnostics	Aalborg University
hCoV-19/England/QEUH-9695EF/2020	EPI_ISL_531215	2020-08-14	Lighthouse Lab in Glasgow	Wellcome Sanger Institute for the COVID-19 Genomics UK (COG-UK) consortium
hCoV-19/USA/WY-CDC-ASC210003495/2021	EPI_ISL_1446156	2021-03-10	Aegis Sciences Corporation	Centers for Disease Control and Prevention Division of Viral Diseases
hCoV-19/Sweden/SE00364728/2021	EPI_ISL_1604761	2021-03-19	Swedish national genomic surveillance program of SARS-CoV-2	The Public Health Agency of Sweden
hCoV-19/Greece/84833/2020	EPI_ISL_2302097	2020-12-22	Greek Genome Center	Greek Genome Center
hCoV-19/Sweden/16819522P/2021	EPI_ISL_2207474	2021-04-19	Swedish national genomic surveillance program of SARS-CoV-2	The Public Health Agency of Sweden
hCoV-19/env/Austria/CeMM6146/2021	EPI_ISL_1495907	2021-03-15	Department of Microbiology	Bergthaler laboratory
hCoV-19/England/QEUH-1236303/2021	EPI_ISL_1108258	2021-02-08	Quadram Institute Bioscience	COVID-19 Genomics UK (COG-UK) Consortium
hCoV-19/England/QEUH-109C3FE/2021	EPI_ISL_994256	2021-01-19	Lighthouse Lab in Glasgow	Wellcome Sanger Institute for the COVID-19 Genomics UK (COG-UK) Consortium
hCoV-19/Denmark/DCGC-21893/2020	EPI_ISL_757793	2020-12-21	Department of Virus and Microbiological Special Diagnostics	Albertsen Lab
hCoV-19/Sweden/SE00420388/2021	EPI_ISL_1902687	2021-04-12	Swedish national genomic surveillance program of SARS-CoV-2	The Public Health Agency of Sweden
hCoV-19/Denmark/DCGC-61003/2020	EPI_ISL_1869574	2020-12-21	Department of Virus and Microbiological Special Diagnostics	Aalborg University
hCoV-19/England/MILK-13E443D/2021	EPI_ISL_1324807	2021-03-12	Lighthouse Lab in Milton Keynes	Wellcome Sanger Institute for the COVID-19 Genomics UK (COG-UK) Consortium
hCoV-19/England/CAMC-B982B1/2020	EPI_ISL_674845	2020-11-15	Lighthouse Lab in Cambridge	Wellcome Sanger Institute for the COVID-19 Genomics UK (COG-UK) Consortium
hCoV-19/Brazil/BA-00761/2021	EPI_ISL_1213258	2021-02-04	LAFEM/UESC	Bioinformatics Laboratory / LNCC
hCoV-19/Germany/HH-RKI-I-149007/2021	EPI_ISL_2260730	2021-05-07	Sonic - Labor Dr. von Froreich GmbH	Robert Koch Institute
hCoV-19/USA/MN-CDC-STM-000036605/2021	EPI_ISL_1553484	2021-03-16	Helix/Illumina	Centers for Disease Control and Prevention Division of Viral Diseases
hCoV-19/Iceland/4505/2020	EPI_ISL_828197	2020-10-18	deCODE genetics	deCODE genetics
hCoV-19/Scotland/CVR4516/2020	EPI_ISL_585377	2020-09-21	Lighthouse Lab in Glasgow / MRC-University of Glasgow Centre for Virus Research	COVID-19 Genomics UK (COG-UK) Consortium
hCoV-19/England/MILK-ACEA9D/2020	EPI_ISL_629541	2020-10-21	Lighthouse Lab in Milton Keynes	Wellcome Sanger Institute for the COVID-19 Genomics UK (COG-UK) consortium
hCoV-19/Wales/PHWC-48DAEB/2020	EPI_ISL_680725	2020-11-01	Wales Specialist Virology Centre Sequencing lab	COVID-19 Genomics UK (COG-UK) Consortium
hCoV-19/USA/MI-MDHHS-SC25083/2021	EPI_ISL_1367839	2021-03-06	Michigan Department of Health and Human Services	Michigan Department of Health and Human Services
hCoV-19/USA/MN-CDC-IBX055682394872/2021	EPI_ISL_2013062	2021-04-05	Infinity Biologix	Centers for Disease Control and Prevention Division of Viral Diseases
hCoV-19/Switzerland/BL-ETHZ-440524/2021	EPI_ISL_1004667	2021-01-01	Viollier AG	Department of Biosystems Science and Engineering
hCoV-19/Denmark/DCGC-34846/2021	EPI_ISL_925986	2021-01-18	Department of Virus and Microbiological Special Diagnostics	Aalborg University
hCoV-19/England/ALDP-15ED247/2021	EPI_ISL_2436807	2021-05-28	Lighthouse Lab in Alderley Park	Wellcome Sanger Institute for the COVID-19 Genomics UK (COG-UK) Consortium
hCoV-19/Brazil/BA-LACEN-173/2021	EPI_ISL_1583727	2021-03-01	Central Public Health Laboratory - LACEN -Bahia	Central Public Health Laboratory - LACEN -Bahia
hCoV-19/England/MILK-1558669/2021	EPI_ISL_2004854	2021-05-01	Lighthouse Lab in Milton Keynes	Wellcome Sanger Institute for the COVID-19 Genomics UK (COG-UK) Consortium
hCoV-19/Iceland/5934/2020	EPI_ISL_829614	2020-10-08	deCODE genetics	deCODE genetics
hCoV-19/Austria/CeMM7882/2021	EPI_ISL_1965468	2021-04-13	HG Pharma GmbH	Bergthaler laboratory
hCoV-19/Japan/PG-37669/2021	EPI_ISL_2325955	2021-04-05	Pathogen Genomics Center	Pathogen Genomics Center
hCoV-19/USA/NY-Wadsworth-21015684-01/2021	EPI_ISL_1397503	2021-01-23	New York Presbyterian Hospital	Wadsworth Center
hCoV-19/Denmark/DCGC-71634/2020	EPI_ISL_1880205	2020-11-30	Department of Virus and Microbiological Special Diagnostics	Aalborg University
hCoV-19/England/ALDP-9E8AAD/2020	EPI_ISL_638279	2020-09-24	Centre for Enzyme Innovation	COVID-19 Genomics UK (COG-UK) Consortium
hCoV-19/England/CAMC-9C02B2/2020	EPI_ISL_813356	2020-09-09	Oxford Viromics	COVID-19 Genomics UK (COG-UK) Consortium
hCoV-19/Germany/SN-RKI-I-014989/2021	EPI_ISL_1145127	2021-02-01	Bioscientia Labor Wermsdorf	Robert Koch Institute
hCoV-19/Scotland/QEUH-96D32D/2020	EPI_ISL_534637	2020-08-20	NHSGGC West of Scotland Specialist Virology Centre / MRC-University of Glasgow Centre for Virus Research	Wellcome Sanger Institute for the COVID-19 Genomics UK (
hCoV-19/England/LOND-12FDD28/2021	EPI_ISL_2126155	2021-05-03	University College London	COVID-19 Genomics UK (COG-UK) Consortium
hCoV-19/Iceland/4636/2020	EPI_ISL_828328	2020-09-24	deCODE genetics	deCODE genetics
hCoV-19/Wales/PHWC-48105E/2020	EPI_ISL_613029	2020-10-16	Wales Specialist Virology Centre Sequencing lab	COVID-19 Genomics UK (COG-UK) Consortium
hCoV-19/Belgium/Jessa_11-2110-008428/2021	EPI_ISL_1297172	2021-03-14	Jessa	Jessa
hCoV-19/USA/IL-CDC-LC0054646/2021	EPI_ISL_2045150	2021-04-28	Laboratory Corporation of America	Centers for Disease Control and Prevention Division of Viral Diseases
hCoV-19/USA/NY-PRL-2021_02_19_00I12/2021	EPI_ISL_1097971	2021-02-16	Pandemic Response Lab - NYC	Pandemic Response Lab
hCoV-19/France/HDF-IPP11320/2020	EPI_ISL_792013	2020-12-18	CH de Bethune - Laboratoire de Biologie M\u00e9dicale	National Reference Center for Viruses of Respiratory Infections
hCoV-19/Iceland/6499/2020	EPI_ISL_830173	2020-10-08	deCODE genetics	deCODE genetics
hCoV-19/Germany/NW-IOV-K-5672/2020	EPI_ISL_796040	2020-09-15	Institute of Virology	Institute of Virology
hCoV-19/Spain/NC-IBV-97011829/2020	EPI_ISL_2322393	2020-11-23	Servicio de Microbiolog\u00eda Cl\u00ednica (Complejo Hospitalario de Navarra	SeqCOVID-SPAIN consortium/IBV(CSIC)
hCoV-19/USA/MN-CDC-IBX289588985030/2021	EPI_ISL_1803043	2021-04-06	Infinity Biologix	Centers for Disease Control and Prevention Division of Viral Diseases
hCoV-19/Germany/BW-RKI-I-048360/2021	EPI_ISL_1355786	2021-02-27	Universit\u00e4tsmedizin Mannheim	Robert Koch Institute
hCoV-19/Denmark/DCGC-82714/2020	EPI_ISL_1891559	2020-12-07	Department of Virus and Microbiological Special Diagnostics	Aalborg University
hCoV-19/England/QEUH-9FF95B/2020	EPI_ISL_600421	2020-09-30	Lighthouse Lab in Glasgow	Wellcome Sanger Institute for the COVID-19 Genomics UK (COG-UK) consortium
hCoV-19/England/CAMC-14D2273/2021	EPI_ISL_1584117	2021-04-03	Lighthouse Lab in Cambridge	Wellcome Sanger Institute for the COVID-19 Genomics UK (COG-UK) Consortium
hCoV-19/Canada/ON-SC2321/2020	EPI_ISL_1739655	2020-11-09	Ontario's COVID-19 Genomics Rapid Response Coalition	McMaster University
hCoV-19/Sweden/SUS0000281/2021	EPI_ISL_1239215	2021-03-08	Clinical Microbiology	Section for Molecular Diagnostics
hCoV-19/England/EXET-140953/2020	EPI_ISL_813611	2020-12-28	University of Exeter	COVID-19 Genomics UK (COG-UK) Consortium
hCoV-19/USA/MI-MDHHS-SC27135/2021	EPI_ISL_2246432	2021-03-22	Michigan Department of Health and Human Services	Michigan Department of Health and Human Services
hCoV-19/USA/CA-IGI-2918/2021	EPI_ISL_980855	2021-01-12	Innovative Genomics Institute	Innovative Genomics Institute
hCoV-19/Canada/AB-49428/2020	EPI_ISL_805540	2020-05-01	Alberta Precision Labs (APL)	Alberta Precision Labs (APL)
hCoV-19/England/ALDP-AA4EA0/2020	EPI_ISL_630891	2020-10-21	Lighthouse Lab in Alderley Park	Wellcome Sanger Institute for the COVID-19 Genomics UK (COG-UK) Consortium
hCoV-19/Israel/CVL-72/2020	EPI_ISL_944226	2020-12-24	Israel Central Virology laboratory	Israel National Consortium for SARS-CoV-2 sequencing
hCoV-19/USA/WA-UW-65787/2021	EPI_ISL_1341211	2021-03-02	UW Virology Lab	UW Virology Lab
hCoV-19/Denmark/DCGC-25532/2021	EPI_ISL_819043	2021-01-04	Department of Virus and Microbiological Special Diagnostics	Albertsen Lab
hCoV-19/India/JH-ILSGS01845/2021	EPI_ISL_2342066	2021-04-12	Rajendra Institute of Medical Sciences	Institute of Life Sciences - INSACOG
hCoV-19/USA/MN-CDC-IBX339997056619/2021	EPI_ISL_2132395	2021-04-25	Infinity Biologix	Centers for Disease Control and Prevention Division of Viral Diseases
hCoV-19/Spain/AS-232172775/2021	EPI_ISL_1034149	2021-02-06	Laboratorio de Virolog\u00eda HUCA	Laboratorio de Virolog\u00eda HUCA
hCoV-19/England/QEUH-158BF71/2021	EPI_ISL_2238054	2021-05-14	Lighthouse Lab in Glasgow	Wellcome Sanger Institute for the COVID-19 Genomics UK (COG-UK) Consortium
hCoV-19/Denmark/DCGC-39589/2021	EPI_ISL_970992	2021-01-11	Department of Virus and Microbiological Special Diagnostics	Aalborg University
hCoV-19/England/MILK-BA9B0D/2020	EPI_ISL_681618	2020-11-17	Lighthouse Lab in Milton Keynes	Wellcome Sanger Institute for the COVID-19 Genomics UK (COG-UK) Consortium
hCoV-19/Israel/CVL-51-ngs/2020	EPI_ISL_776636	2020-12-24	Israel Central Virology laboratory	Israel Central Virology laboratory
hCoV-19/Germany/NW-RKI-I-155875/2021	EPI_ISL_2266374	2021-05-15	MVZ Labor Krone GbR	Robert Koch Institute
hCoV-19/USA/CA-CDC-FG-006023/2021	EPI_ISL_1458679	2021-03-06	Fulgent Genetics	Centers for Disease Control and Prevention Division of Viral Diseases
hCoV-19/USA/ND-NDDH-01438/2021	EPI_ISL_2335073	2021-04-29	North Dakota Department of Health	North Dakota Department of Health
hCoV-19/England/ALDP-B1BA36/2020	EPI_ISL_645811	2020-11-01	Lighthouse Lab in Alderley Park	Wellcome Sanger Institute for the COVID-19 Genomics UK (COG-UK) Consortium
hCoV-19/Wales/PHWC-4B3800/2021	EPI_ISL_840944	2021-01-02	Wales Specialist Virology Centre Sequencing lab	Public Health Wales Microbiology Cardiff Wales Specialist Virology Centre
hCoV-19/Germany/BY-RKI-I-127200/2021	EPI_ISL_2111373	2021-04-07	Bayerisches Landesamt fur Gesundheit und Lebensmittelsicherheit (LGL)	Robert Koch Institute
hCoV-19/USA/MN-CDC-LC0052871/2021	EPI_ISL_1931343	2021-04-20	Laboratory Corporation of America	Centers for Disease Control and Prevention Division of Viral Diseases
hCoV-19/England/QEUH-9B7773/2020	EPI_ISL_590498	2020-09-08	Lighthouse Lab in Glasgow	Wellcome Sanger Institute for the COVID-19 Genomics UK (COG-UK) consortium
hCoV-19/Denmark/DCGC-35097/2021	EPI_ISL_926237	2021-01-04	Department of Virus and Microbiological Special Diagnostics	Aalborg University
hCoV-19/Singapore/828/2021	EPI_ISL_2349754	2021-05-01	National Public Health Laboratory	National Public Health Laboratory
hCoV-19/Denmark/DCGC-66981/2021	EPI_ISL_1875552	2021-02-22	Department of Virus and Microbiological Special Diagnostics	Aalborg University
hCoV-19/Iceland/3454/2020	EPI_ISL_827147	2020-10-16	deCODE genetics	deCODE genetics
hCoV-19/Denmark/DCGC-21381/2020	EPI_ISL_757724	2020-12-21	Department of Virus and Microbiological Special Diagnostics	Albertsen Lab
hCoV-19/Sweden/16601033P/2021	EPI_ISL_2206885	2021-04-14	Swedish national genomic surveillance program of SARS-CoV-2	The Public Health Agency of Sweden
hCoV-19/Denmark/DCGC-30233/2020	EPI_ISL_844212	2020-12-14	Department of Virus and Microbiological Special Diagnostics	Albertsen Lab
hCoV-19/Canada/BC-BCCDC-5196/2020	EPI_ISL_973742	2020-09-24	BCCDC Public Health Laboratory	BCCDC Public Health Laboratory
hCoV-19/Jordan/IR-Biolab041/2021	EPI_ISL_2105673	2021-04-26	Biolab Diagnostic Laboratories	Biolab Diagnostic Laboratories
hCoV-19/Philippines/PH-PGC-05112/2021	EPI_ISL_2155290	2021-01-25	Philippine Red Cross - Port Area	Philippine Genome Center
hCoV-19/Sweden/3929097763/2021	EPI_ISL_2215687	2021-03-03	Swedish national genomic surveillance program of SARS-CoV-2	The Public Health Agency of Sweden
hCoV-19/Denmark/DCGC-83804/2020	EPI_ISL_1892888	2020-11-16	Department of Virus and Microbiological Special Diagnostics	Aalborg University
hCoV-19/Italy/CAM-TIGEM-2142/2021	EPI_ISL_1056858	2021-00-00	Istituto Zooprofilattico Sperimentale del Mezzogiorno - IZSM	Telethon Institute of Genetics and Medicine - TIGEM
hCoV-19/Sweden/DC107015411/2021	EPI_ISL_1364292	2021-02-05	Swedish national genomic surveillance program of SARS-CoV-2	The Public Health Agency of Sweden
hCoV-19/England/MILK-125F4B6/2021	EPI_ISL_1033568	2021-02-05	Lighthouse Lab in Milton Keynes	Wellcome Sanger Institute for the COVID-19 Genomics UK (COG-UK) Consortium
hCoV-19/Sweden/10014313/2021	EPI_ISL_1617714	2021-02-16	Swedish national genomic surveillance program of SARS-CoV-2	The Public Health Agency of Sweden
hCoV-19/Spain/CT-HUVH-R58017/2021	EPI_ISL_2284903	2021-05-12	Hospital Universitari Vall d'Hebron - Vall d'Hebron Institut de Recerca	Hospital Universitari Vall d'Hebron - Vall d'Hebron Institut de Recerca
hCoV-19/Denmark/DCGC-13216/2020	EPI_ISL_712151	2020-11-30	Department of Virus and Microbiological Special Diagnostics	Albertsen Lab
hCoV-19/USA/IN-CDC-STM-000049219/2021	EPI_ISL_1679967	2021-04-01	Helix/Illumina	Centers for Disease Control and Prevention Division of Viral Diseases
hCoV-19/Japan/PG-17097/2020	EPI_ISL_1168782	2020-12-22	Department of Infectious Diseases	Department of Infectious Diseases
hCoV-19/Iceland/5416/2020	EPI_ISL_829100	2020-12-22	deCODE genetics	deCODE genetics
hCoV-19/Switzerland/GE-HUG-34156944/2021	EPI_ISL_2213622	2021-05-12	University Hospitals of Geneva	HUG
hCoV-19/USA/MN-MDH-3027/2021	EPI_ISL_1121630	2021-02-11	Vault Health	Minnesota Department of Health
hCoV-19/USA/MN-CDC-IBX031937797472/2021	EPI_ISL_1733382	2021-04-10	Infinity Biologix	Centers for Disease Control and Prevention Division of Viral Diseases
hCoV-19/England/MILK-1559CEE/2021	EPI_ISL_2004628	2021-05-03	Lighthouse Lab in Milton Keynes	Wellcome Sanger Institute for the COVID-19 Genomics UK (COG-UK) Consortium
hCoV-19/USA/MN-CDC-ASC210072569/2021	EPI_ISL_2040462	2021-04-15	Aegis Sciences Corporation	Centers for Disease Control and Prevention Division of Viral Diseases
hCoV-19/Japan/PG-15468/2020	EPI_ISL_893352	2020-12-19	Pathogen Genomics Center	Pathogen Genomics Center
hCoV-19/England/ALDP-A92661/2020	EPI_ISL_610929	2020-10-19	Lighthouse Lab in Alderley Park	Wellcome Sanger Institute for the COVID-19 Genomics UK (COG-UK) consortium
hCoV-19/Canada/AB-14566/2020	EPI_ISL_806122	2020-04-14	Alberta Precision Labs (APL)	Alberta Precision Labs (APL)
hCoV-19/Sweden/3164027579/2021	EPI_ISL_2033194	2021-04-22	Swedish national genomic surveillance program of SARS-CoV-2	The Public Health Agency of Sweden
hCoV-19/USA/CA-IGI-3432/2021	EPI_ISL_1060063	2021-02-08	Innovative Genomics Institute	Innovative Genomics Institute
hCoV-19/USA/MI-CDC-ASC210052303/2021	EPI_ISL_1837799	2021-04-08	Aegis Sciences Corporation	Centers for Disease Control and Prevention Division of Viral Diseases
hCoV-19/USA/MI-UM-29471918099/2021	EPI_ISL_2003649	2021-05-04	University of Michigan Clinical Microbiology Laboratory	Lauring Lab
hCoV-19/England/MILK-B8E6EF/2020	EPI_ISL_674137	2020-11-13	Lighthouse Lab in Milton Keynes	Wellcome Sanger Institute for the COVID-19 Genomics UK (COG-UK) Consortium
hCoV-19/Greece/81330/2020	EPI_ISL_2301945	2020-12-17	Greek Genome Center	Greek Genome Center
hCoV-19/Iceland/5399/2020	EPI_ISL_829083	2020-10-07	deCODE genetics	deCODE genetics
hCoV-19/Sweden/SE00369989/2021	EPI_ISL_1607498	2021-03-22	Swedish national genomic surveillance program of SARS-CoV-2	The Public Health Agency of Sweden
hCoV-19/USA/MA-Broad_CRSP-00839/2021	EPI_ISL_1011698	2021-01-27	Broad Institute Clinical Research Sequencing Platform	Infectious Disease Program
hCoV-19/Israel/CVL-9276/2021	EPI_ISL_2084357	2021-03-07	Israel Central Virology laboratory	Israel National Consortium for SARS-CoV-2 sequencing
hCoV-19/Austria/CeMM4371/2021	EPI_ISL_1495270	2021-02-14	Klinikum Wels-Grieskirchen	Bergthaler laboratory
hCoV-19/Netherlands/UT-RIVM-12576/2021	EPI_ISL_1034971	2021-01-27	Dutch COVID-19 response team	National Institute for Public Health and the Environment (RIVM)
hCoV-19/Wales/PHWC-4DC77D/2021	EPI_ISL_1309994	2021-03-07	Originating lab	Public Health Wales Microbiology Cardiff Wales Specialist Virology Centre
hCoV-19/Lithuania/LTU000_REZUS_05_07_129/2021	EPI_ISL_2334920	2021-05-08	UAB \Rezus.lt\	National Public Health Surveillance Laboratory
hCoV-19/Germany/BW-RKI-I-035777/2021	EPI_ISL_1281615	2021-03-05	Limbach - MVZ Humangenetik Ulm	Robert Koch Institute
hCoV-19/Mexico/SEARCH-7937/2021	EPI_ISL_1366332	2021-01-26	Genomica Lab Molecular	Andersen lab at Scripps Research
hCoV-19/Germany/BY-RKI-I-142469/2021	EPI_ISL_2126453	2021-05-05	SYNLAB MVZ Weiden	Robert Koch Institute
hCoV-19/USA/MA-MASPHL-03550/2021	EPI_ISL_2008399	2021-04-14	Massachusetts State Public Health Laboratory	Massachusetts State Public Health Laboratory
hCoV-19/USA/NY-PRL-2021_02_19_00B22/2021	EPI_ISL_1097897	2021-02-16	Pandemic Response Lab - NYC	Pandemic Response Lab
hCoV-19/USA/NJ-CDC-ASC210073079/2021	EPI_ISL_2040710	2021-04-15	Aegis Sciences Corporation	Centers for Disease Control and Prevention Division of Viral Diseases
hCoV-19/Canada/AB-30634/2020	EPI_ISL_805142	2020-04-20	Alberta Precision Labs (APL)	Alberta Precision Labs (APL)
hCoV-19/North Macedonia/1691/2021	EPI_ISL_945547	2021-01-09	Laboratory of Virology and Molecular Diagnostics	Institute of Public Health of Republic of North Macedonia Laboratory of Virology and Molecular Diagnostics
hCoV-19/England/ALDP-A7053F/2020	EPI_ISL_607978	2020-10-15	Lighthouse Lab in Alderley Park	Wellcome Sanger Institute for the COVID-19 Genomics UK (COG-UK) consortium
hCoV-19/Wales/QEUH-9B9E4F/2020	EPI_ISL_549741	2020-09-05	Lighthouse Lab in Glasgow	Wellcome Sanger Institute for the COVID-19 Genomics UK (COG-UK) consortium
hCoV-19/Sweden/10074827/2021	EPI_ISL_2414432	2021-05-10	Swedish national genomic surveillance program of SARS-CoV-2	The Public Health Agency of Sweden
hCoV-19/Denmark/DCGC-85707/2020	EPI_ISL_1895026	2020-11-30	Department of Virus and Microbiological Special Diagnostics	Aalborg University
hCoV-19/Iceland/4692/2020	EPI_ISL_828383	2020-12-08	The National University Hospital of Iceland	deCODE genetics
hCoV-19/USA/CO-CDC-MMB08615163/2021	EPI_ISL_2382102	2021-05-03	Mako Medical	Centers for Disease Control and Prevention Division of Viral Diseases
hCoV-19/USA/MA-CDCBI-CRSP_EOJEDVI2IEBOT2C7/2021	EPI_ISL_2312073	2021-05-18	Broad Institute Clinical Research Sequencing Platform	Infectious Disease Program
hCoV-19/England/ALDP-15185E0/2021	EPI_ISL_1718674	2021-04-17	Lighthouse Lab in Alderley Park	Wellcome Sanger Institute for the COVID-19 Genomics UK (COG-UK) Consortium
hCoV-19/Germany/NW-RKI-I-085172/2021	EPI_ISL_1722381	2021-04-19	Eurofins MVZ Labor Gelsenkirchen	Robert Koch Institute
hCoV-19/USA/MI-CDC-ASC210070774/2021	EPI_ISL_1999667	2021-04-14	Aegis Sciences Corporation	Centers for Disease Control and Prevention Division of Viral Diseases
hCoV-19/England/CAMC-130F2D8/2021	EPI_ISL_1175157	2021-02-21	Lighthouse Lab in Cambridge	Wellcome Sanger Institute for the COVID-19 Genomics UK (COG-UK) Consortium
hCoV-19/Scotland/QEUH-1572B97/2021	EPI_ISL_2238281	2021-05-09	Lighthouse Lab in Glasgow	Wellcome Sanger Institute for the COVID-19 Genomics UK (COG-UK) Consortium
hCoV-19/England/MILK-A6B28B/2020	EPI_ISL_608733	2020-10-09	Lighthouse Lab in Milton Keynes	Wellcome Sanger Institute for the COVID-19 Genomics UK (COG-UK) consortium
hCoV-19/Denmark/DCGC-21517/2020	EPI_ISL_757744	2020-12-21	Department of Virus and Microbiological Special Diagnostics	Albertsen Lab
hCoV-19/Denmark/DCGC-41893/2021	EPI_ISL_973664	2021-02-01	Department of Virus and Microbiological Special Diagnostics	Aalborg University
hCoV-19/Scotland/QEUH-1593222/2021	EPI_ISL_2235830	2021-05-17	Lighthouse Lab in Glasgow	Wellcome Sanger Institute for the COVID-19 Genomics UK (COG-UK) Consortium
hCoV-19/USA/LA-EVTL2602/2021	EPI_ISL_2102304	2021-04-08	LSUHS Emerging Viral Threat Laboratory	LSUHS Emerging Viral Threat Laboratory
hCoV-19/USA/WA-S502/2020	EPI_ISL_434262	2020-03-24	Washington State Department of Health	Seattle Flu Study
hCoV-19/Slovenia/08-049410-MB/2021	EPI_ISL_1240607	2021-02-22	National Laboratory for Health	CISLD (Clinical Institute of Special Laboratory Diagnostics)
hCoV-19/England/ALDP-BC696A/2020	EPI_ISL_915966	2020-11-22	Lighthouse Lab in Alderley Park	Wellcome Sanger Institute for the COVID-19 Genomics UK (COG-UK) Consortium
hCoV-19/England/QEUH-B30B1A/2020	EPI_ISL_659766	2020-11-03	Lighthouse Lab in Glasgow	Wellcome Sanger Institute for the COVID-19 Genomics UK (COG-UK) Consortium
hCoV-19/Sweden/SE00408579/2021	EPI_ISL_1902239	2021-04-07	Swedish national genomic surveillance program of SARS-CoV-2	The Public Health Agency of Sweden
hCoV-19/USA/MI-MDHHS-SC28986/2021	EPI_ISL_2374778	2021-04-11	Michigan Department of Health and Human Services	Michigan Department of Health and Human Services
hCoV-19/Sweden/DC107221001/2021	EPI_ISL_1599746	2021-02-10	Swedish national genomic surveillance program of SARS-CoV-2	The Public Health Agency of Sweden
hCoV-19/Germany/BY-RKI-I-013647/2021	EPI_ISL_1143783	2021-01-26	Bayerisches Landesamt f\u00fcr Gesundheit und Lebensmittelsicherheit (LGL)	Robert Koch Institute
hCoV-19/USA/WA-UW-2021040875818/2021	EPI_ISL_1680385	2021-04-08	UW Virology Lab	UW Virology Lab
hCoV-19/Norway/2973/2020	EPI_ISL_549099	2020-07-31	Ostfold Hospital Trust - Kalnes	Norwegian Institute of Public Health
hCoV-19/Slovenia/21-9364/2020	EPI_ISL_1289901	2020-10-06	Department of Public Health Microbiology Ljubljana	Department of Public Health Microbiology Ljubljana
hCoV-19/England/ALDP-B2734B/2020	EPI_ISL_664247	2020-11-04	Northumbria University / South Tees Hospitals NHS Foundation Trust / North Cumbria Integrated Care NHS Foundation Trust / North Tees and Hartlepool NHS Foundation
hCoV-19/England/CAMC-B5308B/2020	EPI_ISL_657679	2020-11-09	Lighthouse Lab in Cambridge	Wellcome Sanger Institute for the COVID-19 Genomics UK (COG-UK) Consortium
hCoV-19/Canada/BC-BCCDC-7863/2020	EPI_ISL_975601	2020-11-18	BCCDC Public Health Laboratory	BCCDC Public Health Laboratory
hCoV-19/England/MILK-AC80BF/2020	EPI_ISL_634284	2020-10-21	Lighthouse Lab in Milton Keynes	Wellcome Sanger Institute for the COVID-19 Genomics UK (COG-UK) consortium
hCoV-19/Denmark/DCGC-45220/2020	EPI_ISL_1025598	2020-12-28	Department of Virus and Microbiological Special Diagnostics	Aalborg University
hCoV-19/Sweden/DC107553311/2021	EPI_ISL_1600842	2021-02-22	Swedish national genomic surveillance program of SARS-CoV-2	The Public Health Agency of Sweden
hCoV-19/Iceland/4780/2020	EPI_ISL_828471	2020-10-18	deCODE genetics	deCODE genetics
hCoV-19/Denmark/DCGC-18894/2020	EPI_ISL_748361	2020-12-07	Department of Virus and Microbiological Special Diagnostics	Albertsen Lab
hCoV-19/Sweden/SE00351761/2021	EPI_ISL_1604997	2021-03-15	Swedish national genomic surveillance program of SARS-CoV-2	The Public Health Agency of Sweden
hCoV-19/USA/NY-NYCPHL-004106/2021	EPI_ISL_1593747	2021-03-26	DOHMH Jamaica	New York City Public Health Laboratory
hCoV-19/Sweden/DC107967781/2021	EPI_ISL_1900680	2021-03-06	Swedish national genomic surveillance program of SARS-CoV-2	The Public Health Agency of Sweden
hCoV-19/USA/MN-CDC-ASC210064828/2021	EPI_ISL_2368214	2021-05-18	Aegis Sciences Corporation	Centers for Disease Control and Prevention Division of Viral Diseases
hCoV-19/Switzerland/BL-ETHZ-600197/2021	EPI_ISL_2017224	2021-04-24	Viollier AG	Department of Biosystems Science and Engineering
hCoV-19/India/WB-1931300261596/2021	EPI_ISL_2400206	2021-04-08	INSACOG-WB	National Institute of Biomedical Genomics \u2013 INSACOG
hCoV-19/Denmark/DCGC-22941/2020	EPI_ISL_793425	2020-12-28	Department of Virus and Microbiological Special Diagnostics	Albertsen Lab
hCoV-19/Denmark/DCGC-12669/2020	EPI_ISL_682850	2020-11-16	Department of Virus and Microbiological Special Diagnostics	Albertsen Lab
hCoV-19/Denmark/DCGC-42756/2021	EPI_ISL_1023034	2021-02-08	Department of Virus and Microbiological Special Diagnostics	Aalborg University
hCoV-19/Iceland/5013/2020	EPI_ISL_828701	2020-10-20	deCODE genetics	deCODE genetics
hCoV-19/USA/MN-MDH-5414/2021	EPI_ISL_1672625	2021-04-08	Minnesota Department of Health	Minnesota Department of Health
hCoV-19/Slovenia/215708/2021	EPI_ISL_2272454	2021-04-22	Institute of Microbiology and Immunology	Institute of Microbiology and Immunology
hCoV-19/England/ALDP-1556786/2021	EPI_ISL_2022109	2021-05-02	Lighthouse Lab in Alderley Park	Wellcome Sanger Institute for the COVID-19 Genomics UK (COG-UK) Consortium
hCoV-19/Italy/CAM-TIGEM-254/2020	EPI_ISL_776923	2020-10-26	Istituto Zooprofilattico Sperimentale del Mezzogiorno	TIGEM
hCoV-19/Iceland/4772/2020	EPI_ISL_828463	2020-10-19	deCODE genetics	deCODE genetics
hCoV-19/England/QEUH-B669D5/2020	EPI_ISL_654993	2020-11-11	Lighthouse Lab in Glasgow	Wellcome Sanger Institute for the COVID-19 Genomics UK (COG-UK) Consortium
hCoV-19/Slovenia/196775/2020	EPI_ISL_1964526	2020-11-10	Institute of Microbiology and Immunology	Institute of Microbiology and Immunology
hCoV-19/England/ALDP-FB9BD9/2021	EPI_ISL_862940	2021-01-11	Lighthouse Lab in Alderley Park	Wellcome Sanger Institute for the COVID-19 Genomics UK (COG-UK) Consortium
hCoV-19/Sweden/SE00274237/2021	EPI_ISL_1290099	2021-02-18	Swedish national genomic surveillance program of SARS-CoV-2	The Public Health Agency of Sweden
hCoV-19/Netherlands/NH-RIVM-22871/2021	EPI_ISL_1520989	2021-03-24	Dutch COVID-19 response team	National Institute for Public Health and the Environment (RIVM)
hCoV-19/Canada/AB-96380/2020	EPI_ISL_805289	2020-04-19	Alberta Precision Labs (APL)	Alberta Precision Labs (APL)
hCoV-19/England/ALDP-B8296A/2020	EPI_ISL_675675	2020-11-14	Lighthouse Lab in Alderley Park	Wellcome Sanger Institute for the COVID-19 Genomics UK (COG-UK) Consortium
hCoV-19/Denmark/DCGC-18521/2020	EPI_ISL_749244	2020-12-07	Department of Virus and Microbiological Special Diagnostics	Albertsen Lab
hCoV-19/Canada/AB-60620/2020	EPI_ISL_806146	2020-05-05	Alberta Precision Labs (APL)	Alberta Precision Labs (APL)
hCoV-19/USA/AZ-CDC-LC00000215/2020	EPI_ISL_888344	2020-12-26	Labcorp	Genomics and Discovery
hCoV-19/Denmark/DCGC-26848/2020	EPI_ISL_817205	2020-12-28	Department of Virus and Microbiological Special Diagnostics	Albertsen Lab
hCoV-19/Denmark/DCGC-21848/2020	EPI_ISL_758402	2020-12-21	Department of Virus and Microbiological Special Diagnostics	Albertsen Lab
hCoV-19/USA/MN-CDC-IBX492729345554/2021	EPI_ISL_1691829	2021-03-19	Infinity Biologix	Centers for Disease Control and Prevention Division of Viral Diseases
hCoV-19/Denmark/DCGC-78186/2021	EPI_ISL_1886827	2021-02-22	Department of Virus and Microbiological Special Diagnostics	Aalborg University
hCoV-19/England/ALDP-119D5C9/2021	EPI_ISL_945540	2021-01-27	Lighthouse Lab in Alderley Park	Wellcome Sanger Institute for the COVID-19 Genomics UK (COG-UK) Consortium
hCoV-19/Scotland/EDB17876/2021	EPI_ISL_2125720	2021-05-05	Virology Department	COVID-19 Genomics UK (COG-UK) Consortium
hCoV-19/Iceland/5809/2020	EPI_ISL_829490	2020-10-05	deCODE genetics	deCODE genetics
hCoV-19/England/ALDP-C49807/2020	EPI_ISL_718666	2020-12-12	Lighthouse Lab in Alderley Park	Wellcome Sanger Institute for the COVID-19 Genomics UK (COG-UK) Consortium
hCoV-19/USA/IL-IDPH-COL-S-0001675/2020	EPI_ISL_1494092	2020-08-06	Illinois Department of Public Health	Gagnon Lab
hCoV-19/USA/FL-BPHL-2270/2020	EPI_ISL_802725	2020-12-29	Florida Bureau of Public Health Laboratories	Florida Bureau of Public Health Laboratories
hCoV-19/Indonesia/JK-NIHRD-WGS02745/2021	EPI_ISL_2262263	2021-04-22	RS Umum Kartika Pulomas	National Institute of Health Research and Development
hCoV-19/Italy/CAM-TIGEM-IZSM-COLLI-7805/2021	EPI_ISL_1629931	2021-03-27	Istituto Zooprofilattico Sperimentale del Mezzogiorno	TIGEM
hCoV-19/England/MILK-9A9C48/2020	EPI_ISL_551070	2020-09-01	Lighthouse Lab in Milton Keynes	Wellcome Sanger Institute for the COVID-19 Genomics UK (COG-UK) consortium
hCoV-19/England/MILK-B5A0B1/2020	EPI_ISL_839406	2020-11-06	Oxford Viromics	COVID-19 Genomics UK (COG-UK) Consortium
hCoV-19/India/KA-NIMH-SEQ-856/2021	EPI_ISL_2379316	2021-04-10	RAILWAY	INSACOG-KA
hCoV-19/Japan/PG-5895/2020	EPI_ISL_689010	2020-08-19	Pathogen Genomics Center	Pathogen Genomics Center
hCoV-19/England/ALDP-15355ED/2021	EPI_ISL_1830078	2021-04-24	Lighthouse Lab in Alderley Park	Wellcome Sanger Institute for the COVID-19 Genomics UK (COG-UK) Consortium
hCoV-19/Denmark/DCGC-14400/2020	EPI_ISL_711081	2020-11-30	Department of Virus and Microbiological Special Diagnostics	Albertsen Lab
hCoV-19/USA/MN-CDC-IBX464365640583/2021	EPI_ISL_1694533	2021-04-01	Infinity Biologix	Centers for Disease Control and Prevention Division of Viral Diseases
hCoV-19/Denmark/DCGC-29344/2021	EPI_ISL_843391	2021-01-04	Department of Virus and Microbiological Special Diagnostics	Albertsen Lab
hCoV-19/England/MILK-973658/2020	EPI_ISL_575949	2020-08-20	Lighthouse Lab in Milton Keynes	Wellcome Sanger Institute for the COVID-19 Genomics UK (COG-UK) consortium
hCoV-19/Denmark/DCGC-40784/2021	EPI_ISL_972461	2021-01-25	Department of Virus and Microbiological Special Diagnostics	Aalborg University
hCoV-19/Sweden/SE00154011/2021	EPI_ISL_2208588	2021-01-14	Swedish national genomic surveillance program of SARS-CoV-2	The Public Health Agency of Sweden
hCoV-19/England/QEUH-B1443F/2020	EPI_ISL_642534	2020-11-03	Lighthouse Lab in Glasgow	Wellcome Sanger Institute for the COVID-19 Genomics UK (COG-UK) Consortium
hCoV-19/England/ALDP-A51C5D/2020	EPI_ISL_598072	2020-10-07	Lighthouse Lab in Alderley Park	Wellcome Sanger Institute for the COVID-19 Genomics UK (COG-UK) consortium
hCoV-19/Latvia/117/2020	EPI_ISL_534206	2020-08-05	Centr\u0101l\u0101 laboratorija	Latvian Biomedical Research and Study Centre
hCoV-19/Colombia/ANT-CWOHC-VG-SEC00230V/2021	EPI_ISL_1960049	2021-04-06	SOMER	Universidad Nacional de Colombia - Laboratorio Gen\u00f3mico One Health
hCoV-19/England/QEUH-B9E0FD/2020	EPI_ISL_721153	2020-11-18	Lighthouse Lab in Glasgow	Wellcome Sanger Institute for the COVID-19 Genomics UK (COG-UK) Consortium
hCoV-19/England/QEUH-A1E24B/2020	EPI_ISL_587434	2020-10-01	Lighthouse Lab in Glasgow	Wellcome Sanger Institute for the COVID-19 Genomics UK (COG-UK) consortium
hCoV-19/USA/MA-CDC-ASC210011957/2021	EPI_ISL_1649177	2021-03-19	Aegis Sciences Corporation	Centers for Disease Control and Prevention Division of Viral Diseases
hCoV-19/USA/WI-UW-5157/2020	EPI_ISL_2295230	2020-11-11	University of Wisconsin-Madison AIDS Vaccine Research Laboratories	University of Wisconsin-Madison AIDS Vaccine Research Laboratories
hCoV-19/Germany/NW-RKI-I-045660/2021	EPI_ISL_1353084	2021-02-25	Limbach - MVZ Labor Eveld & Kollegen Essen	Robert Koch Institute
hCoV-19/USA/CA-RD581-CV0094/2021	EPI_ISL_1068925	2021-02-05	Fulgent Genetics	Fulgent Genetics
hCoV-19/Sweden/DC108016781/2021	EPI_ISL_1900858	2021-03-08	Swedish national genomic surveillance program of SARS-CoV-2	The Public Health Agency of Sweden
hCoV-19/Denmark/DCGC-12387/2020	EPI_ISL_682568	2020-11-16	Department of Virus and Microbiological Special Diagnostics	Albertsen Lab
hCoV-19/Scotland/QEUH-96D28A/2020	EPI_ISL_534584	2020-08-21	NHSGGC West of Scotland Specialist Virology Centre / MRC-University of Glasgow Centre for Virus Research	Wellcome Sanger Institute for the COVID-19 Genomics UK (
hCoV-19/England/MILK-15BDD7C/2021	EPI_ISL_2352900	2021-05-25	Lighthouse Lab in Milton Keynes	Wellcome Sanger Institute for the COVID-19 Genomics UK (COG-UK) Consortium
hCoV-19/Denmark/DCGC-39313/2021	EPI_ISL_930455	2021-01-04	Department of Virus and Microbiological Special Diagnostics	Aalborg University
hCoV-19/USA/MN-CDC-IBX714509882746/2021	EPI_ISL_1693976	2021-04-01	Infinity Biologix	Centers for Disease Control and Prevention Division of Viral Diseases
hCoV-19/USA/IL-RED-MAR-37876038/2021	EPI_ISL_2157790	2021-02-25	Reditus Laboratories	Reditus Laboratories
hCoV-19/USA/RI-CDCBI-RIDOH_00930/2021	EPI_ISL_1413589	2021-03-12	Rhode Island Department of Health	Infectious Disease Program
hCoV-19/USA/CA-LACPHL-AF00944/2021	EPI_ISL_1716899	2021-04-13	Martin Luther King Jr. Community Hospital	Los Angeles County PHL
hCoV-19/Germany/NW-RKI-I-099280/2021	EPI_ISL_1845100	2021-04-20	SYNLAB MVZ Leverkusen	Robert Koch Institute
hCoV-19/Brazil/SP-IB_100503/2021	EPI_ISL_1966518	2021-03-30	SAE SERVICO DE ATENDIMENTO ESPECIALIZADO	Instituto Butantan / Mendelics
hCoV-19/England/QEUH-9B93F5/2020	EPI_ISL_549553	2020-09-07	Lighthouse Lab in Glasgow	Wellcome Sanger Institute for the COVID-19 Genomics UK (COG-UK) consortium
hCoV-19/Denmark/DCGC-28268/2021	EPI_ISL_844563	2021-01-11	Department of Virus and Microbiological Special Diagnostics	Albertsen Lab
hCoV-19/England/MILK-9C1E71/2020	EPI_ISL_566451	2020-09-08	Lighthouse Lab in Milton Keynes	Wellcome Sanger Institute for the COVID-19 Genomics UK (COG-UK) consortium
hCoV-19/England/ALDP-15C0CF1/2021	EPI_ISL_2365996	2021-05-23	Lighthouse Lab in Alderley Park	Wellcome Sanger Institute for the COVID-19 Genomics UK (COG-UK) Consortium
hCoV-19/Lithuania/S21D299/2021	EPI_ISL_1585713	2021-03-25	National Food and Veterinary Risk Assessment Institute	Vilnius University Hospital Santaros Klinikos
hCoV-19/Denmark/DCGC-43124/2021	EPI_ISL_1023402	2021-02-08	Department of Virus and Microbiological Special Diagnostics	Aalborg University
hCoV-19/USA/CA-CDC-ASC210062228/2021	EPI_ISL_2181435	2021-05-11	Aegis Sciences Corporation	Centers for Disease Control and Prevention Division of Viral Diseases
hCoV-19/England/CAMC-A823D6/2020	EPI_ISL_610796	2020-10-10	Lighthouse Lab in Cambridge	Wellcome Sanger Institute for the COVID-19 Genomics UK (COG-UK) consortium
hCoV-19/USA/FL-CDC-IBX388132266984/2021	EPI_ISL_1694045	2021-04-02	Infinity Biologix	Centers for Disease Control and Prevention Division of Viral Diseases
hCoV-19/Iceland/3041/2020	EPI_ISL_826712	2020-11-09	deCODE genetics	deCODE genetics
hCoV-19/England/ALDP-B46759/2020	EPI_ISL_656031	2020-11-07	Lighthouse Lab in Alderley Park	Wellcome Sanger Institute for the COVID-19 Genomics UK (COG-UK) Consortium
hCoV-19/Germany/NW-RKI-I-056103/2021	EPI_ISL_1439718	2021-03-29	Universit\u00e4tsklinikum Leipzig - Institut f\u00fcr Medizinische Mikrobiologie und Virologie virologisches Labor	Robert Koch Institute
hCoV-19/Netherlands/ZE-RIVM-11011/2021	EPI_ISL_943220	2021-01-20	Dutch COVID-19 response team	National Institute for Public Health and the Environment (RIVM)
hCoV-19/USA/DC-CDC-LC0046269/2021	EPI_ISL_1800317	2021-04-10	Laboratory Corporation of America	Centers for Disease Control and Prevention Division of Viral Diseases
hCoV-19/Sweden/10078809/2021	EPI_ISL_2415596	2021-05-17	Swedish national genomic surveillance program of SARS-CoV-2	The Public Health Agency of Sweden
hCoV-19/England/CAMC-15027A7/2021	EPI_ISL_1697772	2021-04-12	Lighthouse Lab in Cambridge	Wellcome Sanger Institute for the COVID-19 Genomics UK (COG-UK) Consortium
hCoV-19/Sweden/10045802/2021	EPI_ISL_2205444	2021-04-01	Swedish national genomic surveillance program of SARS-CoV-2	The Public Health Agency of Sweden
hCoV-19/USA/MN-CDC-IBX027469100891/2021	EPI_ISL_1733091	2021-04-09	Infinity Biologix	Centers for Disease Control and Prevention Division of Viral Diseases
hCoV-19/India/MH-ICMR-NIV-INSACOG-GSEQ-246/2021	EPI_ISL_1704403	2021-02-18	ICMR-National Institute of Virology - INSACOG	NIV Influenza
hCoV-19/Canada/AB-91240/2020	EPI_ISL_805602	2020-04-15	Alberta Precision Labs (APL)	Alberta Precision Labs (APL)
hCoV-19/Denmark/DCGC-60975/2020	EPI_ISL_1869546	2020-11-30	Department of Virus and Microbiological Special Diagnostics	Aalborg University
hCoV-19/Denmark/DCGC-17050/2020	EPI_ISL_750731	2020-12-14	Department of Virus and Microbiological Special Diagnostics	Albertsen Lab
hCoV-19/Iceland/5014/2020	EPI_ISL_828702	2020-12-22	deCODE genetics	deCODE genetics
hCoV-19/USA/MN-MDH-5599/2021	EPI_ISL_1733503	2021-04-14	Minnesota Department of Health	Minnesota Department of Health
hCoV-19/USA/OR-OHSU-10171/2021	EPI_ISL_1541452	2021-01-26	OHSU Lab Services Molecular Microbiology Lab	Oregon SARS-CoV-2 Genome Sequencing Center
hCoV-19/India/MH-ICMR-NIV-INSAGOG-GSEQ-1386/2021	EPI_ISL_1928441	2021-03-18	ICMR-National Institute of Virology - INSACOG	NIV Influenza
hCoV-19/England/ALDP-907D09/2020	EPI_ISL_552895	2020-06-22	Lighthouse Lab in Alderley Park	Wellcome Sanger Institute for the COVID-19 Genomics UK (COG-UK) consortium
hCoV-19/England/CAMC-B072EA/2020	EPI_ISL_643822	2020-10-30	Lighthouse Lab in Cambridge	Wellcome Sanger Institute for the COVID-19 Genomics UK (COG-UK) Consortium
hCoV-19/Denmark/DCGC-80056/2021	EPI_ISL_1888697	2021-04-19	Department of Virus and Microbiological Special Diagnostics	Aalborg University
hCoV-19/Denmark/DCGC-37092/2021	EPI_ISL_928233	2021-01-11	Department of Virus and Microbiological Special Diagnostics	Aalborg University
hCoV-19/Denmark/DCGC-19742/2020	EPI_ISL_748159	2020-12-07	Department of Virus and Microbiological Special Diagnostics	Albertsen Lab
hCoV-19/Denmark/DCGC-42701/2021	EPI_ISL_1022979	2021-02-08	Department of Virus and Microbiological Special Diagnostics	Aalborg University
hCoV-19/Sweden/SE00325543/2021	EPI_ISL_1417318	2021-03-04	Swedish national genomic surveillance program of SARS-CoV-2	The Public Health Agency of Sweden
hCoV-19/India/DL-MCW-KP-26/2021	EPI_ISL_2100643	2021-04-24	Delhi North District	CSIR-Institute of Genomics and Integrative Biology
hCoV-19/Denmark/DCGC-45595/2020	EPI_ISL_1065105	2020-12-28	Department of Virus and Microbiological Special Diagnostics	Aalborg University
hCoV-19/Denmark/DCGC-73046/2021	EPI_ISL_1881617	2021-02-22	Department of Virus and Microbiological Special Diagnostics	Aalborg University
hCoV-19/Germany/BW-RKI-I-050879/2021	EPI_ISL_1433286	2021-03-16	Bioscientia MVZ Labor Karlsruhe GmbH	Robert Koch Institute
hCoV-19/Denmark/DCGC-45947/2021	EPI_ISL_1065457	2021-01-25	Department of Virus and Microbiological Special Diagnostics	Aalborg University
hCoV-19/Sweden/1917691864/2021	EPI_ISL_2222366	2021-03-17	Swedish national genomic surveillance program of SARS-CoV-2	The Public Health Agency of Sweden
hCoV-19/Greece/169643/2021	EPI_ISL_2343833	2021-03-26	Greek Genome Center	Greek Genome Center
hCoV-19/India/JH-ILSGS02089/2021	EPI_ISL_2342341	2021-04-09	Tata Main Hospital	Institute of Life Sciences - INSACOG
hCoV-19/Northern Ireland/QEUH-A4CE31/2020	EPI_ISL_842114	2020-10-05	Quadram Institute Bioscience	COVID-19 Genomics UK (COG-UK) Consortium
hCoV-19/Sweden/SUS0001076/2021	EPI_ISL_1712206	2021-04-12	Clinical Microbiology	Section for Molecular Diagnostics
hCoV-19/England/QEUH-E92C2F/2021	EPI_ISL_836757	2021-01-04	Lighthouse Lab in Glasgow	Wellcome Sanger Institute for the COVID-19 Genomics UK (COG-UK) Consortium
hCoV-19/Denmark/DCGC-57508/2021	EPI_ISL_1866008	2021-04-19	Department of Virus and Microbiological Special Diagnostics	Aalborg University
hCoV-19/USA/MN-CDC-IBX787679371129/2021	EPI_ISL_1693713	2021-03-29	Infinity Biologix	Centers for Disease Control and Prevention Division of Viral Diseases
hCoV-19/Switzerland/BE-ETHZ-500376/2021	EPI_ISL_1119147	2021-02-17	Viollier AG	Department of Biosystems Science and Engineering
hCoV-19/Germany/BB-RKI-I-049834/2021	EPI_ISL_1357260	2021-03-15	Klinikum Ernst von Bergmann gemeinn\u00fctzige GmbH - station\u00e4rer Bereich	Robert Koch Institute
hCoV-19/USA/RI-CDCBI-RIDOH_00567/2021	EPI_ISL_1407357	2021-02-25	Rhode Island Department of Health	Infectious Disease Program
hCoV-19/Latvia/1162/2020	EPI_ISL_1312673	2020-10-05	Centrala laboratorija	Latvian Biomedical Research and Study Centre
hCoV-19/USA/KY-BW-0042/2021	EPI_ISL_2273131	2021-04-07	Blue Water Diagnostic Laboratory	University of Louisville Laboratory of Melissa Smith
hCoV-19/Sweden/DC107300521/2021	EPI_ISL_1599824	2021-02-13	Swedish national genomic surveillance program of SARS-CoV-2	The Public Health Agency of Sweden
hCoV-19/England/SHEF-CAB10/2020	EPI_ISL_573723	2020-09-19	Virology Department	COVID-19 Genomics UK (COG-UK) Consortium
hCoV-19/England/ALDP-AA2051/2020	EPI_ISL_624339	2020-10-22	Lighthouse Lab in Alderley Park	Wellcome Sanger Institute for the COVID-19 Genomics UK (COG-UK) consortium
hCoV-19/Wales/PHWC-484774/2020	EPI_ISL_627134	2020-10-23	Wales Specialist Virology Centre Sequencing lab	COVID-19 Genomics UK (COG-UK) Consortium
hCoV-19/Denmark/DCGC-37135/2021	EPI_ISL_928276	2021-01-11	Department of Virus and Microbiological Special Diagnostics	Aalborg University
hCoV-19/Sweden/2865677663/2021	EPI_ISL_2213069	2021-03-03	Swedish national genomic surveillance program of SARS-CoV-2	The Public Health Agency of Sweden
hCoV-19/Greece/85424/2021	EPI_ISL_2301849	2020-12-22	Greek Genome Center	Greek Genome Center
hCoV-19/India/TN-ICMR-RUS115/2021	EPI_ISL_2443287	2021-00-00	Indian Council of Medical Research-National Institute of Virology	Indian Council of Medical Research-National Institute of Virology
hCoV-19/Germany/BY-RKI-I-071863/2021	EPI_ISL_1638748	2021-03-26	LabKom - Labor Augsburg MVZ GmbH	Robert Koch Institute
hCoV-19/Denmark/DCGC-36438/2021	EPI_ISL_927579	2021-01-18	Department of Virus and Microbiological Special Diagnostics	Aalborg University
hCoV-19/Germany/BY-MVP-000004214/2021	EPI_ISL_1752419	2021-03-16	Max von Pettenkofer Institute	Laboratory for Functional Genome Analysis; Dept. Genomics; Gene Center of the LMU Munich
hCoV-19/England/QEUH-C33150/2020	EPI_ISL_733933	2020-12-11	Lighthouse Lab in Glasgow	Wellcome Sanger Institute for the COVID-19 Genomics UK (COG-UK) Consortium
hCoV-19/England/ALDP-11B29A4/2021	EPI_ISL_963829	2021-01-28	Lighthouse Lab in Alderley Park	Wellcome Sanger Institute for the COVID-19 Genomics UK (COG-UK) Consortium
hCoV-19/USA/FL-BPHL-0288/2021	EPI_ISL_1030104	2021-01-12	Florida Bureau of Public Health Laboratories	Florida Bureau of Public Health Laboratories
hCoV-19/Germany/NW-RKI-I-028468/2021	EPI_ISL_1211499	2021-02-23	Labor Dr. Wisplinghoff - K\u00f6ln	Robert Koch Institute
hCoV-19/Canada/AB-91718/2020	EPI_ISL_805240	2020-04-16	Alberta Precision Labs (APL)	Alberta Precision Labs (APL)
hCoV-19/Denmark/DCGC-33912/2021	EPI_ISL_870922	2021-01-11	Department of Virus and Microbiological Special Diagnostics	Aalborg University
hCoV-19/Denmark/DCGC-43436/2021	EPI_ISL_1023780	2021-02-01	Department of Virus and Microbiological Special Diagnostics	Aalborg University
hCoV-19/Sweden/SE00334607/2021	EPI_ISL_1600762	2021-03-08	Swedish national genomic surveillance program of SARS-CoV-2	The Public Health Agency of Sweden
hCoV-19/England/ALDP-A6D104/2020	EPI_ISL_608055	2020-10-14	Lighthouse Lab in Alderley Park	Wellcome Sanger Institute for the COVID-19 Genomics UK (COG-UK) consortium
hCoV-19/USA/HI-H211269/2021	EPI_ISL_1292683	2021-02-08	State Laboratories Division	State Laboratories Division
hCoV-19/Sweden/DC107435651/2021	EPI_ISL_1600631	2021-02-17	Swedish national genomic surveillance program of SARS-CoV-2	The Public Health Agency of Sweden
hCoV-19/Denmark/DCGC-97281/2021	EPI_ISL_2177168	2021-05-03	Department of Virus and Microbiological Special Diagnostics	Aalborg University
hCoV-19/England/MILK-15516AC/2021	EPI_ISL_1986578	2021-04-29	Lighthouse Lab in Milton Keynes	Wellcome Sanger Institute for the COVID-19 Genomics UK (COG-UK) Consortium
hCoV-19/England/QEUH-9CF15C/2020	EPI_ISL_590112	2020-09-15	Lighthouse Lab in Glasgow	Wellcome Sanger Institute for the COVID-19 Genomics UK (COG-UK) consortium
hCoV-19/Lithuania/S21D224/2021	EPI_ISL_1581565	2021-03-25	UAB \Baltic Medics\	Vilnius University Hospital Santaros Klinikos
hCoV-19/England/QEUH-C31486/2020	EPI_ISL_730815	2020-12-10	Lighthouse Lab in Glasgow	Wellcome Sanger Institute for the COVID-19 Genomics UK (COG-UK) Consortium
hCoV-19/Denmark/DCGC-81976/2020	EPI_ISL_1890631	2020-12-07	Department of Virus and Microbiological Special Diagnostics	Aalborg University
hCoV-19/Switzerland/BE-ETHZ-630416/2021	EPI_ISL_2375035	2021-05-19	Viollier AG	Department of Biosystems Science and Engineering
hCoV-19/USA/TX-HMH-MCoV-24933/2021	EPI_ISL_1079547	2021-01-19	Houston Methodist Hospital	Houston Methodist Hospital
hCoV-19/Luxembourg/LNS9633514/2021	EPI_ISL_2401089	2021-05-06	Laboratoire national de sante	Laboratoire national de sante
hCoV-19/Netherlands/NH-RIVM-27142/2021	EPI_ISL_1792906	2021-04-13	Dutch COVID-19 response team	National Institute for Public Health and the Environment (RIVM)
hCoV-19/Australia/NSW-R0380/2021	EPI_ISL_2402461	2021-05-28	New South Wales Health Pathology Royal Prince Alfred Hospital	Microbiology RPAH
hCoV-19/Sweden/SE00298294/2021	EPI_ISL_1362186	2021-02-24	Swedish national genomic surveillance program of SARS-CoV-2	The Public Health Agency of Sweden
hCoV-19/USA/OR-OHSU-8451/2020	EPI_ISL_1171120	2020-12-23	OHSU Lab Services Molecular Microbiology Lab	Ginkgo Bioworks\u00a0Clinical Laboratory
hCoV-19/Germany/un-ChVir21598/2020	EPI_ISL_1138648	2020-10-26	Institut f\u00fcr Medizinische Virologie	Institut f\u00fcr Medizinische Virologie
hCoV-19/USA/CA-LACPHL-AF01006/2021	EPI_ISL_2259437	2021-04-26	Pomona Valley Hospital Medical Center	Los Angeles County PHL
hCoV-19/USA/TX-HMH-MCoV-28194/2021	EPI_ISL_1237976	2021-02-09	Houston Methodist Hospital	Houston Methodist Hospital
hCoV-19/England/RAND-150A341/2021	EPI_ISL_1698062	2021-04-13	Randox Laboratories	Wellcome Sanger Institute for the COVID-19 Genomics UK (COG-UK) Consortium
hCoV-19/Wales/QEUH-116ED8D/2021	EPI_ISL_948162	2021-01-25	Lighthouse Lab in Glasgow	Wellcome Sanger Institute for the COVID-19 Genomics UK (COG-UK) Consortium
hCoV-19/Sweden/SE1410357703/2021	EPI_ISL_2256259	2021-04-01	Swedish national genomic surveillance program of SARS-CoV-2	The Public Health Agency of Sweden
hCoV-19/Australia/VIC18063/2020	EPI_ISL_812432	2020-12-31	Microbiological Diagnostic Unit - Public Health Laboratory (MDU-PHL)	MDU-PHL
hCoV-19/Denmark/DCGC-2027/2020	EPI_ISL_618249	2020-07-27	Department of Virus and Microbiological Special Diagnostics	Albertsen lab
hCoV-19/Denmark/DCGC-34826/2021	EPI_ISL_925966	2021-01-18	Department of Virus and Microbiological Special Diagnostics	Aalborg University
hCoV-19/England/CAMC-B52620/2020	EPI_ISL_656832	2020-11-08	Lighthouse Lab in Cambridge	Wellcome Sanger Institute for the COVID-19 Genomics UK (COG-UK) Consortium
hCoV-19/USA/MN-CDC-IBX222122158390/2021	EPI_ISL_2088440	2021-04-26	Infinity Biologix	Centers for Disease Control and Prevention Division of Viral Diseases
hCoV-19/USA/PA-CDC-STM-000043645/2021	EPI_ISL_1581188	2021-03-24	Helix/Illumina	Centers for Disease Control and Prevention Division of Viral Diseases
hCoV-19/Wales/PHWC-49EA14/2020	EPI_ISL_743082	2020-12-08	Wales Specialist Virology Centre Sequencing lab	COVID-19 Genomics UK (COG-UK) Consortium
hCoV-19/Germany/NW-RKI-I-109359/2021	EPI_ISL_1852952	2021-04-24	SYNLAB MVZ Leverkusen	Robert Koch Institute
hCoV-19/India/AP-CCMB-CIA1932/2021	EPI_ISL_2373166	2021-05-05	AP SSO	CSIR-Centre for Cellular and Molecular Biology-INSACOG
hCoV-19/Sweden/75733580R9/2021	EPI_ISL_1676693	2021-03-26	Swedish national genomic surveillance program of SARS-CoV-2	The Public Health Agency of Sweden
hCoV-19/USA/NY-NYULH1809/2021	EPI_ISL_2202790	2021-05-01	NYU Langone Health	Departments of Pathology and Medicine
hCoV-19/USA/MN-MDH-4432/2021	EPI_ISL_1446004	2021-03-12	Minnesota Department of Health	Minnesota Department of Health
hCoV-19/Iceland/5148/2020	EPI_ISL_828835	2020-10-07	deCODE genetics	deCODE genetics
hCoV-19/Denmark/DCGC-41719/2021	EPI_ISL_973396	2021-02-01	Department of Virus and Microbiological Special Diagnostics	Aalborg University
hCoV-19/USA/MN-MDH-3889/2021	EPI_ISL_1373541	2021-03-01	Vault Health	Minnesota Department of Health
hCoV-19/Ireland/C-NVRL-90IRL37950/2021	EPI_ISL_2241102	2021-05-02	National Virus Reference Laboratory	National Virus Reference Laboratory
hCoV-19/USA/MN-CDC-IBX258540694826/2021	EPI_ISL_2013369	2021-04-07	Infinity Biologix	Centers for Disease Control and Prevention Division of Viral Diseases
hCoV-19/England/MILK-108B5FC/2021	EPI_ISL_993139	2021-01-15	Lighthouse Lab in Milton Keynes	Wellcome Sanger Institute for the COVID-19 Genomics UK (COG-UK) Consortium
hCoV-19/England/ALDP-9C5C37/2020	EPI_ISL_567878	2020-09-10	Lighthouse Lab in Alderley Park	Wellcome Sanger Institute for the COVID-19 Genomics UK (COG-UK) consortium
hCoV-19/USA/NY-MSHSPSP-PV22633/2020	EPI_ISL_1708755	2020-11-06	MSHS Clinical Microbiology Laboratories	MSHS Pathogen Surveillance Program
hCoV-19/USA/CA-CZB-13300/2020	EPI_ISL_672072	2020-10-31	Santa Clara County Public Health Laboratory	Chan-Zuckerberg Biohub
hCoV-19/Sweden/3943218164/2021	EPI_ISL_1606748	2021-03-24	Swedish national genomic surveillance program of SARS-CoV-2	The Public Health Agency of Sweden
hCoV-19/Sweden/1454162664/2021	EPI_ISL_2209919	2021-02-12	Swedish national genomic surveillance program of SARS-CoV-2	The Public Health Agency of Sweden
hCoV-19/England/QEUH-B66AE1/2020	EPI_ISL_655043	2020-11-11	Lighthouse Lab in Glasgow	Wellcome Sanger Institute for the COVID-19 Genomics UK (COG-UK) Consortium
hCoV-19/Germany/HH-RKI-I-018898/2021	EPI_ISL_1149060	2021-02-12	SYNLAB MVZ Hamburg	Robert Koch Institute
hCoV-19/USA/MN-CDC-ASC210061076/2021	EPI_ISL_2180623	2021-05-08	Aegis Sciences Corporation	Centers for Disease Control and Prevention Division of Viral Diseases
hCoV-19/Iceland/4739/2020	EPI_ISL_828430	2020-10-28	deCODE genetics	deCODE genetics
hCoV-19/Denmark/DCGC-31579/2021	EPI_ISL_855995	2021-01-11	Department of Virus and Microbiological Special Diagnostics	Aalborg University
hCoV-19/Russia/OMS-ORINFI-5207S/2020	EPI_ISL_569786	2020-07-13	Omsk Research Institute of Natural Focal Infections	WHO National Influenza Centre Russian Federation
hCoV-19/India/MH-ILSGS01553/2021	EPI_ISL_2342650	2021-03-24	NCCS	Institute of Life Sciences - INSACOG
hCoV-19/USA/un-HHD-4474769/2020	EPI_ISL_968083	2020-12-23	Houston Health Department	Houston Health Department
hCoV-19/Denmark/DCGC-91436/2021	EPI_ISL_2027726	2021-05-03	Department of Virus and Microbiological Special Diagnostics	Aalborg University
hCoV-19/Denmark/DCGC-56678/2021	EPI_ISL_1865178	2021-01-04	Molekyl\u00e6r Medicinsk Afdeling	Aalborg University
hCoV-19/USA/FL-CDC-ASC210012419/2021	EPI_ISL_1513452	2021-03-18	Aegis Sciences Corporation	Centers for Disease Control and Prevention Division of Viral Diseases
hCoV-19/Scotland/QEUH-B13263/2020	EPI_ISL_649574	2020-11-03	Lighthouse Lab in Glasgow	Wellcome Sanger Institute for the COVID-19 Genomics UK (COG-UK) Consortium
hCoV-19/USA/MN-CDC-IBX909146534248/2021	EPI_ISL_1733077	2021-04-02	Infinity Biologix	Centers for Disease Control and Prevention Division of Viral Diseases
hCoV-19/Denmark/DCGC-44472/2021	EPI_ISL_1024850	2021-02-01	Department of Virus and Microbiological Special Diagnostics	Aalborg University
hCoV-19/Japan/PG-29944/2021	EPI_ISL_1928302	2021-02-08	Pathogen Genomics Center	Pathogen Genomics Center
hCoV-19/USA/FL-CDC-QDX25025226/2021	EPI_ISL_2397519	2021-05-16	Quest Diagnostics Incorporated	Centers for Disease Control and Prevention Division of Viral Diseases
hCoV-19/USA/ND-NDDH-01814/2021	EPI_ISL_2403001	2021-05-12	North Dakota Department of Health	North Dakota Department of Health
hCoV-19/USA/WI-WSLH-201500/2020	EPI_ISL_803691	2020-10-14	Wisconsin State Laboratory of Hygiene Communicable Disease Division	Wisconsin State Laboratory of Hygiene Communicable Disease Division
hCoV-19/Sweden/3901273627/2021	EPI_ISL_1831941	2021-02-09	Swedish national genomic surveillance program of SARS-CoV-2	The Public Health Agency of Sweden
hCoV-19/Japan/PG-14220/2020	EPI_ISL_895854	2020-12-05	Pathogen Genomics Center	Pathogen Genomics Center
hCoV-19/Wales/ALDP-10645DB/2021	EPI_ISL_878309	2021-01-15	Lighthouse Lab in Alderley Park	Wellcome Sanger Institute for the COVID-19 Genomics UK (COG-UK) Consortium
hCoV-19/USA/OR-PROV-290/2020	EPI_ISL_1060872	2020-07-02	Providence Oregon Regional Laboratories	Providence St. Joseph Health Molecular Genomics Laboratory
hCoV-19/Iceland/3190/2020	EPI_ISL_826883	2020-11-25	deCODE genetics	deCODE genetics
hCoV-19/Gambia/NPHL_10530/2021	EPI_ISL_1216076	2021-02-06	MRCG at LSHTM Genomics lab	MRCG at LSHTM Genomics lab
hCoV-19/Scotland/CVR4527/2020	EPI_ISL_585387	2020-09-22	Lighthouse Lab in Glasgow / MRC-University of Glasgow Centre for Virus Research	COVID-19 Genomics UK (COG-UK) Consortium
hCoV-19/USA/MN-CDC-IBX496425246253/2021	EPI_ISL_2323574	2021-05-11	Infinity Biologix	Centers for Disease Control and Prevention Division of Viral Diseases
hCoV-19/Netherlands/ZH-RIVM-34013/2021	EPI_ISL_2303947	2021-05-11	Dutch COVID-19 response team	National Institute for Public Health and the Environment (RIVM)
hCoV-19/England/ALDP-AA2FFA/2020	EPI_ISL_630962	2020-10-22	Lighthouse Lab in Alderley Park	Wellcome Sanger Institute for the COVID-19 Genomics UK (COG-UK) consortium
hCoV-19/Germany/NW-RKI-I-153699/2021	EPI_ISL_2264979	2021-05-06	Labor ZOTZ	KLIMAS; MVZ D\u00fcsseldorf-Centrum	Germany
hCoV-19/Iceland/5284/2020	EPI_ISL_828968	2020-09-21	deCODE genetics	deCODE genetics
hCoV-19/Sweden/2972128645/2021	EPI_ISL_1807433	2021-02-22	Swedish national genomic surveillance program of SARS-CoV-2	The Public Health Agency of Sweden
hCoV-19/Scotland/EDB7154/2020	EPI_ISL_514560	2020-08-04	Virology Department	COVID-19 Genomics UK (COG-UK) Consortium
hCoV-19/Japan/PG-27702/2021	EPI_ISL_1431523	2021-03-02	Niigata Prefectural Institute of Public Health and Environmental Sciences	Pathogen Genomics Center
hCoV-19/USA/CO-CDPHE-2100549210/2021	EPI_ISL_1234343	2021-03-03	Colorado Department of Public Health and Environment	Colorado Department of Public Health and Environment
hCoV-19/Switzerland/BS-UHB-42493952/2020	EPI_ISL_930953	2020-10-20	University Hospital Basel	University Hospital Basel
hCoV-19/USA/MN-CDC-IBX421713794410/2021	EPI_ISL_1693191	2021-03-27	Infinity Biologix	Centers for Disease Control and Prevention Division of Viral Diseases
hCoV-19/Norway/7041/2020	EPI_ISL_775414	2020-12-06	Norwegian Institute of Public Health	Norwegian Institute of Public Health
hCoV-19/England/CAMC-B0C8D4/2020	EPI_ISL_643402	2020-10-30	Lighthouse Lab in Cambridge	Wellcome Sanger Institute for the COVID-19 Genomics UK (COG-UK) Consortium
hCoV-19/India/AP-CCMB-CIA1410/2021	EPI_ISL_2231651	2021-04-19	AP SSO	CSIR-Centre for Cellular and Molecular Biology-INSACOG
hCoV-19/England/ALDP-9CD74D/2020	EPI_ISL_566297	2020-09-15	Lighthouse Lab in Alderley Park	Wellcome Sanger Institute for the COVID-19 Genomics UK (COG-UK) consortium
hCoV-19/USA/TX-HMH-MCoV-21586/2021	EPI_ISL_1076033	2021-01-07	Houston Methodist Hospital	Houston Methodist Hospital
hCoV-19/England/MILK-C52EEB/2020	EPI_ISL_736272	2020-12-11	Lighthouse Lab in Milton Keynes	Wellcome Sanger Institute for the COVID-19 Genomics UK (COG-UK) Consortium
hCoV-19/Wales/PHWC-4899D3/2020	EPI_ISL_652436	2020-10-24	Wales Specialist Virology Centre Sequencing lab	COVID-19 Genomics UK (COG-UK) Consortium
hCoV-19/Iceland/6439/2020	EPI_ISL_830113	2020-09-22	deCODE genetics	deCODE genetics
hCoV-19/England/CAMC-135B60E/2021	EPI_ISL_1223333	2021-02-26	Lighthouse Lab in Cambridge	Wellcome Sanger Institute for the COVID-19 Genomics UK (COG-UK) Consortium
hCoV-19/England/ALDP-C3B0D3/2020	EPI_ISL_731770	2020-12-09	Lighthouse Lab in Alderley Park	Wellcome Sanger Institute for the COVID-19 Genomics UK (COG-UK) Consortium
hCoV-19/Iceland/6801/2020	EPI_ISL_830550	2020-09-30	deCODE genetics	deCODE genetics
hCoV-19/Estonia/16417427/2021	EPI_ISL_2107180	2021-04-03	Synlab Eesti O\u00dc	1. Laboratory of Communicable Diseases (Estonia); 2. Eurofins Genomics Europe Sequencing GmbH
hCoV-19/Slovenia/08-029916-MB/2021	EPI_ISL_1056549	2021-01-28	National Laboratory for Health	CISLD (Clinical Institute of Special Laboratory Diagnostics)
hCoV-19/USA/MN-MDH-6613/2021	EPI_ISL_2018493	2021-04-09	Mayo Clinic & Mayo Clinic Laboratories	Minnesota Department of Health
hCoV-19/Iceland/6643/2020	EPI_ISL_830394	2020-10-04	deCODE genetics	deCODE genetics
hCoV-19/Netherlands/GE-EMC-292/2020	EPI_ISL_523271	2020-07-06	Dutch COVID-19 response team	Erasmus Medical Center
hCoV-19/USA/MN-MDH-5658/2021	EPI_ISL_1759759	2021-03-15	Mayo Clinic & Mayo Clinic Laboratories	Minnesota Department of Health
hCoV-19/England/RAND-12E013B/2021	EPI_ISL_1100039	2021-02-10	Randox Laboratories	Wellcome Sanger Institute for the COVID-19 Genomics UK (COG-UK) Consortium
hCoV-19/Sweden/9734004303/2021	EPI_ISL_2034362	2021-04-27	Swedish national genomic surveillance program of SARS-CoV-2	The Public Health Agency of Sweden
hCoV-19/England/ALDP-1536F1B/2021	EPI_ISL_1829914	2021-04-25	Lighthouse Lab in Alderley Park	Wellcome Sanger Institute for the COVID-19 Genomics UK (COG-UK) Consortium
hCoV-19/USA/CA-CDC-FG-026052/2021	EPI_ISL_1839858	2021-04-20	Fulgent Genetics	Centers for Disease Control and Prevention Division of Viral Diseases
hCoV-19/USA/NJ-CDC-ASC210018844/2021	EPI_ISL_1650558	2021-03-25	Aegis Sciences Corporation	Centers for Disease Control and Prevention Division of Viral Diseases
hCoV-19/Japan/PG-25714/2021	EPI_ISL_1428053	2021-01-05	Pathogen Genomics Center	Pathogen Genomics Center
hCoV-19/Sweden/SE00374122/2021	EPI_ISL_1607582	2021-03-23	Swedish national genomic surveillance program of SARS-CoV-2	The Public Health Agency of Sweden
hCoV-19/Denmark/DCGC-108350/2021	EPI_ISL_2416752	2021-05-17	Department of Bacteria	Statens Serum Institut Bioinformatics and Microbial Genomics
hCoV-19/Canada/AB-17853/2020	EPI_ISL_806525	2020-04-24	Alberta Precision Labs (APL)	Alberta Precision Labs (APL)
hCoV-19/England/ALDP-143876D/2021	EPI_ISL_1412210	2021-03-19	Lighthouse Lab in Alderley Park	Wellcome Sanger Institute for the COVID-19 Genomics UK (COG-UK) Consortium
hCoV-19/Italy/CAM-TIGEM-4469/2021	EPI_ISL_1196973	2021-00-00	IZSM	TIGEM
hCoV-19/England/NORT-2A5F2C/2020	EPI_ISL_612085	2020-10-07	Northumbria University / South Tees Hospitals NHS Foundation Trust / North Cumbria Integrated Care NHS Foundation Trust / North Tees and Hartlepool NHS Foundation
hCoV-19/Sweden/461847181916/2021	EPI_ISL_2198050	2021-04-12	Swedish national genomic surveillance program of SARS-CoV-2	The Public Health Agency of Sweden
hCoV-19/USA/MN-CDC-IBX880912598364/2021	EPI_ISL_2089397	2021-04-30	Infinity Biologix	Centers for Disease Control and Prevention Division of Viral Diseases
hCoV-19/Bulgaria/21BG-EU_000736_Pl8/2021	EPI_ISL_1401219	2021-03-02	National Center of Infectious and Parasitic Diseases	National Center of Infectious and Parasitic Diseases
hCoV-19/Peru/LIM-INS-273/2020	EPI_ISL_1093174	2020-08-09	Laboratorio de Referencia Nacional de Virus Respiratorio. Instituto Nacional de Salud Per\u00fa	Laboratorio de Referencia Nacional de Biotecnolog\u00eda y Biolog\u00eda
hCoV-19/England/ALDP-15AE89B/2021	EPI_ISL_2347947	2021-05-21	Lighthouse Lab in Alderley Park	Wellcome Sanger Institute for the COVID-19 Genomics UK (COG-UK) Consortium
hCoV-19/USA/TX-HMH-MCoV-16026/2020	EPI_ISL_785710	2020-10-27	Houston Methodist Hospital	Houston Methodist Hospital
hCoV-19/Ireland/D-NVRL-21IRL60726/2021	EPI_ISL_2363075	2021-05-14	National Virus Reference Laboratory	National Virus Reference Laboratory
hCoV-19/Wales/PHWC-16BFE7/2020	EPI_ISL_574000	2020-09-18	Wales Specialist Virology Centre Sequencing lab	COVID-19 Genomics UK (COG-UK) Consortium
hCoV-19/England/MILK-993AB0/2020	EPI_ISL_552387	2020-08-27	Lighthouse Lab in Milton Keynes	Wellcome Sanger Institute for the COVID-19 Genomics UK (COG-UK) consortium
hCoV-19/India/TG-CCMB-CIA1313/2021	EPI_ISL_2157145	2021-04-23	Mapmygenome	CSIR-Centre for Cellular and Molecular Biology-INSACOG
hCoV-19/Lithuania/ID6370/2021	EPI_ISL_1005239	2021-01-01	Vilnius university hospital Santaros Klinikos	Vilnius university hospital Santaros Klinikos
hCoV-19/France/OCC-CHU-TLS-210491295401/2021	EPI_ISL_2351736	2021-02-18	CHU Purpan - Laboratoire de Virologie - Institut F\u00e9d\u00e9ratif de Biologie	CHU Purpan - Laboratoire de Virologie - Institut F\u00e9d\u00e9rati
hCoV-19/Sweden/DC107344621/2021	EPI_ISL_1600588	2021-02-15	Swedish national genomic surveillance program of SARS-CoV-2	The Public Health Agency of Sweden
hCoV-19/Denmark/DCGC-40340/2021	EPI_ISL_972017	2021-01-25	Department of Virus and Microbiological Special Diagnostics	Aalborg University
hCoV-19/USA/MN-CDC-IBX785319393281/2021	EPI_ISL_2186612	2021-05-03	Infinity Biologix	Centers for Disease Control and Prevention Division of Viral Diseases
hCoV-19/England/LOND-126231D/2020	EPI_ISL_584671	2020-09-24	University College London	COVID-19 Genomics UK (COG-UK) Consortium
hCoV-19/Sweden/20-53378/2020	EPI_ISL_676539	2020-11-03	Laboratoriemedicin	The Public Health Agency of Sweden
hCoV-19/USA/MN-CDC-IBX995231122603/2021	EPI_ISL_2088900	2021-04-29	Infinity Biologix	Centers for Disease Control and Prevention Division of Viral Diseases
hCoV-19/Lithuania/ID2614/2020	EPI_ISL_933914	2020-12-04	Vilnius university hospital Santaros Klinikos	Vilnius university hospital Santaros Klinikos
hCoV-19/Slovenia/22-108/2021	EPI_ISL_1654309	2021-01-04	Department of Public Health Microbiology Ljubljana	Department for Public Health Microbiology Ljubljana
hCoV-19/Denmark/DCGC-2038/2020	EPI_ISL_618260	2020-07-20	Department of Virus and Microbiological Special Diagnostics	Albertsen lab
hCoV-19/Denmark/DCGC-46810/2020	EPI_ISL_1066320	2020-12-14	Department of Virus and Microbiological Special Diagnostics	Aalborg University
hCoV-19/Sweden/4012396164/2021	EPI_ISL_1677127	2021-03-24	Swedish national genomic surveillance program of SARS-CoV-2	The Public Health Agency of Sweden
hCoV-19/India/WB-1931300261640/2021	EPI_ISL_2400176	2021-04-08	INSACOG-WB	National Institute of Biomedical Genomics \u2013 INSACOG
hCoV-19/USA/MN-CDC-IBX062169908440/2021	EPI_ISL_1802848	2021-04-06	Infinity Biologix	Centers for Disease Control and Prevention Division of Viral Diseases
hCoV-19/Iceland/5401/2020	EPI_ISL_829085	2020-10-07	deCODE genetics	deCODE genetics
hCoV-19/USA/FL-CDC-STM-000052615/2021	EPI_ISL_1796985	2021-04-09	Helix/Illumina	Centers for Disease Control and Prevention Division of Viral Diseases
hCoV-19/Canada/ON-PHL-20-01590/2020	EPI_ISL_1183421	2020-07-00	Public Health Ontario Laboratory	Public Health Ontario Laboratory
hCoV-19/Iceland/4967/2020	EPI_ISL_828655	2020-10-25	The National University Hospital of Iceland	deCODE genetics
hCoV-19/USA/AZ-CDC-LC0000215/2020	EPI_ISL_1029140	2020-12-26	Laboratory Corporation of America	Respiratory Viruses Branch
hCoV-19/England/CAMC-142E041/2021	EPI_ISL_1454176	2021-03-20	Lighthouse Lab in Cambridge	Wellcome Sanger Institute for the COVID-19 Genomics UK (COG-UK) Consortium
hCoV-19/USA/MN-CDC-IBX295177078226/2021	EPI_ISL_1803046	2021-04-06	Infinity Biologix	Centers for Disease Control and Prevention Division of Viral Diseases
hCoV-19/England/MILK-1542D5E/2021	EPI_ISL_1912316	2021-04-22	Lighthouse Lab in Milton Keynes	Wellcome Sanger Institute for the COVID-19 Genomics UK (COG-UK) Consortium
hCoV-19/England/MILK-15B97CD/2021	EPI_ISL_2353278	2021-05-24	Lighthouse Lab in Milton Keynes	Wellcome Sanger Institute for the COVID-19 Genomics UK (COG-UK) Consortium
hCoV-19/Sweden/10061492/2021	EPI_ISL_2033105	2021-04-22	Swedish national genomic surveillance program of SARS-CoV-2	The Public Health Agency of Sweden
hCoV-19/Ireland/MH-NVRL-76IRL30440/2020	EPI_ISL_732474	2020-10-18	National Virus Reference Laboratory	National Virus Reference Laboratory
hCoV-19/England/ALDP-15D5B83/2021	EPI_ISL_2407025	2021-05-25	Lighthouse Lab in Alderley Park	Wellcome Sanger Institute for the COVID-19 Genomics UK (COG-UK) Consortium
hCoV-19/India/MH-ICMR-NIV-INSAGOG-GSEQ-2254/2021	EPI_ISL_1841340	2021-03-17	ICMR-National Institute of Virology - INSACOG	NIV Influenza
hCoV-19/USA/OH-CDC-ASC210032501/2021	EPI_ISL_2421900	2021-04-25	Aegis Sciences Corporation	Centers for Disease Control and Prevention Division of Viral Diseases
hCoV-19/England/QEUH-9DAD2D/2020	EPI_ISL_580997	2020-09-22	Lighthouse Lab in Glasgow	Wellcome Sanger Institute for the COVID-19 Genomics UK (COG-UK) consortium
hCoV-19/Denmark/DCGC-9718/2020	EPI_ISL_668483	2020-11-09	Department of Virus and Microbiological Special Diagnostics	Albertsen Lab
hCoV-19/Japan/PG-37556/2021	EPI_ISL_2325846	2021-04-13	Pathogen Genomics Center	Pathogen Genomics Center
hCoV-19/England/CAMC-C44DA3/2020	EPI_ISL_718484	2020-12-10	Lighthouse Lab in Cambridge	Wellcome Sanger Institute for the COVID-19 Genomics UK (COG-UK) Consortium
hCoV-19/North America/USA/IL-RED-MCL-40022903/2021	EPI_ISL_2249859	2021-04-12	Reditus Laboratories	Reditus Laboratories
hCoV-19/Uganda/UG212/2020	EPI_ISL_954230	2020-12-28	MRC/UVRI & LSHTM Uganda\u00a0Research Unit	Where sequence data have been generated and submitted to GISAID
hCoV-19/Switzerland/TI-ETHZ-350304/2020	EPI_ISL_728834	2020-10-30	Viollier AG	Department of Biosystems Science and Engineering
hCoV-19/England/QEUH-A208CC/2020	EPI_ISL_587694	2020-10-01	Lighthouse Lab in Glasgow	Wellcome Sanger Institute for the COVID-19 Genomics UK (COG-UK) consortium
hCoV-19/Denmark/DCGC-69837/2021	EPI_ISL_1878408	2021-01-11	Department of Clinical Microbiology	Aalborg University
hCoV-19/Poland/WGS-CoV_PZH-GUM-0053/2021	EPI_ISL_1715246	2021-04-08	Laboratorium UCA_Covid-19 Centrum Biologii Medycznej	53. Tricity SARS-CoV-2 sequencing consortium
hCoV-19/Canada/AB-34524/2020	EPI_ISL_806123	2020-04-29	Alberta Precision Labs (APL)	Alberta Precision Labs (APL)
hCoV-19/Denmark/DCGC-32919/2021	EPI_ISL_869923	2021-01-11	Department of Virus and Microbiological Special Diagnostics	Aalborg University
hCoV-19/Denmark/DCGC-62429/2021	EPI_ISL_1871000	2021-01-04	Molekyl\u00e6r Medicinsk Afdeling	Aalborg University
hCoV-19/Iceland/5179/2020	EPI_ISL_828866	2020-11-05	deCODE genetics	deCODE genetics
hCoV-19/England/QEUH-14DF6E3/2021	EPI_ISL_1632308	2021-04-08	Lighthouse Lab in Glasgow	Wellcome Sanger Institute for the COVID-19 Genomics UK (COG-UK) Consortium
hCoV-19/England/MILK-1551DD4/2021	EPI_ISL_1985969	2021-04-30	Lighthouse Lab in Milton Keynes	Wellcome Sanger Institute for the COVID-19 Genomics UK (COG-UK) Consortium
hCoV-19/Iceland/4743/2020	EPI_ISL_828434	2020-10-28	deCODE genetics	deCODE genetics
hCoV-19/Denmark/DCGC-10694/2020	EPI_ISL_669476	2020-11-02	Department of Virus and Microbiological Special Diagnostics	Albertsen Lab
hCoV-19/England/CAMC-145B694/2021	EPI_ISL_1473661	2021-03-22	Lighthouse Lab in Cambridge	Wellcome Sanger Institute for the COVID-19 Genomics UK (COG-UK) Consortium
hCoV-19/England/ALDP-159815D/2021	EPI_ISL_2275398	2021-05-17	Lighthouse Lab in Alderley Park	Wellcome Sanger Institute for the COVID-19 Genomics UK (COG-UK) Consortium
hCoV-19/Wales/MILK-9AADCC/2020	EPI_ISL_550901	2020-09-01	Lighthouse Lab in Milton Keynes	Wellcome Sanger Institute for the COVID-19 Genomics UK (COG-UK) consortium
hCoV-19/England/MILK-156756A/2021	EPI_ISL_2121355	2021-05-08	Lighthouse Lab in Milton Keynes	Wellcome Sanger Institute for the COVID-19 Genomics UK (COG-UK) Consortium
hCoV-19/Canada/MB-NML-2665/2020	EPI_ISL_1258117	2020-11-03	MB-Cadham Provincial laboratory	National Microbiology Laboratory (NML)
hCoV-19/Denmark/DCGC-82982/2020	EPI_ISL_1891827	2020-11-30	Department of Virus and Microbiological Special Diagnostics	Aalborg University
hCoV-19/USA/MI-CDC-STM-000053689/2021	EPI_ISL_1804157	2021-04-11	Helix/Illumina	Centers for Disease Control and Prevention Division of Viral Diseases
hCoV-19/India/AP-CCMB-CIA1980/2021	EPI_ISL_2373196	2021-05-05	AP SSO	CSIR-Centre for Cellular and Molecular Biology-INSACOG
hCoV-19/Indonesia/BA-EIJK-UNWAR-048/2021	EPI_ISL_2101069	2021-02-17	Molecular Biology Laboratory	Eijkman Institute for Molecular Biology
hCoV-19/USA/MO-USAFSAM-S1764/2021	EPI_ISL_1711156	2021-04-01	US Air Force School of Aerospace Medicine	US Air Force School of Aerospace Medicine
hCoV-19/Sweden/4866657242/2021	EPI_ISL_1807470	2021-02-23	Swedish national genomic surveillance program of SARS-CoV-2	The Public Health Agency of Sweden
hCoV-19/Denmark/DCGC-56858/2021	EPI_ISL_1865358	2021-04-19	Department of Virus and Microbiological Special Diagnostics	Aalborg University
hCoV-19/USA/CO-CDPHE-2100730382/2021	EPI_ISL_1617289	2021-03-30	Colorado Department of Public Health and Environment	Colorado Department of Public Health and Environment
hCoV-19/USA/NJ-CDC-LC0021887/2021	EPI_ISL_1319729	2021-03-02	Laboratory Corporation of America	Centers for Disease Control and Prevention Division of Viral Diseases
hCoV-19/England/MILK-A468B1/2020	EPI_ISL_598806	2020-10-05	Lighthouse Lab in Milton Keynes	Wellcome Sanger Institute for the COVID-19 Genomics UK (COG-UK) consortium
hCoV-19/Iceland/6070/2020	EPI_ISL_829749	2020-10-02	deCODE genetics	deCODE genetics
hCoV-19/Denmark/DCGC-52475/2020	EPI_ISL_1860529	2020-12-07	Department of Virus and Microbiological Special Diagnostics	Aalborg University
hCoV-19/India/AP-CCMB-BL335/2021	EPI_ISL_1838554	2021-03-26	CSIR-Centre for Cellular and Molecular Biology	CSIR-Centre for Cellular and Molecular Biology-INSACOG
hCoV-19/India/AP-CCMB-BN184/2021	EPI_ISL_1838609	2021-04-01	CSIR-Centre for Cellular and Molecular Biology	CSIR-Centre for Cellular and Molecular Biology-INSACOG
hCoV-19/Sweden/DC107458801/2021	EPI_ISL_1600472	2021-02-18	Swedish national genomic surveillance program of SARS-CoV-2	The Public Health Agency of Sweden
hCoV-19/England/MILK-C63254/2020	EPI_ISL_735635	2020-12-13	Lighthouse Lab in Milton Keynes	Wellcome Sanger Institute for the COVID-19 Genomics UK (COG-UK) Consortium
hCoV-19/Iceland/3217/2020	EPI_ISL_826909	2020-10-14	deCODE genetics	deCODE genetics
hCoV-19/USA/MN-CDC-QDX23678387/2021	EPI_ISL_1702673	2021-04-06	Quest Diagnostics Incorporated	Centers for Disease Control and Prevention Division of Viral Diseases
hCoV-19/USA/MN-CDC-IBX002257004328/2021	EPI_ISL_2087869	2021-04-22	Infinity Biologix	Centers for Disease Control and Prevention Division of Viral Diseases
hCoV-19/USA/MN-CDC-IBX060304330701/2021	EPI_ISL_2087325	2021-04-23	Infinity Biologix	Centers for Disease Control and Prevention Division of Viral Diseases
hCoV-19/USA/IN-INSPHL-01594/2021	EPI_ISL_2242517	2021-05-03	IN State Department of Health Laboratory Services	IN State Department of Health Laboratory Services
hCoV-19/England/ALDP-A6D957/2020	EPI_ISL_607036	2020-10-14	Lighthouse Lab in Alderley Park	Wellcome Sanger Institute for the COVID-19 Genomics UK (COG-UK) consortium
hCoV-19/Canada/AB-76121/2020	EPI_ISL_854579	2020-05-05	Alberta Precision Labs (APL)	Alberta Precision Labs (APL)
hCoV-19/England/BRIS-132CB5/2020	EPI_ISL_511979	2020-06-15	PHE South West Regional Laboratory	Wellcome Sanger Institute for the COVID-19 Genomics UK (COG-UK) consortium
hCoV-19/USA/CO-CDPHE-2100768808/2021	EPI_ISL_2195198	2021-04-02	Colorado Department of Public Health and Environment	Colorado Department of Public Health and Environment
hCoV-19/USA/OH-PLMI-HWJCN-01460/2021	EPI_ISL_2016295	2021-04-00	Pathology and Laboratory Medicine Institute	Pathology and Laboratory Medicine Institute
hCoV-19/USA/MN-CDC-IBX532888380484/2021	EPI_ISL_1733584	2021-04-09	Infinity Biologix	Centers for Disease Control and Prevention Division of Viral Diseases
hCoV-19/Denmark/DCGC-26201/2021	EPI_ISL_818930	2021-01-04	Department of Virus and Microbiological Special Diagnostics	Albertsen Lab
hCoV-19/Norway/4631/2020	EPI_ISL_635164	2020-10-18	Ostfold Hospital Trust - Kalnes	Norwegian Institute of Public Health
hCoV-19/Sweden/3944739363/2021	EPI_ISL_2257060	2021-03-26	Swedish national genomic surveillance program of SARS-CoV-2	The Public Health Agency of Sweden
hCoV-19/England/QEUH-A8C891/2020	EPI_ISL_643149	2020-10-16	Lighthouse Lab in Glasgow	Wellcome Sanger Institute for the COVID-19 Genomics UK (COG-UK) Consortium
hCoV-19/Sweden/16290991P/2021	EPI_ISL_1899103	2021-04-07	Swedish national genomic surveillance program of SARS-CoV-2	The Public Health Agency of Sweden
hCoV-19/USA/TX-CDC-STM-000071870/2021	EPI_ISL_2321132	2021-05-09	Helix/Illumina	Centers for Disease Control and Prevention Division of Viral Diseases
hCoV-19/England/QEUH-9F6514/2020	EPI_ISL_588430	2020-09-24	Lighthouse Lab in Glasgow	Wellcome Sanger Institute for the COVID-19 Genomics UK (COG-UK) consortium
hCoV-19/USA/NM-DOH-2020642445/2020	EPI_ISL_767067	2020-12-26	New Mexico Department of Health Scientific Laboratory	New Mexico Department of Health Scientific Laboratory
hCoV-19/Serbia/KV-072107/2020	EPI_ISL_541660	2020-07-20	Laboratory Diagnostic	Laboratory Diagnostic
hCoV-19/Canada/BC-BCCDC-6443/2020	EPI_ISL_740593	2020-10-00	BCCDC Public Health Laboratory	BCCDC Public Health Laboratory
hCoV-19/Sweden/3929100364/2021	EPI_ISL_1420000	2021-03-02	Swedish national genomic surveillance program of SARS-CoV-2	The Public Health Agency of Sweden
hCoV-19/England/LOND-1250163/2020	EPI_ISL_665198	2020-10-12	University College London Hospital	COVID-19 Genomics UK (COG-UK) Consortium
hCoV-19/Germany/RP-RKI-I-087355/2021	EPI_ISL_1724143	2021-04-13	SYNLAB MVZ Trier	Robert Koch Institute
hCoV-19/USA/MN-CDC-IBX946180824368/2021	EPI_ISL_1693078	2021-03-23	Infinity Biologix	Centers for Disease Control and Prevention Division of Viral Diseases
hCoV-19/England/PHWC-4C7881/2021	EPI_ISL_1052612	2021-02-01	Originating lab	Public Health Wales Microbiology Cardiff Wales Specialist Virology Centre
hCoV-19/USA/ND-NDDH-01332/2021	EPI_ISL_2334539	2021-04-23	North Dakota Department of Health	North Dakota Department of Health
hCoV-19/Denmark/DCGC-18272/2020	EPI_ISL_749855	2020-12-14	Department of Virus and Microbiological Special Diagnostics	Albertsen Lab
hCoV-19/Germany/SL-SU-10450764/2020	EPI_ISL_1577829	2020-10-14	Virology	Epigenetics
hCoV-19/Japan/PG-4818/2020	EPI_ISL_689942	2020-07-18	Pathogen Genomics Center	Pathogen Genomics Center
hCoV-19/USA/WI-WSLH-212095/2021	EPI_ISL_1421431	2021-03-02	Wisconsin State Laboratory of Hygiene Communicable Disease Division	Wisconsin State Laboratory of Hygiene Communicable Disease Division
hCoV-19/Denmark/DCGC-32472/2021	EPI_ISL_869476	2021-01-18	Department of Virus and Microbiological Special Diagnostics	Aalborg University
hCoV-19/USA/NC-CDC-STM-000012459/2021	EPI_ISL_1134138	2021-02-08	Helix/Illumina	Respiratory Viruses Branch
hCoV-19/England/QEUH-98F501/2020	EPI_ISL_540417	2020-08-24	Lighthouse Lab in Glasgow	Wellcome Sanger Institute for the COVID-19 Genomics UK (COG-UK) consortium
hCoV-19/England/CAMC-120125F/2021	EPI_ISL_988163	2021-02-05	Lighthouse Lab in Cambridge	Wellcome Sanger Institute for the COVID-19 Genomics UK (COG-UK) Consortium
hCoV-19/England/MILK-1322A8C/2021	EPI_ISL_1387027	2021-02-20	Quadram Institute Bioscience	COVID-19 Genomics UK (COG-UK) Consortium
hCoV-19/Iceland/6239/2020	EPI_ISL_829916	2020-09-25	The National University Hospital of Iceland	deCODE genetics
hCoV-19/USA/CA-SEARCH-14530/2021	EPI_ISL_1814802	2021-02-11	EXCITE Lab	Andersen lab at Scripps Research
hCoV-19/North Macedonia/29496/2020	EPI_ISL_956383	2020-12-26	General Hospital - Prilep	Research Center for Genetic Engineering and Biotechnology \Georgi D. Efremov\u201d
hCoV-19/Sweden/SE00200045/2021	EPI_ISL_1199379	2021-01-29	Swedish national genomic surveillance program of SARS-CoV-2	The Public Health Agency of Sweden
hCoV-19/England/ALDP-15BFDF2/2021	EPI_ISL_2436966	2021-05-24	Lighthouse Lab in Alderley Park	Wellcome Sanger Institute for the COVID-19 Genomics UK (COG-UK) Consortium
hCoV-19/Sweden/SE00367382/2021	EPI_ISL_1676707	2021-03-22	Swedish national genomic surveillance program of SARS-CoV-2	The Public Health Agency of Sweden
hCoV-19/Austria/CeMM5718/2021	EPI_ISL_1495666	2021-03-05	Austrian Agency for Health and Food Safety (AGES)	Bergthaler laboratory
hCoV-19/USA/OK-CDC-STM-000003151/2021	EPI_ISL_967827	2021-01-15	Helix/Illumina	Respiratory Viruses Branch
hCoV-19/England/QEUH-9F8BD4/2020	EPI_ISL_588825	2020-09-27	Lighthouse Lab in Glasgow	Wellcome Sanger Institute for the COVID-19 Genomics UK (COG-UK) consortium
hCoV-19/Denmark/DCGC-78278/2020	EPI_ISL_1886919	2020-11-23	Department of Virus and Microbiological Special Diagnostics	Aalborg University
hCoV-19/Denmark/DCGC-35880/2021	EPI_ISL_927021	2021-01-18	Department of Virus and Microbiological Special Diagnostics	Aalborg University
hCoV-19/Sweden/SE00206691/2021	EPI_ISL_1198615	2021-02-01	Swedish national genomic surveillance program of SARS-CoV-2	The Public Health Agency of Sweden
hCoV-19/USA/OH-21AM-099CO01082/2021	EPI_ISL_2341391	2021-04-09	The Ohio State University Applied Microbiology Services Laboratory	The Ohio State University Applied Microbiology Services Laboratory
hCoV-19/India/MH-NCCS-2749001100369/2021	EPI_ISL_2225635	2021-04-10	National Centre For Cell Science	National Centre For Cell Science \u2013 INSACOG
hCoV-19/Sweden/3919829563/2021	EPI_ISL_2208892	2021-02-15	Swedish national genomic surveillance program of SARS-CoV-2	The Public Health Agency of Sweden
hCoV-19/Denmark/DCGC-37589/2020	EPI_ISL_928730	2020-12-07	Department of Virus and Microbiological Special Diagnostics	Aalborg University
hCoV-19/Sweden/5070767563/2021	EPI_ISL_2254773	2021-03-22	Swedish national genomic surveillance program of SARS-CoV-2	The Public Health Agency of Sweden
hCoV-19/Denmark/DCGC-19541/2020	EPI_ISL_748351	2020-12-07	Department of Virus and Microbiological Special Diagnostics	Albertsen Lab
hCoV-19/Slovenia/250459/2020	EPI_ISL_1964546	2020-12-03	Institute of Microbiology and Immunology	Institute of Microbiology and Immunology
hCoV-19/Spain/CL-MS00745/2021	EPI_ISL_1215389	2021-02-17	SARS-CoV-2 Sequencing Castilla y Leon-Spain Consortium	SARS-CoV-2 Sequencing Castilla y Leon-Spain Consortium
hCoV-19/USA/SC-MUSC-0724/2021	EPI_ISL_1482938	2021-03-08	MUSC Molecular Pathology Laboratory	MUSC Molecular Pathology Laboratory
hCoV-19/Slovenia/21-6807/2021	EPI_ISL_1654465	2021-03-23	Department of Public Health Microbiology Ljubljana	Department for Public Health Microbiology Ljubljana
hCoV-19/England/QEUH-A9D165/2020	EPI_ISL_652659	2020-10-20	Queens Medical Centre	COVID-19 Genomics UK (COG-UK) Consortium
hCoV-19/Canada/BC-BCCDC-4164/2020	EPI_ISL_969339	2020-08-28	BCCDC Public Health Laboratory	BCCDC Public Health Laboratory
hCoV-19/Ireland/D-NVRL-e85IRL05522/2021	EPI_ISL_1092864	2021-02-03	National Virus Reference Laboratory	National Virus Reference Laboratory
hCoV-19/Denmark/DCGC-78995/2021	EPI_ISL_1887636	2021-03-29	Department of Virus and Microbiological Special Diagnostics	Aalborg University
hCoV-19/India/MH-ICMR-NIV-INSACOG-GSEQ-665/2021	EPI_ISL_1704494	2021-03-01	ICMR-National Institute of Virology - INSACOG	NIV Influenza
hCoV-19/Spain/CT-HUVH-E23178/2021	EPI_ISL_2391823	2021-05-18	Hospital Universitari Vall d'Hebron - Vall d'Hebron Institut de Recerca	Hospital Universitari Vall d'Hebron - Vall d'Hebron Institut de Recerca
hCoV-19/USA/IL-CDC-ASC210005253/2021	EPI_ISL_1560062	2021-03-12	Aegis Sciences Corporation	Centers for Disease Control and Prevention Division of Viral Diseases
hCoV-19/Turkey/IST-GLAB-311/2020	EPI_ISL_735345	2020-05-28	Genomic Laboratory (GLAB) (Conjoint lab of Health Directorate of Istanbul and Istanbul Technical University)	Genomic Laboratory (GLAB)
hCoV-19/England/ALDP-A6E59E/2020	EPI_ISL_607048	2020-10-15	Lighthouse Lab in Alderley Park	Wellcome Sanger Institute for the COVID-19 Genomics UK (COG-UK) consortium
hCoV-19/Denmark/DCGC-15737/2020	EPI_ISL_713191	2020-11-23	Department of Virus and Microbiological Special Diagnostics	Albertsen Lab
hCoV-19/England/QEUH-B6992D/2020	EPI_ISL_661484	2020-11-11	Lighthouse Lab in Glasgow	Wellcome Sanger Institute for the COVID-19 Genomics UK (COG-UK) Consortium
hCoV-19/England/QEUH-AAB823/2020	EPI_ISL_652816	2020-10-21	Oxford Viromics	COVID-19 Genomics UK (COG-UK) Consortium
hCoV-19/USA/MN-CDC-IBX708896527942/2021	EPI_ISL_2087222	2021-04-22	Infinity Biologix	Centers for Disease Control and Prevention Division of Viral Diseases
hCoV-19/Scotland/QEUH-96109B/2020	EPI_ISL_532018	2020-08-05	NHSGGC West of Scotland Specialist Virology Centre / MRC-University of Glasgow Centre for Virus Research	Wellcome Sanger Institute for the COVID-19 Genomics UK (
hCoV-19/Sweden/DC107474021/2021	EPI_ISL_1600438	2021-02-18	Swedish national genomic surveillance program of SARS-CoV-2	The Public Health Agency of Sweden
hCoV-19/Germany/BY-MVP-000002624/2020	EPI_ISL_2095200	2020-11-18	Max von Pettenkofer Institute	Laboratory for Functional Genome Analysis; Dept. Genomics; Gene Center of the LMU Munich
hCoV-19/USA/MN-CDC-IBX853403582803/2021	EPI_ISL_1702550	2021-03-31	Infinity Biologix	Centers for Disease Control and Prevention Division of Viral Diseases
hCoV-19/USA/IN-CDC-STM-000068641/2021	EPI_ISL_2247901	2021-05-03	Helix/Illumina	Centers for Disease Control and Prevention Division of Viral Diseases
hCoV-19/England/CAMC-1271ABC/2021	EPI_ISL_1033447	2021-02-11	Lighthouse Lab in Cambridge	Wellcome Sanger Institute for the COVID-19 Genomics UK (COG-UK) Consortium
hCoV-19/Denmark/DCGC-10098/2020	EPI_ISL_669392	2020-11-09	Department of Virus and Microbiological Special Diagnostics	Albertsen Lab
hCoV-19/Scotland/QEUH-C4BFC4/2020	EPI_ISL_757098	2020-12-14	Lighthouse Lab in Glasgow	Wellcome Sanger Institute for the COVID-19 Genomics UK (COG-UK) Consortium
hCoV-19/Switzerland/BL-ETHZ-450867/2021	EPI_ISL_1002680	2021-01-10	Viollier AG	Department of Biosystems Science and Engineering
hCoV-19/Sweden/3933614663/2021	EPI_ISL_2216807	2021-03-09	Swedish national genomic surveillance program of SARS-CoV-2	The Public Health Agency of Sweden
hCoV-19/USA/KS-CDC-LC0000309/2020	EPI_ISL_1027847	2020-12-26	Laboratory Corporation of America	Respiratory Viruses Branch
hCoV-19/England/ALDP-EEABFE/2021	EPI_ISL_834917	2021-01-03	Lighthouse Lab in Alderley Park	Wellcome Sanger Institute for the COVID-19 Genomics UK (COG-UK) Consortium
hCoV-19/Sweden/01_SE100_21CS100229/2021	EPI_ISL_1313236	2021-02-26	Karolinska University Hospital	Karolinska University Hospital
hCoV-19/Iceland/3559/2020	EPI_ISL_827252	2020-10-19	The National University Hospital of Iceland	deCODE genetics
hCoV-19/Germany/BE-ChVir-W1555-7451/2020	EPI_ISL_753757	2020-06-23	Charit\u00e9 Universit\u00e4tsmedizin Berlin	Charit\u00e9 Universit\u00e4tsmedizin Berlin
hCoV-19/Denmark/DCGC-60604/2020	EPI_ISL_1869175	2020-12-28	Department of Virus and Microbiological Special Diagnostics	Aalborg University
hCoV-19/Canada/AB-51640/2020	EPI_ISL_806145	2020-05-03	Alberta Precision Labs (APL)	Alberta Precision Labs (APL)
hCoV-19/Slovenia/5C-018531-KP/2021	EPI_ISL_1625389	2021-03-24	National Laboratory for Health	NLZOH (National Laboratory for Health
hCoV-19/Canada/AB-61852/2020	EPI_ISL_805167	2020-04-21	Alberta Precision Labs (APL)	Alberta Precision Labs (APL)
hCoV-19/Wales/PHWC-484E8E/2020	EPI_ISL_628122	2020-10-23	Wales Specialist Virology Centre Sequencing lab	COVID-19 Genomics UK (COG-UK) Consortium
hCoV-19/Denmark/DCGC-44261/2021	EPI_ISL_1024639	2021-02-01	Department of Virus and Microbiological Special Diagnostics	Aalborg University
hCoV-19/Sweden/DC107018391/2021	EPI_ISL_1364293	2021-02-05	Swedish national genomic surveillance program of SARS-CoV-2	The Public Health Agency of Sweden
hCoV-19/USA/FL-CDC-STM-000064236/2021	EPI_ISL_2097552	2021-04-24	Helix/Illumina	Centers for Disease Control and Prevention Division of Viral Diseases
hCoV-19/Northern Ireland/NIRE-23D994/2021	EPI_ISL_1475165	2021-02-02	Regional Virus Laboratory	COVID-19 Genomics UK (COG-UK) Consortium
hCoV-19/England/NORT-2A7EF0/2020	EPI_ISL_611647	2020-10-09	Northumbria University / South Tees Hospitals NHS Foundation Trust / North Cumbria Integrated Care NHS Foundation Trust / North Tees and Hartlepool NHS Foundation
hCoV-19/England/MILK-15364D0/2021	EPI_ISL_2172253	2021-04-24	Lighthouse Lab in Milton Keynes	Wellcome Sanger Institute for the COVID-19 Genomics UK (COG-UK) Consortium
hCoV-19/England/QEUH-C31E6A/2020	EPI_ISL_782719	2020-12-11	Lighthouse Lab in Glasgow	Wellcome Sanger Institute for the COVID-19 Genomics UK (COG-UK) Consortium
hCoV-19/England/MILK-B067BF/2020	EPI_ISL_652247	2020-10-29	Quadram Institute Bioscience	COVID-19 Genomics UK (COG-UK) Consortium
hCoV-19/England/MILK-975E7C/2020	EPI_ISL_552743	2020-08-20	Lighthouse Lab in Milton Keynes	Wellcome Sanger Institute for the COVID-19 Genomics UK (COG-UK) consortium
hCoV-19/Ireland/C-NVRL-90IRL43378/2021	EPI_ISL_2240977	2021-05-03	National Virus Reference Laboratory	National Virus Reference Laboratory
hCoV-19/Iceland/3009/2020	EPI_ISL_826680	2020-10-19	deCODE genetics	deCODE genetics
hCoV-19/Denmark/DCGC-28253/2021	EPI_ISL_844556	2021-01-11	Department of Virus and Microbiological Special Diagnostics	Albertsen Lab
hCoV-19/Iceland/5423/2020	EPI_ISL_829106	2020-10-16	deCODE genetics	deCODE genetics
hCoV-19/Denmark/DCGC-47197/2021	EPI_ISL_1066710	2021-01-11	Department of Virus and Microbiological Special Diagnostics	Aalborg University
hCoV-19/Canada/AB-11112/2020	EPI_ISL_854486	2020-04-15	Alberta Precision Labs (APL)	Alberta Precision Labs (APL)
hCoV-19/Denmark/DCGC-104217/2021	EPI_ISL_2411605	2021-05-17	Department of Bacteria	Statens Serum Institut Bioinformatics and Microbial Genomics
hCoV-19/England/ALDP-B83116/2020	EPI_ISL_675710	2020-11-14	Lighthouse Lab in Alderley Park	Wellcome Sanger Institute for the COVID-19 Genomics UK (COG-UK) Consortium
hCoV-19/Canada/AB-97211/2020	EPI_ISL_805790	2020-04-26	Alberta Precision Labs (APL)	Alberta Precision Labs (APL)
hCoV-19/Canada/AB-47371/2020	EPI_ISL_806176	2020-04-16	Alberta Precision Labs (APL)	Alberta Precision Labs (APL)
hCoV-19/England/SGUH-1192F/2021	EPI_ISL_1833545	2021-01-11	St George's University Hospitals NHS Foundation Trust	COVID-19 Genomics UK (COG-UK) Consortium
hCoV-19/Sweden/3923577164/2021	EPI_ISL_2211126	2021-02-19	Swedish national genomic surveillance program of SARS-CoV-2	The Public Health Agency of Sweden
hCoV-19/England/CAMC-BC2A01/2020	EPI_ISL_801008	2020-11-22	Lighthouse Lab in Cambridge	Wellcome Sanger Institute for the COVID-19 Genomics UK (COG-UK) Consortium
hCoV-19/England/MILK-9E03D7/2020	EPI_ISL_601343	2020-09-18	Lighthouse Lab in Milton Keynes	Wellcome Sanger Institute for the COVID-19 Genomics UK (COG-UK) consortium
hCoV-19/USA/MN-CDC-IBX521258109738/2021	EPI_ISL_2013419	2021-04-08	Infinity Biologix	Centers for Disease Control and Prevention Division of Viral Diseases
hCoV-19/England/ALDP-15B5DA1/2021	EPI_ISL_2353215	2021-05-22	Lighthouse Lab in Alderley Park	Wellcome Sanger Institute for the COVID-19 Genomics UK (COG-UK) Consortium
hCoV-19/USA/MN-CDC-IBX166731818883/2021	EPI_ISL_1818082	2021-04-05	Infinity Biologix	Centers for Disease Control and Prevention Division of Viral Diseases
hCoV-19/USA/UT-UPHL-2105295489/2021	EPI_ISL_2291605	2021-01-21	Utah Public Health Laboratory	Utah Public Health Laboratory
hCoV-19/USA/MN-CDC-IBX357770845654/2021	EPI_ISL_1587688	2021-03-22	Infinity Biologix	Centers for Disease Control and Prevention Division of Viral Diseases
hCoV-19/USA/TX-HMH-MCoV-20195/2021	EPI_ISL_1074636	2021-01-03	Houston Methodist Hospital	Houston Methodist Hospital
hCoV-19/Italy/CAM-AMES-17-89/2021	EPI_ISL_1158010	2021-02-23	ASL Napoli 1 Centro	AMES Centro Polidiagnostico Strumentale S.r.l.
hCoV-19/England/CAMC-B3477C/2020	EPI_ISL_659477	2020-11-05	Lighthouse Lab in Cambridge	Wellcome Sanger Institute for the COVID-19 Genomics UK (COG-UK) Consortium
hCoV-19/England/ALDP-B75F95/2020	EPI_ISL_723718	2020-11-12	Oxford Viromics	COVID-19 Genomics UK (COG-UK) Consortium
hCoV-19/England/QEUH-EF8586/2021	EPI_ISL_834589	2021-01-05	Lighthouse Lab in Glasgow	Wellcome Sanger Institute for the COVID-19 Genomics UK (COG-UK) Consortium
hCoV-19/England/QEUH-B122A0/2020	EPI_ISL_642357	2020-11-02	Lighthouse Lab in Glasgow	Wellcome Sanger Institute for the COVID-19 Genomics UK (COG-UK) Consortium
hCoV-19/Sweden/10064767/2021	EPI_ISL_2033331	2021-04-27	Swedish national genomic surveillance program of SARS-CoV-2	The Public Health Agency of Sweden
hCoV-19/Denmark/DCGC-40199/2021	EPI_ISL_971876	2021-02-01	Department of Virus and Microbiological Special Diagnostics	Aalborg University
hCoV-19/Germany/SL-SU-10449814/2020	EPI_ISL_1786428	2020-10-09	Virology	Epigenetics
hCoV-19/India/AP-CCMB-CIA0836/2021	EPI_ISL_2231624	2021-03-03	AP SSO	CSIR-Centre for Cellular and Molecular Biology-INSACOG
hCoV-19/England/ALDP-B5B44B/2020	EPI_ISL_655370	2020-11-09	Lighthouse Lab in Alderley Park	Wellcome Sanger Institute for the COVID-19 Genomics UK (COG-UK) Consortium
hCoV-19/USA/NJ-CDC-LC0043042/2021	EPI_ISL_1683686	2021-04-07	Laboratory Corporation of America	Centers for Disease Control and Prevention Division of Viral Diseases
hCoV-19/England/QEUH-AD01EE/2020	EPI_ISL_634237	2020-10-26	Lighthouse Lab in Glasgow	Wellcome Sanger Institute for the COVID-19 Genomics UK (COG-UK) consortium
hCoV-19/Germany/BY-RKI-I-015858/2021	EPI_ISL_1146020	2021-02-02	LabKom - Labor Augsburg MVZ GmbH	Robert Koch Institute
hCoV-19/Japan/PG-27689/2021	EPI_ISL_1431520	2021-03-06	Pathogen Genomics Center	Pathogen Genomics Center
hCoV-19/India/WB-1931300252050/2021	EPI_ISL_1589879	2021-03-27	INSACOG-WB	National Institute of Biomedical Genomics \u2013 INSACOG
hCoV-19/England/ALDP-1338EE1/2021	EPI_ISL_1188857	2021-02-24	Lighthouse Lab in Alderley Park	Wellcome Sanger Institute for the COVID-19 Genomics UK (COG-UK) Consortium
hCoV-19/England/ALDP-15C0BC7/2021	EPI_ISL_2366016	2021-05-23	Lighthouse Lab in Alderley Park	Wellcome Sanger Institute for the COVID-19 Genomics UK (COG-UK) Consortium
hCoV-19/Denmark/DCGC-45136/2020	EPI_ISL_1025514	2020-12-28	Department of Virus and Microbiological Special Diagnostics	Aalborg University
hCoV-19/India/TG-CCMB-CIA1220/2021	EPI_ISL_2157104	2021-04-21	CSIR-Centre for Cellular and Molecular Biology	CSIR-Centre for Cellular and Molecular Biology-INSACOG
hCoV-19/Iceland/4788/2020	EPI_ISL_828479	2020-10-18	deCODE genetics	deCODE genetics
hCoV-19/Russia/SPE-RII-MH1057S/2020	EPI_ISL_602330	2020-09-06	HELIX LLC	WHO National Influenza Centre Russian Federation
hCoV-19/India/TG-CCMB-CIA1675/2021	EPI_ISL_2373342	2021-04-23	CSIR-Centre for Cellular and Molecular Biology	CSIR-Centre for Cellular and Molecular Biology-INSACOG
hCoV-19/Switzerland/BE-ETHZ-300446/2020	EPI_ISL_603399	2020-09-30	Viollier AG	Department of Biosystems Science and Engineering
hCoV-19/USA/FL-CDC-LC0051937/2021	EPI_ISL_1929644	2021-04-21	Laboratory Corporation of America	Centers for Disease Control and Prevention Division of Viral Diseases
hCoV-19/USA/MN-MDH-3107/2021	EPI_ISL_1184257	2021-01-06	Mayo Clinic & Mayo Clinic Laboratories	Minnesota Department of Health
hCoV-19/Zimbabwe/ZW-41903/2020	EPI_ISL_1191901	2020-12-28	National Microbiology Reference Laboratory	Quadram Institute Bioscience
hCoV-19/England/CAMC-14A4DE2/2021	EPI_ISL_1504755	2021-03-31	Lighthouse Lab in Cambridge	Wellcome Sanger Institute for the COVID-19 Genomics UK (COG-UK) Consortium
hCoV-19/England/BIRM-661AB/2020	EPI_ISL_612243	2020-10-07	University of Birmingham	COVID-19 Genomics UK (COG-UK) Consortium
hCoV-19/Slovenia/08-039780-MB/2021	EPI_ISL_1112193	2021-02-10	National Laboratory for Health	CISLD (Clinical Institute of Special Laboratory Diagnostics)
hCoV-19/Denmark/DCGC-38234/2021	EPI_ISL_929375	2021-01-18	Department of Virus and Microbiological Special Diagnostics	Aalborg University
hCoV-19/USA/TX-HMH-MCoV-33857/2020	EPI_ISL_2201972	2020-12-28	Houston Methodist Hospital	Houston Methodist Hospital
hCoV-19/Scotland/QEUH-15D8A1A/2021	EPI_ISL_2407658	2021-05-27	Lighthouse Lab in Glasgow	Wellcome Sanger Institute for the COVID-19 Genomics UK (COG-UK) Consortium
hCoV-19/England/ALDP-B5BE10/2020	EPI_ISL_655666	2020-11-09	Lighthouse Lab in Alderley Park	Wellcome Sanger Institute for the COVID-19 Genomics UK (COG-UK) Consortium
hCoV-19/Wales/PHWC-481EAF/2020	EPI_ISL_613183	2020-10-15	Wales Specialist Virology Centre Sequencing lab	COVID-19 Genomics UK (COG-UK) Consortium
hCoV-19/Sweden/3943362364/2021	EPI_ISL_1606762	2021-03-24	Swedish national genomic surveillance program of SARS-CoV-2	The Public Health Agency of Sweden
hCoV-19/Denmark/DCGC-82458/2021	EPI_ISL_1891241	2021-02-22	Department of Virus and Microbiological Special Diagnostics	Aalborg University
hCoV-19/Australia/VIC18382/2021	EPI_ISL_1913198	2021-04-09	Victorian Infectious Diseases Reference Laboratory (VIDRL)	VIDRL and MDU-PHL
hCoV-19/Sweden/10061396/2021	EPI_ISL_2033184	2021-04-22	Swedish national genomic surveillance program of SARS-CoV-2	The Public Health Agency of Sweden
hCoV-19/Denmark/DCGC-34062/2021	EPI_ISL_871072	2021-01-11	Department of Virus and Microbiological Special Diagnostics	Aalborg University
hCoV-19/India/MH-NEERI-NGP-24642/2020	EPI_ISL_1916498	2020-11-26	CSIR-National Environmental Engineering Research Institute	CSIR-Centre for Cellular and Molecular Biology - INSACOG
hCoV-19/England/ALDP-A2E98F/2020	EPI_ISL_587133	2020-10-05	Lighthouse Lab in Alderley Park	Wellcome Sanger Institute for the COVID-19 Genomics UK (COG-UK) consortium
hCoV-19/Denmark/DCGC-47846/2020	EPI_ISL_1067381	2020-12-14	Department of Virus and Microbiological Special Diagnostics	Aalborg University
hCoV-19/Germany/BY-MVP-000001277/2020	EPI_ISL_1751436	2020-12-28	Max von Pettenkofer Institute	Laboratory for Functional Genome Analysis; Dept. Genomics; Gene Center of the LMU Munich
hCoV-19/Switzerland/ZH-ETHZ-270192/2020	EPI_ISL_1130915	2020-08-31	Viollier AG	Department of Biosystems Science and Engineering
hCoV-19/Japan/PG-38257/2021	EPI_ISL_2327464	2021-04-14	SARS-CoV-2 testing team	Pathogen Genomics Center
hCoV-19/Sweden/1911363763/2021	EPI_ISL_2215572	2021-03-05	Swedish national genomic surveillance program of SARS-CoV-2	The Public Health Agency of Sweden
hCoV-19/Sweden/1906692463/2021	EPI_ISL_2220509	2021-03-22	Swedish national genomic surveillance program of SARS-CoV-2	The Public Health Agency of Sweden
hCoV-19/USA/MN-CDC-QDX23451778/2021	EPI_ISL_1615022	2021-03-29	Quest Diagnostics Incorporated	Centers for Disease Control and Prevention Division of Viral Diseases
hCoV-19/Denmark/DCGC-48082/2021	EPI_ISL_1123571	2021-02-08	Department of Virus and Microbiological Special Diagnostics	Aalborg University
hCoV-19/Wales/ALDP-D448ED/2020	EPI_ISL_858753	2020-12-28	Lighthouse Lab in Alderley Park	Wellcome Sanger Institute for the COVID-19 Genomics UK (COG-UK) Consortium
hCoV-19/Wales/PHWC-495DE7/2020	EPI_ISL_726486	2020-11-26	Wales Specialist Virology Centre Sequencing lab	COVID-19 Genomics UK (COG-UK) Consortium
hCoV-19/Sweden/2865918363/2021	EPI_ISL_2215315	2021-03-05	Swedish national genomic surveillance program of SARS-CoV-2	The Public Health Agency of Sweden
hCoV-19/Thailand/DMSc-00385/2021	EPI_ISL_2433580	2021-05-15	Kasemrad international hospital	Division of Genomic Medicine and Innovation support,Department of Medical Sciences
hCoV-19/Scotland/QEUH-14BA833/2021	EPI_ISL_1545069	2021-04-01	Lighthouse Lab in Glasgow	Wellcome Sanger Institute for the COVID-19 Genomics UK (COG-UK) Consortium
hCoV-19/Scotland/QEUH-159D0E2/2021	EPI_ISL_2354378	2021-05-19	Lighthouse Lab in Glasgow	Wellcome Sanger Institute for the COVID-19 Genomics UK (COG-UK) Consortium
hCoV-19/India/MH-ICMR-NIV-INSACOG-GSEQ-390/2021	EPI_ISL_1704446	2021-02-26	ICMR-National Institute of Virology - INSACOG	NIV Influenza
hCoV-19/England/LIVE-DD4BBC/2021	EPI_ISL_813828	2021-01-03	Liverpool Clinical Laboratories	COVID-19 Genomics UK (COG-UK) Consortium
hCoV-19/England/ALDP-1289495/2021	EPI_ISL_1044409	2021-02-10	Lighthouse Lab in Alderley Park	Wellcome Sanger Institute for the COVID-19 Genomics UK (COG-UK) Consortium
hCoV-19/England/QEUH-9B7FC6/2020	EPI_ISL_590534	2020-09-08	Lighthouse Lab in Glasgow	Wellcome Sanger Institute for the COVID-19 Genomics UK (COG-UK) consortium
hCoV-19/India/WB-1931300251930/2021	EPI_ISL_1589895	2021-03-27	INSACOG-WB	National Institute of Biomedical Genomics \u2013 INSACOG
hCoV-19/England/TFCI-27042EB/2021	EPI_ISL_953250	2021-01-28	Bioinformatics and Biostatistics Lab	COVID-19 Genomics UK (COG-UK) Consortium
hCoV-19/England/ALDP-152C2E2/2021	EPI_ISL_1806795	2021-04-22	Lighthouse Lab in Alderley Park	Wellcome Sanger Institute for the COVID-19 Genomics UK (COG-UK) Consortium
hCoV-19/Sweden/3317783987/2021	EPI_ISL_2034401	2021-04-30	Swedish national genomic surveillance program of SARS-CoV-2	The Public Health Agency of Sweden
hCoV-19/England/MILK-1559C2A/2021	EPI_ISL_2004664	2021-05-03	Lighthouse Lab in Milton Keynes	Wellcome Sanger Institute for the COVID-19 Genomics UK (COG-UK) Consortium
hCoV-19/United Arab Emirates/3726/2020	EPI_ISL_859825	2020-10-17	BTC	BTC
hCoV-19/England/QEUH-9A3FDC/2020	EPI_ISL_540211	2020-09-01	Lighthouse Lab in Glasgow	Wellcome Sanger Institute for the COVID-19 Genomics UK (COG-UK) consortium
hCoV-19/India/TG-CCMB-CIA2499/2021	EPI_ISL_2441579	2021-05-11	CSIR-Centre for Cellular and Molecular Biology	CSIR-Centre for Cellular and Molecular Biology-INSACOG
hCoV-19/India/MH-NCDC-NIV-INSACOG-2409284/2021	EPI_ISL_2189783	2021-03-16	ICMR-National Institute of Virology	NCDC Delhi
hCoV-19/Denmark/DCGC-85242/2021	EPI_ISL_1894560	2021-03-29	Department of Virus and Microbiological Special Diagnostics	Aalborg University
hCoV-19/USA/MI-CDC-ASC210018108/2021	EPI_ISL_1560922	2021-03-24	Aegis Sciences Corporation	Centers for Disease Control and Prevention Division of Viral Diseases
hCoV-19/USA/IN-CDC-STM-000028210/2021	EPI_ISL_1340284	2021-03-02	Helix/Illumina	Centers for Disease Control and Prevention Division of Viral Diseases
hCoV-19/USA/FL-CDC-STM-000024378/2021	EPI_ISL_1262263	2021-02-24	Helix/Illumina	Centers for Disease Control and Prevention Division of Viral Diseases
hCoV-19/India/KA-NIMH-SEQ-332/2021	EPI_ISL_1818607	2021-03-25	National Institute of Mental Health and Neurosciences (NIMHANS)	INSACOG-KA
hCoV-19/USA/MI-MDHHS-SC24150/2021	EPI_ISL_1158294	2021-02-12	Michigan Department of Health and Human Services	Michigan Department of Health and Human Services
hCoV-19/Sweden/SE00437419/2021	EPI_ISL_2198211	2021-04-19	Swedish national genomic surveillance program of SARS-CoV-2	The Public Health Agency of Sweden
hCoV-19/India/TG-CCMB-CIA1576/2021	EPI_ISL_2373283	2021-04-26	CSIR-Centre for Cellular and Molecular Biology	CSIR-Centre for Cellular and Molecular Biology-INSACOG
hCoV-19/Denmark/DCGC-43098/2021	EPI_ISL_1023376	2021-02-08	Department of Virus and Microbiological Special Diagnostics	Aalborg University
hCoV-19/England/MILK-11659FB/2021	EPI_ISL_938837	2021-01-24	Lighthouse Lab in Milton Keynes	Wellcome Sanger Institute for the COVID-19 Genomics UK (COG-UK) Consortium
hCoV-19/Canada/AB-41975/2020	EPI_ISL_805046	2020-04-22	Alberta Precision Labs (APL)	Alberta Precision Labs (APL)
hCoV-19/India/MH-ICMR-NIV-INSACOG-GSEQ-755/2021	EPI_ISL_1704524	2021-03-03	ICMR-National Institute of Virology - INSACOG	NIV Influenza
hCoV-19/Iceland/5372/2020	EPI_ISL_829056	2020-11-30	deCODE genetics	deCODE genetics
hCoV-19/Sweden/DC107767521/2021	EPI_ISL_1601819	2021-02-28	Swedish national genomic surveillance program of SARS-CoV-2	The Public Health Agency of Sweden
hCoV-19/Slovenia/193732/2021	EPI_ISL_1989090	2021-04-09	Institute of Microbiology and Immunology	Institute of Microbiology and Immunology
hCoV-19/Denmark/DCGC-47555/2020	EPI_ISL_1067090	2020-12-07	Department of Virus and Microbiological Special Diagnostics	Aalborg University
hCoV-19/England/QEUH-B1396E/2020	EPI_ISL_641748	2020-11-02	Lighthouse Lab in Glasgow	Wellcome Sanger Institute for the COVID-19 Genomics UK (COG-UK) Consortium
hCoV-19/England/ALDP-AA281D/2020	EPI_ISL_624305	2020-10-22	Lighthouse Lab in Alderley Park	Wellcome Sanger Institute for the COVID-19 Genomics UK (COG-UK) consortium
hCoV-19/England/MILK-9AB4B7/2020	EPI_ISL_551062	2020-08-31	Lighthouse Lab in Milton Keynes	Wellcome Sanger Institute for the COVID-19 Genomics UK (COG-UK) consortium
hCoV-19/USA/MN-MDH-6203/2021	EPI_ISL_1857493	2021-04-14	Minnesota Department of Health	Minnesota Department of Health
hCoV-19/USA/MN-CDC-IBX459684410307/2021	EPI_ISL_1732877	2021-04-02	Infinity Biologix	Centers for Disease Control and Prevention Division of Viral Diseases
hCoV-19/USA/MN-MDH-7686/2021	EPI_ISL_2376610	2021-05-12	M Health Fairview	Minnesota Department of Health
hCoV-19/USA/NY-MSHSPSP-PV26938/2021	EPI_ISL_1708894	2021-01-25	MSHS Clinical Microbiology Laboratories	MSHS Pathogen Surveillance Program
hCoV-19/India/MH-SEQ-262_S82_R1_001/2021	EPI_ISL_1939906	2021-03-22	NCCS	inStem NCBS
hCoV-19/Denmark/DCGC-33011/2021	EPI_ISL_870015	2021-01-11	Department of Virus and Microbiological Special Diagnostics	Aalborg University
hCoV-19/Denmark/DCGC-15033/2020	EPI_ISL_713594	2020-11-23	Department of Virus and Microbiological Special Diagnostics	Albertsen Lab
hCoV-19/Sweden/3938046563/2021	EPI_ISL_2197549	2021-03-16	Swedish national genomic surveillance program of SARS-CoV-2	The Public Health Agency of Sweden
hCoV-19/USA/KY-KSPHL-100363/2021	EPI_ISL_1491344	2021-03-15	Kentucky State Public Health Lab	Kentucky State Public Health Lab
hCoV-19/Sweden/DC106922521/2021	EPI_ISL_1363974	2021-02-02	Swedish national genomic surveillance program of SARS-CoV-2	The Public Health Agency of Sweden
hCoV-19/Sweden/461847147054/2021	EPI_ISL_1602362	2021-03-11	Swedish national genomic surveillance program of SARS-CoV-2	The Public Health Agency of Sweden
hCoV-19/Japan/PG-31038/2021	EPI_ISL_1930492	2021-03-10	Pathogen Genomics Center	Pathogen Genomics Center
hCoV-19/England/LOND-1326EF5/2020	EPI_ISL_920773	2020-12-20	University College London Hospital	COVID-19 Genomics UK (COG-UK) Consortium
hCoV-19/England/QEUH-9FFF86/2020	EPI_ISL_600285	2020-10-01	Lighthouse Lab in Glasgow	Wellcome Sanger Institute for the COVID-19 Genomics UK (COG-UK) consortium
hCoV-19/Denmark/DCGC-41109/2021	EPI_ISL_972786	2021-01-25	Department of Virus and Microbiological Special Diagnostics	Aalborg University
hCoV-19/Denmark/DCGC-97307/2021	EPI_ISL_2177194	2021-05-10	Department of Virus and Microbiological Special Diagnostics	Aalborg University
hCoV-19/England/CAMC-11E75FD/2021	EPI_ISL_980521	2021-02-03	Lighthouse Lab in Cambridge	Wellcome Sanger Institute for the COVID-19 Genomics UK (COG-UK) Consortium
hCoV-19/Denmark/DCGC-21072/2020	EPI_ISL_759060	2020-12-21	Department of Virus and Microbiological Special Diagnostics	Albertsen Lab
hCoV-19/England/MILK-B598AB/2020	EPI_ISL_679881	2020-11-06	Virology Department	COVID-19 Genomics UK (COG-UK) Consortium
hCoV-19/Sweden/SE00398814/2021	EPI_ISL_1676016	2021-04-02	Swedish national genomic surveillance program of SARS-CoV-2	The Public Health Agency of Sweden
hCoV-19/Italy/CAM-TIGEM-4588/2021	EPI_ISL_1197030	2021-02-12	IZSM	TIGEM
hCoV-19/Denmark/DCGC-25405/2020	EPI_ISL_795004	2020-12-07	Department of Virus and Microbiological Special Diagnostics	Albertsen Lab
hCoV-19/India/AP-CCMB-CIA1968/2021	EPI_ISL_2373184	2021-05-05	AP SSO	CSIR-Centre for Cellular and Molecular Biology-INSACOG
hCoV-19/Slovenia/110742/2021	EPI_ISL_1403343	2021-03-02	Institute of Microbiology and Immunology	Institute of Microbiology and Immunology
hCoV-19/Thailand/DMSc-00399/2021	EPI_ISL_2433588	2021-05-15	Kasemrad international hospital	Division of Genomic Medicine and Innovation support,Department of Medical Sciences
hCoV-19/Denmark/DCGC-26290/2021	EPI_ISL_818453	2021-01-04	Department of Virus and Microbiological Special Diagnostics	Albertsen Lab
hCoV-19/Iceland/3171/2020	EPI_ISL_826864	2020-12-18	deCODE genetics	deCODE genetics
hCoV-19/USA/MN-CDC-ASC210062717/2021	EPI_ISL_2280305	2021-05-12	Aegis Sciences Corporation	Centers for Disease Control and Prevention Division of Viral Diseases
hCoV-19/Canada/MB-NML-1541/2020	EPI_ISL_935841	2020-09-03	Cadham Provincial laboratory	National Microbiology Laboratory (NML)
hCoV-19/Denmark/DCGC-65249/2021	EPI_ISL_1873820	2021-03-08	Department of Virus and Microbiological Special Diagnostics	Aalborg University
hCoV-19/Denmark/DCGC-88322/2021	EPI_ISL_2024528	2021-04-26	Department of Virus and Microbiological Special Diagnostics	Aalborg University
hCoV-19/Slovenia/58097/2020	EPI_ISL_1511005	2020-07-19	Institute of Microbiology and Immunology	Institute of Microbiology and Immunology
hCoV-19/USA/TX-CDC-LC0008448/2021	EPI_ISL_1032561	2021-01-19	Laboratory Corporation of America	Respiratory Viruses Branch
hCoV-19/USA/MN-MDH-6855/2021	EPI_ISL_2080532	2021-04-14	Minnesota Department of Health	Minnesota Department of Health
hCoV-19/Canada/AB-74015/2020	EPI_ISL_805774	2020-04-29	Alberta Precision Labs (APL)	Alberta Precision Labs (APL)
hCoV-19/England/CAMC-A3E791/2020	EPI_ISL_609751	2020-10-05	Lighthouse Lab in Cambridge	Wellcome Sanger Institute for the COVID-19 Genomics UK (COG-UK) consortium
hCoV-19/USA/MN-CDC-ASC210069048/2021	EPI_ISL_1998743	2021-04-12	Aegis Sciences Corporation	Centers for Disease Control and Prevention Division of Viral Diseases
hCoV-19/Sweden/SE00306548/2021	EPI_ISL_1417542	2021-02-26	Swedish national genomic surveillance program of SARS-CoV-2	The Public Health Agency of Sweden
hCoV-19/England/OXON-F3FCD8/2020	EPI_ISL_840234	2020-11-11	Oxford Viromics	COVID-19 Genomics UK (COG-UK) Consortium
hCoV-19/Sweden/5179326821/2021	EPI_ISL_1810275	2021-03-02	Swedish national genomic surveillance program of SARS-CoV-2	The Public Health Agency of Sweden
hCoV-19/USA/TX-CDC-LC0044707/2021	EPI_ISL_1798613	2021-04-10	Laboratory Corporation of America	Centers for Disease Control and Prevention Division of Viral Diseases
hCoV-19/USA/WI-WSLH-211516/2021	EPI_ISL_1295332	2021-02-23	Wisconsin State Laboratory of Hygiene Communicable Disease Division	Wisconsin State Laboratory of Hygiene Communicable Disease Division
hCoV-19/Denmark/DCGC-54148/2020	EPI_ISL_1862576	2020-11-30	Department of Virus and Microbiological Special Diagnostics	Aalborg University
hCoV-19/India/PY-Seq_1058_S116_R1_001/2021	EPI_ISL_2272814	2021-04-16	JIPMER Puducherry	inStem NCBS
hCoV-19/Sweden/16831890P/2021	EPI_ISL_2207363	2021-04-19	Swedish national genomic surveillance program of SARS-CoV-2	The Public Health Agency of Sweden
hCoV-19/Germany/NW-RKI-I-057183/2021	EPI_ISL_1440887	2021-03-17	MVZ Labor Krone GbR	Robert Koch Institute
hCoV-19/Japan/PG-17578/2021	EPI_ISL_1168775	2021-01-04	Department of Infectious Diseases	Department of Infectious Diseases
hCoV-19/Slovenia/245083/2020	EPI_ISL_1964498	2020-12-02	Institute of Microbiology and Immunology	Institute of Microbiology and Immunology
hCoV-19/Japan/TKY86760/2021	EPI_ISL_1633447	2021-02-00	Tokyo Metropolitan Institute of Public Health	Tokyo Metropolitan Institute of Public Health
hCoV-19/USA/TX-CDC-QDX23916612/2021	EPI_ISL_1906045	2021-04-14	Quest Diagnostics Incorporated	Centers for Disease Control and Prevention Division of Viral Diseases
hCoV-19/Denmark/DCGC-30659/2021	EPI_ISL_846833	2021-01-11	Department of Virus and Microbiological Special Diagnostics	Albertsen Lab
hCoV-19/Switzerland/SO-ETHZ-370062/2020	EPI_ISL_1005138	2020-11-13	Viollier AG	Department of Biosystems Science and Engineering
hCoV-19/England/ALDP-C3C649/2020	EPI_ISL_731172	2020-12-10	Lighthouse Lab in Alderley Park	Wellcome Sanger Institute for the COVID-19 Genomics UK (COG-UK) Consortium
hCoV-19/Singapore/489/2021	EPI_ISL_1543979	2021-04-05	National Public Health Laboratory	National Public Health Laboratory
hCoV-19/Denmark/DCGC-96770/2021	EPI_ISL_2176641	2021-05-03	Department of Virus and Microbiological Special Diagnostics	Aalborg University
hCoV-19/England/204180138/2020	EPI_ISL_583981	2020-10-02	Respiratory Virus Unit	Respiratory Virus Unit
hCoV-19/Germany/SN-RKI-I-010693/2021	EPI_ISL_1140820	2021-01-18	Bioscientia Labor Wermsdorf	Robert Koch Institute
hCoV-19/England/SHEF-D127B/2020	EPI_ISL_585078	2020-10-01	Virology Department	COVID-19 Genomics UK (COG-UK) Consortium
hCoV-19/Sweden/SE00339679/2021	EPI_ISL_1602558	2021-03-09	Swedish national genomic surveillance program of SARS-CoV-2	The Public Health Agency of Sweden
hCoV-19/Sweden/10054783/2021	EPI_ISL_2415223	2021-04-13	Swedish national genomic surveillance program of SARS-CoV-2	The Public Health Agency of Sweden
hCoV-19/Netherlands/NB-EMC-386/2020	EPI_ISL_722353	2020-10-01	Dutch COVID-19 response team	Erasmus Medical Center
hCoV-19/Sweden/21-00322/2020	EPI_ISL_913310	2020-12-14	Klinisk mikrobiologi	The Public Health Agency of Sweden
hCoV-19/USA/MN-CDC-IBX697621879445/2021	EPI_ISL_2375703	2021-05-12	Infinity Biologix	Centers for Disease Control and Prevention Division of Viral Diseases
hCoV-19/England/QEUH-A9D693/2020	EPI_ISL_727782	2020-10-20	Centre for Enzyme Innovation	COVID-19 Genomics UK (COG-UK) Consortium
hCoV-19/Reunion/PIMIT_00073/2021	EPI_ISL_1628709	2021-01-22	CERBALLIANCE	UMR PIMIT
hCoV-19/USA/MN-CDC-IBX180310696813/2021	EPI_ISL_2375584	2021-05-16	Infinity Biologix	Centers for Disease Control and Prevention Division of Viral Diseases
hCoV-19/Denmark/DCGC-42553/2021	EPI_ISL_1022831	2021-02-08	Department of Virus and Microbiological Special Diagnostics	Aalborg University
hCoV-19/Sweden/SE00317505/2021	EPI_ISL_1418051	2021-03-01	Swedish national genomic surveillance program of SARS-CoV-2	The Public Health Agency of Sweden
hCoV-19/USA/MN-CDC-IBX635137107716/2021	EPI_ISL_2089350	2021-04-30	Infinity Biologix	Centers for Disease Control and Prevention Division of Viral Diseases
hCoV-19/USA/MN-CDC-IBX883254534929/2021	EPI_ISL_2283179	2021-04-15	Infinity Biologix	Centers for Disease Control and Prevention Division of Viral Diseases
hCoV-19/Germany/NW-HHU-1109/2020	EPI_ISL_1346730	2020-11-17	Center of Medical Microbiology	Center of Medical Microbiology
hCoV-19/England/ALDP-1441039/2021	EPI_ISL_1412750	2021-03-21	Lighthouse Lab in Alderley Park	Wellcome Sanger Institute for the COVID-19 Genomics UK (COG-UK) Consortium
hCoV-19/Japan/PG-27218/2021	EPI_ISL_1431371	2021-02-01	Pathogen Genomics Center	Pathogen Genomics Center
hCoV-19/India/MH-NCCS-DHW50410/2021	EPI_ISL_1415301	2021-02-23	National Centre For Cell Science	National Centre For Cell Science \u2013 INSACOG
hCoV-19/Denmark/DCGC-2192/2020	EPI_ISL_617493	2020-08-10	Department of Virus and Microbiological Special Diagnostics	Albertsen lab
hCoV-19/Sweden/SUS0001903/2021	EPI_ISL_2228510	2021-05-11	Clinical Microbiology	Section for Molecular Diagnostics
hCoV-19/Scotland/QEUH-96E1D7/2020	EPI_ISL_534498	2020-08-20	NHSGGC West of Scotland Specialist Virology Centre / MRC-University of Glasgow Centre for Virus Research	Wellcome Sanger Institute for the COVID-19 Genomics UK (
hCoV-19/USA/TX-DSHS-2663/2021	EPI_ISL_1168235	2021-01-25	TXDSHS	TXDSHS
hCoV-19/Denmark/DCGC-3037/2020	EPI_ISL_616815	2020-08-24	Department of Virus and Microbiological Special Diagnostics	Albertsen lab
hCoV-19/England/RAND-152AFDE/2021	EPI_ISL_2005638	2021-04-20	Randox Laboratories	Wellcome Sanger Institute for the COVID-19 Genomics UK (COG-UK) Consortium
hCoV-19/Wales/PHWC-47F475/2020	EPI_ISL_612679	2020-10-11	Wales Specialist Virology Centre Sequencing lab	COVID-19 Genomics UK (COG-UK) Consortium
hCoV-19/USA/MI-CDC-QDX24155714/2021	EPI_ISL_1990221	2021-04-20	Quest Diagnostics Incorporated	Centers for Disease Control and Prevention Division of Viral Diseases
hCoV-19/Denmark/DCGC-84899/2020	EPI_ISL_1894209	2020-11-30	Department of Virus and Microbiological Special Diagnostics	Aalborg University
hCoV-19/USA/NM-CDC-LC0058819/2021	EPI_ISL_2184932	2021-05-04	Laboratory Corporation of America	Centers for Disease Control and Prevention Division of Viral Diseases
hCoV-19/England/MILK-9758F6/2020	EPI_ISL_552685	2020-08-20	Lighthouse Lab in Milton Keynes	Wellcome Sanger Institute for the COVID-19 Genomics UK (COG-UK) consortium
hCoV-19/Denmark/DCGC-67773/2020	EPI_ISL_1876344	2020-12-28	Department of Virus and Microbiological Special Diagnostics	Aalborg University
hCoV-19/Belgium/Jessa_11-2112-001220-99912129689762/2021	EPI_ISL_1577588	2021-03-22	Jessa	Jessa
hCoV-19/Denmark/DCGC-72600/2021	EPI_ISL_1881171	2021-01-11	Department of Virus and Microbiological Special Diagnostics	Aalborg University
hCoV-19/Denmark/DCGC-74449/2020	EPI_ISL_1883020	2020-12-07	Department of Virus and Microbiological Special Diagnostics	Aalborg University
hCoV-19/Scotland/QEUH-14BAFA7/2021	EPI_ISL_1545059	2021-04-01	Lighthouse Lab in Glasgow	Wellcome Sanger Institute for the COVID-19 Genomics UK (COG-UK) Consortium
hCoV-19/France/GES-IPP11436/2021	EPI_ISL_2029713	2021-04-26	Labo Analyses Med	National Reference Center for Viruses of Respiratory Infections
hCoV-19/England/MILK-9A899D/2020	EPI_ISL_549437	2020-09-01	Oxford Viromics	COVID-19 Genomics UK (COG-UK) Consortium
hCoV-19/USA/UT-UPHL-2104073358/2021	EPI_ISL_2279928	2021-04-07	Utah Public Health Laboratory	Utah Public Health Laboratory
hCoV-19/USA/NY-NYULH514/2021	EPI_ISL_1195805	2021-02-23	NYU Langone Health	Departments of Pathology and Medicine
hCoV-19/USA/WI-UW-829/2020	EPI_ISL_509836	2020-05-12	University of Wisconsin-Madison AIDS Vaccine Research Laboratories	University of Wisconsin-Madison AIDS Vaccine Research Laboratories
hCoV-19/England/ALDP-143817E/2021	EPI_ISL_1411884	2021-03-16	Lighthouse Lab in Alderley Park	Wellcome Sanger Institute for the COVID-19 Genomics UK (COG-UK) Consortium
hCoV-19/England/ALDP-1474E9D/2021	EPI_ISL_1473830	2021-03-24	Lighthouse Lab in Alderley Park	Wellcome Sanger Institute for the COVID-19 Genomics UK (COG-UK) Consortium
hCoV-19/Iceland/4640/2020	EPI_ISL_828332	2020-09-23	The National University Hospital of Iceland	deCODE genetics
hCoV-19/USA/IL-CDC-LC0011216/2021	EPI_ISL_1038439	2021-02-01	Laboratory Corporation of America	Respiratory Viruses Branch
hCoV-19/Denmark/DCGC-39716/2021	EPI_ISL_971299	2021-02-01	Department of Virus and Microbiological Special Diagnostics	Aalborg University
hCoV-19/Germany/SN-RKI-I-011476/2021	EPI_ISL_1141606	2021-01-19	Bioscientia Labor Wermsdorf	Robert Koch Institute
hCoV-19/Scotland/EDB17770/2021	EPI_ISL_1832274	2021-04-25	Virology Department	COVID-19 Genomics UK (COG-UK) Consortium
hCoV-19/Iceland/3644/2020	EPI_ISL_827336	2020-10-17	deCODE genetics	deCODE genetics
hCoV-19/England/QEUH-114D2FE/2021	EPI_ISL_939546	2021-01-25	Lighthouse Lab in Glasgow	Wellcome Sanger Institute for the COVID-19 Genomics UK (COG-UK) Consortium
hCoV-19/Sweden/1904975264/2021	EPI_ISL_2215244	2021-03-08	Swedish national genomic surveillance program of SARS-CoV-2	The Public Health Agency of Sweden
hCoV-19/England/ALDP-B2500A/2020	EPI_ISL_646769	2020-11-04	Lighthouse Lab in Alderley Park	Wellcome Sanger Institute for the COVID-19 Genomics UK (COG-UK) Consortium
hCoV-19/Iceland/6196/2020	EPI_ISL_829874	2020-09-19	deCODE genetics	deCODE genetics
hCoV-19/Iceland/5708/2020	EPI_ISL_829390	2020-11-26	deCODE genetics	deCODE genetics
hCoV-19/USA/FL-CDC-ASC210026194/2021	EPI_ISL_1685618	2021-03-29	Aegis Sciences Corporation	Centers for Disease Control and Prevention Division of Viral Diseases
hCoV-19/USA/MN-CDC-IBX774220666953/2021	EPI_ISL_2047486	2021-04-12	Infinity Biologix	Centers for Disease Control and Prevention Division of Viral Diseases
hCoV-19/Sweden/7550803162/2021	EPI_ISL_2415476	2021-05-04	Swedish national genomic surveillance program of SARS-CoV-2	The Public Health Agency of Sweden
hCoV-19/Sweden/461847170732/2021	EPI_ISL_1676264	2021-04-02	Swedish national genomic surveillance program of SARS-CoV-2	The Public Health Agency of Sweden
hCoV-19/Iceland/5976/2020	EPI_ISL_829655	2020-10-15	deCODE genetics	deCODE genetics
hCoV-19/India/MH-NCCS-P1162000182895/2021	EPI_ISL_1544017	2021-02-27	National Centre For Cell Science	National Centre For Cell Science \u2013 INSACOG
hCoV-19/England/QEUH-A36C21/2020	EPI_ISL_706924	2020-10-06	Oxford Viromics	COVID-19 Genomics UK (COG-UK) Consortium
hCoV-19/Denmark/DCGC-83623/2021	EPI_ISL_1892694	2021-01-11	Department of Virus and Microbiological Special Diagnostics	Aalborg University
hCoV-19/England/QEUH-AD0AA7/2020	EPI_ISL_633966	2020-10-26	Lighthouse Lab in Glasgow	Wellcome Sanger Institute for the COVID-19 Genomics UK (COG-UK) consortium
hCoV-19/Sweden/3931682063/2021	EPI_ISL_2216348	2021-03-05	Swedish national genomic surveillance program of SARS-CoV-2	The Public Health Agency of Sweden
hCoV-19/Germany/un-RKI-I-103334/2021	EPI_ISL_1848365	2021-04-11	Universit\u00c3\u00a4tsklinikum Heidelberg	Robert Koch Institute
hCoV-19/India/KA-136421_2_2_S5_R1_001/2021	EPI_ISL_2151182	2021-00-00	Sahakara Nagar PHC	inStem NCBS
hCoV-19/Japan/PG-41166/2021	EPI_ISL_2335694	2021-04-24	Pathogen Genomics Center	Pathogen Genomics Center
hCoV-19/USA/NY-NYCPHL-004070/2021	EPI_ISL_2262500	2021-03-24	DOHMH Jamaica	New York City Public Health Laboratory
hCoV-19/England/CAMC-DF0886/2020	EPI_ISL_821879	2020-12-30	Lighthouse Lab in Cambridge	Wellcome Sanger Institute for the COVID-19 Genomics UK (COG-UK) Consortium
hCoV-19/USA/NC-CDC-ASC210002040/2021	EPI_ISL_1445625	2021-03-04	Aegis Sciences Corporation	Centers for Disease Control and Prevention Division of Viral Diseases
hCoV-19/USA/MN-CDC-IBX549115337027/2021	EPI_ISL_2323589	2021-05-12	Infinity Biologix	Centers for Disease Control and Prevention Division of Viral Diseases
hCoV-19/Japan/PG-20094/2021	EPI_ISL_1169013	2021-01-15	Department of Infectious Diseases	Department of Infectious Diseases
hCoV-19/Sweden/20269828P/2021	EPI_ISL_2419633	2021-05-18	Swedish national genomic surveillance program of SARS-CoV-2	The Public Health Agency of Sweden
hCoV-19/Australia/NSW1609/2021	EPI_ISL_2405114	2021-05-03	South Eastern Area Laboratory Services (SEALS)	NSW Health Pathology - Institute of Clinical Pathology and Medical Research; Westmead Hospital; University of
hCoV-19/USA/MN-CDC-ASC210069304/2021	EPI_ISL_1922931	2021-04-13	Aegis Sciences Corporation	Centers for Disease Control and Prevention Division of Viral Diseases
hCoV-19/Japan/PG-24096/2021	EPI_ISL_1429681	2021-01-22	Pathogen Genomics Center	Pathogen Genomics Center
hCoV-19/USA/TX-HMH-MCoV-37352/2020	EPI_ISL_2208847	2020-12-06	Houston Methodist Hospital	Houston Methodist Hospital
hCoV-19/Netherlands/NB-EMC-260/2020	EPI_ISL_523383	2020-05-31	Dutch COVID-19 response team	Erasmus Medical Center
hCoV-19/Denmark/DCGC-71101/2020	EPI_ISL_1879672	2020-11-23	Department of Virus and Microbiological Special Diagnostics	Aalborg University
hCoV-19/Sweden/DC107752221/2021	EPI_ISL_1602285	2021-02-26	Swedish national genomic surveillance program of SARS-CoV-2	The Public Health Agency of Sweden
hCoV-19/Croatia/HRV000_341/2021	EPI_ISL_1110801	2021-02-08	Public Health Institute of \u0160ibenik-Knin County	Croatian Institute of Public Health
hCoV-19/Denmark/DCGC-32883/2021	EPI_ISL_869887	2021-01-11	Department of Virus and Microbiological Special Diagnostics	Aalborg University
hCoV-19/Japan/PG-31538/2021	EPI_ISL_1932283	2021-03-08	Pathogen Genomics Center	Pathogen Genomics Center
hCoV-19/USA/KS-KHEL-1055/2021	EPI_ISL_1760180	2021-04-21	Wichita State University - Molecular Diagnostics Lab	Kansas Health and Environmental Lab
hCoV-19/Lithuania/NMRVI68846/2021	EPI_ISL_2096000	2021-04-03	National Food and Veterinary Risk Assessment Institute	National Public Health Surveillance Laboratory
hCoV-19/USA/MN-MDH-6068/2021	EPI_ISL_1821000	2021-04-13	Minnesota Department of Health	Minnesota Department of Health
hCoV-19/USA/FL-BPHL-2803/2021	EPI_ISL_2008817	2021-04-16	Florida Bureau of Public Health Laboratories	Florida Bureau of Public Health Laboratories
hCoV-19/Germany/BY-RKI-I-126302/2021	EPI_ISL_2110884	2021-03-29	Bayerisches Landesamt f\u00c3\u00bcr Gesundheit und Lebensmittelsicherheit (LGL)	Robert Koch Institute
hCoV-19/USA/MN-MDH-6826/2021	EPI_ISL_2080523	2021-04-19	Minnesota Department of Health	Minnesota Department of Health
hCoV-19/Iceland/5536/2020	EPI_ISL_829218	2020-11-08	deCODE genetics	deCODE genetics
hCoV-19/England/ALDP-15980E7/2021	EPI_ISL_2275345	2021-05-16	Lighthouse Lab in Alderley Park	Wellcome Sanger Institute for the COVID-19 Genomics UK (COG-UK) Consortium
hCoV-19/Denmark/DCGC-68992/2021	EPI_ISL_1877563	2021-01-11	Department of Virus and Microbiological Special Diagnostics	Aalborg University
hCoV-19/USA/MN-CDC-IBX836485937032/2021	EPI_ISL_2186894	2021-04-30	Infinity Biologix	Centers for Disease Control and Prevention Division of Viral Diseases
hCoV-19/Denmark/DCGC-91011/2021	EPI_ISL_2027301	2021-05-03	Department of Virus and Microbiological Special Diagnostics	Aalborg University
hCoV-19/India/TG-CCMB-BJ945/2021	EPI_ISL_1838781	2021-03-18	CSIR-Centre for Cellular and Molecular Biology	CSIR-Centre for Cellular and Molecular Biology-INSACOG
hCoV-19/Sweden/SUS0000636/2021	EPI_ISL_1534155	2021-04-01	Clinical Microbiology	Section for Molecular Diagnostics
hCoV-19/USA/MN-CDC-IBX594192148523/2021	EPI_ISL_2047496	2021-04-13	Infinity Biologix	Centers for Disease Control and Prevention Division of Viral Diseases
hCoV-19/England/QEUH-129E4D9/2021	EPI_ISL_1042441	2021-02-14	Lighthouse Lab in Glasgow	Wellcome Sanger Institute for the COVID-19 Genomics UK (COG-UK) Consortium
hCoV-19/England/ALDP-1386FF0/2021	EPI_ISL_1245891	2021-03-02	Lighthouse Lab in Alderley Park	Wellcome Sanger Institute for the COVID-19 Genomics UK (COG-UK) Consortium
hCoV-19/England/RAND-14C7156/2021	EPI_ISL_1537092	2021-04-03	Randox Laboratories	Wellcome Sanger Institute for the COVID-19 Genomics UK (COG-UK) Consortium
hCoV-19/Switzerland/SO-ETHZ-550586/2020	EPI_ISL_1598045	2020-12-08	Viollier AG	Department of Biosystems Science and Engineering
hCoV-19/Germany/un-RKI-I-069850/2021	EPI_ISL_1573992	2021-03-30	SYNLAB MVZ Leinfelden-Echterdingen	Robert Koch Institute
hCoV-19/USA/CO-CDC-FG-034470/2021	EPI_ISL_2269445	2021-05-10	Fulgent Genetics	Centers for Disease Control and Prevention Division of Viral Diseases
hCoV-19/Sweden/461847148459/2021	EPI_ISL_1602399	2021-03-13	Swedish national genomic surveillance program of SARS-CoV-2	The Public Health Agency of Sweden
hCoV-19/Denmark/DCGC-88400/2021	EPI_ISL_2024614	2021-04-26	Department of Virus and Microbiological Special Diagnostics	Aalborg University
hCoV-19/Denmark/DCGC-19271/2020	EPI_ISL_748211	2020-12-07	Department of Virus and Microbiological Special Diagnostics	Albertsen Lab
hCoV-19/Denmark/DCGC-30923/2021	EPI_ISL_846805	2021-01-11	Department of Virus and Microbiological Special Diagnostics	Albertsen Lab
hCoV-19/Iceland/6466/2020	EPI_ISL_830140	2020-10-18	The National University Hospital of Iceland	deCODE genetics
hCoV-19/Norway/2202/2021	EPI_ISL_1192190	2021-01-23	Furst Medical Laboratory	Norwegian Institute of Public Health
hCoV-19/England/MILK-977979/2020	EPI_ISL_550466	2020-07-25	Lighthouse Lab in Milton Keynes	Wellcome Sanger Institute for the COVID-19 Genomics UK (COG-UK) consortium
hCoV-19/England/QEUH-C33AFB/2020	EPI_ISL_734085	2020-12-11	Lighthouse Lab in Glasgow	Wellcome Sanger Institute for the COVID-19 Genomics UK (COG-UK) Consortium
hCoV-19/Hungary/US-32505w/2020	EPI_ISL_677749	2020-09-02	University of Szeged	National Laboratory of Virology
hCoV-19/Sweden/20004032P/2021	EPI_ISL_2207244	2021-04-21	Swedish national genomic surveillance program of SARS-CoV-2	The Public Health Agency of Sweden
hCoV-19/England/CAMB-1BB443/2020	EPI_ISL_665008	2020-11-16	Department of Pathology	COVID-19 Genomics UK (COG-UK) Consortium
hCoV-19/Sweden/SUS0000146/2021	EPI_ISL_1128908	2021-02-21	Clinical Microbiology	Section for Molecular Diagnostics
hCoV-19/India/DL-ILBS-105641/2021	EPI_ISL_2426151	2021-04-12	Clinical Virology Laboratory	ILBS - IGIB
hCoV-19/Denmark/DCGC-86382/2021	EPI_ISL_1895703	2021-02-22	Department of Virus and Microbiological Special Diagnostics	Aalborg University
hCoV-19/India/MH-ILSGS01330/2021	EPI_ISL_2341969	2021-03-11	NCCS	Institute of Life Sciences - INSACOG
hCoV-19/Sweden/DC107717431/2021	EPI_ISL_1602093	2021-02-25	Swedish national genomic surveillance program of SARS-CoV-2	The Public Health Agency of Sweden
hCoV-19/Ireland/D-NVRL-21IRL40753/2021	EPI_ISL_1252250	2021-02-22	National Virus Reference Laboratory	National Virus Reference Laboratory
hCoV-19/USA/MN-CDC-LC0043449/2021	EPI_ISL_1684443	2021-04-03	Laboratory Corporation of America	Centers for Disease Control and Prevention Division of Viral Diseases
hCoV-19/Japan/PG-17729/2020	EPI_ISL_1131578	2020-12-24	Pathogen Genomics Center	Pathogen Genomics Center
hCoV-19/England/QEUH-96A0ED/2020	EPI_ISL_530876	2020-08-15	Lighthouse Lab in Glasgow	Wellcome Sanger Institute for the COVID-19 Genomics UK (COG-UK) consortium
hCoV-19/USA/NC-UNC-0042/2021	EPI_ISL_911591	2021-01-21	Clinical Molecular Microbiology Laboratory	Jeremy Wang
hCoV-19/Sweden/4005135864/2021	EPI_ISL_1418506	2021-02-19	Swedish national genomic surveillance program of SARS-CoV-2	The Public Health Agency of Sweden
hCoV-19/Sweden/DC107683321/2021	EPI_ISL_1600802	2021-02-24	Swedish national genomic surveillance program of SARS-CoV-2	The Public Health Agency of Sweden
hCoV-19/Slovenia/08-086659-MB/2021	EPI_ISL_1664827	2021-04-02	National Laboratory for Health	NLZOH (National Laboratory for Health
hCoV-19/Sweden/2867221963/2021	EPI_ISL_2220809	2021-03-17	Swedish national genomic surveillance program of SARS-CoV-2	The Public Health Agency of Sweden
hCoV-19/Iceland/3106/2020	EPI_ISL_826777	2020-10-09	deCODE genetics	deCODE genetics
hCoV-19/Denmark/DCGC-54604/2021	EPI_ISL_1863032	2021-01-04	Department of Virus and Microbiological Special Diagnostics	Aalborg University
hCoV-19/Sweden/DC107599581/2021	EPI_ISL_1600831	2021-02-22	Swedish national genomic surveillance program of SARS-CoV-2	The Public Health Agency of Sweden
hCoV-19/USA/WA-UW-61573/2021	EPI_ISL_1180971	2021-02-18	UW Virology Lab	UW Virology Lab
hCoV-19/Denmark/DCGC-4677/2020	EPI_ISL_621909	2020-09-14	Department of Virus and Microbiological Special Diagnostics	Albertsen lab
hCoV-19/Canada/AB-96386/2020	EPI_ISL_806373	2020-04-11	Alberta Precision Labs (APL)	Alberta Precision Labs (APL)
hCoV-19/Denmark/DCGC-13204/2020	EPI_ISL_712149	2020-11-30	Department of Virus and Microbiological Special Diagnostics	Albertsen Lab
hCoV-19/USA/NJ-CDC-ASC210068504/2021	EPI_ISL_1998535	2021-04-13	Aegis Sciences Corporation	Centers for Disease Control and Prevention Division of Viral Diseases
hCoV-19/England/QEUH-B423D1/2020	EPI_ISL_657311	2020-11-08	Lighthouse Lab in Glasgow	Wellcome Sanger Institute for the COVID-19 Genomics UK (COG-UK) Consortium
hCoV-19/Iceland/3444/2020	EPI_ISL_827137	2020-10-06	deCODE genetics	deCODE genetics
hCoV-19/Sweden/SE1410369174/2021	EPI_ISL_2221443	2021-03-17	Swedish national genomic surveillance program of SARS-CoV-2	The Public Health Agency of Sweden
hCoV-19/Sweden/20146294P/2021	EPI_ISL_2417750	2021-05-04	Swedish national genomic surveillance program of SARS-CoV-2	The Public Health Agency of Sweden
hCoV-19/Sweden/SE00240926/2021	EPI_ISL_1197286	2021-02-10	Swedish national genomic surveillance program of SARS-CoV-2	The Public Health Agency of Sweden
hCoV-19/England/ALDP-15BF30F/2021	EPI_ISL_2366302	2021-05-24	Lighthouse Lab in Alderley Park	Wellcome Sanger Institute for the COVID-19 Genomics UK (COG-UK) Consortium
hCoV-19/USA/CA-CDC-FG-028170/2021	EPI_ISL_1992379	2021-04-26	Fulgent Genetics	Centers for Disease Control and Prevention Division of Viral Diseases
hCoV-19/Canada/AB-48355/2020	EPI_ISL_806466	2020-04-28	Alberta Precision Labs (APL)	Alberta Precision Labs (APL)
hCoV-19/Norway/12169/2021	EPI_ISL_2425791	2021-05-04	Innlandet Hospital Trust	Norwegian Institute of Public Health
hCoV-19/Switzerland/TI-ETHZ-520521/2020	EPI_ISL_1408820	2020-11-23	Viollier AG	Department of Biosystems Science and Engineering
hCoV-19/USA/MA-CDC-LC0055023/2021	EPI_ISL_2045584	2021-04-28	Laboratory Corporation of America	Centers for Disease Control and Prevention Division of Viral Diseases
hCoV-19/Denmark/DCGC-47931/2021	EPI_ISL_1067466	2021-01-18	Department of Virus and Microbiological Special Diagnostics	Aalborg University
hCoV-19/Denmark/DCGC-61087/2020	EPI_ISL_1869658	2020-11-16	Department of Virus and Microbiological Special Diagnostics	Aalborg University
hCoV-19/Scotland/QEUH-96C203/2020	EPI_ISL_530871	2020-08-15	NHSGGC West of Scotland Specialist Virology Centre / MRC-University of Glasgow Centre for Virus Research	Wellcome Sanger Institute for the COVID-19 Genomics UK (
hCoV-19/Germany/NW-RKI-I-012064/2021	EPI_ISL_1142196	2021-01-24	MVZ Labor Krone GbR	Robert Koch Institute
hCoV-19/Denmark/DCGC-23658/2020	EPI_ISL_793141	2020-12-21	Department of Virus and Microbiological Special Diagnostics	Albertsen Lab
hCoV-19/Sweden/SE00362418/2021	EPI_ISL_1605452	2021-03-18	Swedish national genomic surveillance program of SARS-CoV-2	The Public Health Agency of Sweden
hCoV-19/Scotland/QEUH-963F50/2020	EPI_ISL_534391	2020-08-12	NHSGGC West of Scotland Specialist Virology Centre / MRC-University of Glasgow Centre for Virus Research	Wellcome Sanger Institute for the COVID-19 Genomics UK (
hCoV-19/USA/ME-HETL-J0785/2021	EPI_ISL_857407	2021-01-14	Maine HETL	Tewhey Lab
hCoV-19/France/ARA-HCL021072074801/2021	EPI_ISL_1935017	2021-04-19	CNR Virus des Infections Respiratoires - France SUD	CNR Virus des Infections Respiratoires - France SUD
hCoV-19/Italy/CAM-AMES-15-75/2021	EPI_ISL_1096390	2021-02-18	ASL Napoli 1 Centro	AMES Centro Polidiagnostico Strumentale S.r.l.
hCoV-19/Denmark/DCGC-33318/2021	EPI_ISL_870328	2021-01-11	Department of Virus and Microbiological Special Diagnostics	Aalborg University
hCoV-19/Denmark/DCGC-24491/2020	EPI_ISL_795043	2020-12-28	Department of Virus and Microbiological Special Diagnostics	Albertsen Lab
hCoV-19/Lithuania/S21C821/2021	EPI_ISL_1398481	2021-03-16	Vilnius University Hospital Santaros Klinikos	Vilnius University Hospital Santaros Klinikos
hCoV-19/England/CAMC-CFBAC2/2020	EPI_ISL_781189	2020-12-21	Lighthouse Lab in Cambridge	Wellcome Sanger Institute for the COVID-19 Genomics UK (COG-UK) Consortium
hCoV-19/Ireland/C-NVRL-30IRL16091/2021	EPI_ISL_2399798	2021-05-17	National Virus Reference Laboratory	National Virus Reference Laboratory
hCoV-19/Japan/PG-30080/2021	EPI_ISL_1928358	2021-03-06	Pathogen Genomics Center	Pathogen Genomics Center
hCoV-19/Sweden/SE00202271/2021	EPI_ISL_1198905	2021-01-30	Swedish national genomic surveillance program of SARS-CoV-2	The Public Health Agency of Sweden
hCoV-19/Sweden/SE00352236/2021	EPI_ISL_1604987	2021-03-15	Swedish national genomic surveillance program of SARS-CoV-2	The Public Health Agency of Sweden
hCoV-19/Denmark/DCGC-19312/2020	EPI_ISL_748216	2020-12-07	Department of Virus and Microbiological Special Diagnostics	Albertsen Lab
hCoV-19/USA/NJ-MSHSPSP-PV28482/2021	EPI_ISL_1709047	2021-02-20	MSHS Clinical Microbiology Laboratories	MSHS Pathogen Surveillance Program
hCoV-19/England/MILK-9A6BF3/2020	EPI_ISL_550213	2020-09-02	Lighthouse Lab in Milton Keynes	Wellcome Sanger Institute for the COVID-19 Genomics UK (COG-UK) consortium
hCoV-19/Japan/PG-25311/2020	EPI_ISL_1427812	2020-11-22	SARS-CoV-2 testing team	Pathogen Genomics Center
hCoV-19/Wales/PHWC-48F524/2020	EPI_ISL_681106	2020-11-11	Wales Specialist Virology Centre Sequencing lab	COVID-19 Genomics UK (COG-UK) Consortium
hCoV-19/Denmark/DCGC-25002/2020	EPI_ISL_795131	2020-12-28	Department of Virus and Microbiological Special Diagnostics	Albertsen Lab
hCoV-19/USA/TX-CDC-STM-000031056/2021	EPI_ISL_1338095	2021-03-08	Helix/Illumina	Centers for Disease Control and Prevention Division of Viral Diseases
hCoV-19/England/QEUH-B7C909/2020	EPI_ISL_741800	2020-11-14	Oxford Viromics	COVID-19 Genomics UK (COG-UK) Consortium
hCoV-19/England/QEUH-9E4E5A/2020	EPI_ISL_579871	2020-09-22	Lighthouse Lab in Glasgow	Wellcome Sanger Institute for the COVID-19 Genomics UK (COG-UK) consortium
hCoV-19/USA/TN-3-88710-3/2021	EPI_ISL_2179141	2021-04-30	UTMG Pathology LLC	UTMG Pathology LLC
hCoV-19/England/PORT-1E6F217/2021	EPI_ISL_1476561	2021-03-08	Centre for Enzyme Innovation	COVID-19 Genomics UK (COG-UK) Consortium
hCoV-19/India/MH-NCDC-NIV-INSACOG-2409321/2021	EPI_ISL_2189815	2021-04-06	ICMR-National Institute of Virology	NCDC Delhi
hCoV-19/England/ALDP-F818F1/2021	EPI_ISL_846505	2021-01-08	Lighthouse Lab in Alderley Park	Wellcome Sanger Institute for the COVID-19 Genomics UK (COG-UK) Consortium
hCoV-19/England/CAMC-B78572/2020	EPI_ISL_661695	2020-11-11	Lighthouse Lab in Cambridge	Wellcome Sanger Institute for the COVID-19 Genomics UK (COG-UK) Consortium
hCoV-19/Switzerland/BL-ETHZ-430923/2020	EPI_ISL_899404	2020-12-26	Viollier AG	Department of Biosystems Science and Engineering
hCoV-19/England/MILK-155E3C6/2021	EPI_ISL_2021334	2021-04-27	Lighthouse Lab in Milton Keynes	Wellcome Sanger Institute for the COVID-19 Genomics UK (COG-UK) Consortium
hCoV-19/England/NORT-1BA5306/2021	EPI_ISL_2126414	2021-04-30	Northumbria University / South Tees Hospitals NHS Foundation Trust / North Cumbria Integrated Care NHS Foundation Trust / North Tees and Hartlepool NHS Foundatio
hCoV-19/USA/MN-CDC-ASC210033388/2021	EPI_ISL_2150750	2021-04-26	Aegis Sciences Corporation	Centers for Disease Control and Prevention Division of Viral Diseases
hCoV-19/USA/IN-CDC-LC0052457/2021	EPI_ISL_1930720	2021-04-18	Laboratory Corporation of America	Centers for Disease Control and Prevention Division of Viral Diseases
hCoV-19/Canada/ON-PHL-21-13236/2021	EPI_ISL_2140906	2021-04-00	Public Health Ontario Laboratory	Public Health Ontario Laboratory
hCoV-19/Canada/BC-BCCDC-4975/2020	EPI_ISL_970638	2020-09-14	BCCDC Public Health Laboratory	BCCDC Public Health Laboratory
hCoV-19/England/MILK-1594D02/2021	EPI_ISL_2316520	2021-05-18	Lighthouse Lab in Milton Keynes	Wellcome Sanger Institute for the COVID-19 Genomics UK (COG-UK) Consortium
hCoV-19/Canada/MB-NML-1451/2020	EPI_ISL_935786	2020-08-23	Cadham Provincial laboratory	National Microbiology Laboratory (NML)
hCoV-19/Austria/AtterseeaA-15/2021	EPI_ISL_1164616	2021-02-17	Salzkammergutklinikum V\u00f6cklabruck	Salzkammergutklinikum V\u00f6cklabruck
hCoV-19/Denmark/DCGC-62760/2020	EPI_ISL_1871331	2020-12-07	Department of Virus and Microbiological Special Diagnostics	Aalborg University
hCoV-19/USA/MN-MDH-3001/2021	EPI_ISL_1121604	2021-02-11	Vault Health	Minnesota Department of Health
hCoV-19/USA/TX-CDC-FG-022938/2021	EPI_ISL_1734407	2021-04-12	Fulgent Genetics	Centers for Disease Control and Prevention Division of Viral Diseases
hCoV-19/England/MILK-993ADE/2020	EPI_ISL_552406	2020-08-27	Lighthouse Lab in Milton Keynes	Wellcome Sanger Institute for the COVID-19 Genomics UK (COG-UK) consortium
hCoV-19/India/MH-NEERI-NGP-34431/2021	EPI_ISL_1916458	2021-02-09	CSIR-National Environmental Engineering Research Institute	CSIR-Centre for Cellular and Molecular Biology - INSACOG
hCoV-19/USA/CA-RD626-CV0043/2021	EPI_ISL_1231879	2021-03-01	Fulgent Genetics	Fulgent Genetics
hCoV-19/Japan/PG-17730/2020	EPI_ISL_1131579	2020-12-24	Pathogen Genomics Center	Pathogen Genomics Center
hCoV-19/Belgium/ULG-13668/2021	EPI_ISL_1492977	2021-03-24	University of Li\u00e8ge COVID-19 testing center	GIGA Medical Genomics
hCoV-19/India/TN-C_208_S112_R1_001/2021	EPI_ISL_2379566	2021-04-28	Dr S Raju	inStem NCBS
hCoV-19/Switzerland/BE-ETHZ-380280/2020	EPI_ISL_721761	2020-11-25	Viollier AG	Department of Biosystems Science and Engineering
hCoV-19/USA/CA-SEARCH-15133/2021	EPI_ISL_1815456	2021-01-17	EXCITE Lab	Andersen lab at Scripps Research
hCoV-19/USA/OR-OHSU-10300/2021	EPI_ISL_1541549	2021-01-29	OHSU Lab Services Molecular Microbiology Lab	Oregon SARS-CoV-2 Genome Sequencing Center
hCoV-19/Ireland/D-NVRL-87IRL11133/2021	EPI_ISL_1323759	2021-03-11	National Virus Reference Laboratory	National Virus Reference Laboratory
hCoV-19/Sweden/20-53808/2020	EPI_ISL_1659744	2020-12-23	Swedish national genomic surveillance program of SARS-CoV-2	The Public Health Agency of Sweden
hCoV-19/Sweden/SUS0001014/2021	EPI_ISL_1712144	2021-04-16	Clinical Microbiology	Section for Molecular Diagnostics
hCoV-19/Denmark/DCGC-44728/2021	EPI_ISL_1025106	2021-01-18	Department of Virus and Microbiological Special Diagnostics	Aalborg University
hCoV-19/Switzerland/SG-ETHZ-430956/2020	EPI_ISL_899597	2020-12-27	Viollier AG	Department of Biosystems Science and Engineering
hCoV-19/USA/MN-MDH-3556/2021	EPI_ISL_1267221	2021-02-19	Vault Health	Minnesota Department of Health
hCoV-19/Germany/un-RKI-I-078719/2021	EPI_ISL_1643932	2021-04-02	Eurofins LifeCodexx GmbH	Robert Koch Institute
hCoV-19/USA/UT-UPHL-2105349498/2021	EPI_ISL_2292634	2021-03-28	Utah Public Health Laboratory	Utah Public Health Laboratory
hCoV-19/Sweden/DC107524261/2021	EPI_ISL_1600271	2021-02-19	Swedish national genomic surveillance program of SARS-CoV-2	The Public Health Agency of Sweden
hCoV-19/England/ALDP-15F3703/2021	EPI_ISL_2435262	2021-05-29	Lighthouse Lab in Alderley Park	Wellcome Sanger Institute for the COVID-19 Genomics UK (COG-UK) Consortium
hCoV-19/USA/TX-CDC-STM-000065358/2021	EPI_ISL_2145407	2021-04-28	Helix/Illumina	Centers for Disease Control and Prevention Division of Viral Diseases
hCoV-19/USA/TX-CDC-STM-000060874/2021	EPI_ISL_2010018	2021-04-21	Helix/Illumina	Centers for Disease Control and Prevention Division of Viral Diseases
hCoV-19/Japan/PG-14563/2020	EPI_ISL_892496	2020-12-10	Pathogen Genomics Center	Pathogen Genomics Center
hCoV-19/Iceland/3053/2020	EPI_ISL_826724	2020-10-04	deCODE genetics	deCODE genetics
hCoV-19/USA/WA-UW-2021033103290/2021	EPI_ISL_1628218	2021-03-31	UW Virology Lab	UW Virology Lab
hCoV-19/Australia/VIC18583/2021	EPI_ISL_2379289	2021-05-27	Microbiological Diagnostic Unit - Public Health Laboratory (MDU-PHL)	MDU-PHL
hCoV-19/Denmark/DCGC-29066/2021	EPI_ISL_845371	2021-01-04	Department of Virus and Microbiological Special Diagnostics	Albertsen Lab
hCoV-19/Sweden/461847156094/2021	EPI_ISL_1675927	2021-03-20	Swedish national genomic surveillance program of SARS-CoV-2	The Public Health Agency of Sweden
hCoV-19/India/MH-NCCS-187554/2021	EPI_ISL_1415272	2021-02-15	National Centre For Cell Science	National Centre For Cell Science \u2013 INSACOG
hCoV-19/England/ALDP-11CD7CA/2021	EPI_ISL_989064	2021-01-29	Lighthouse Lab in Alderley Park	Wellcome Sanger Institute for the COVID-19 Genomics UK (COG-UK) Consortium
hCoV-19/England/ALDP-A9476C/2020	EPI_ISL_624889	2020-10-19	Lighthouse Lab in Alderley Park	Wellcome Sanger Institute for the COVID-19 Genomics UK (COG-UK) consortium
hCoV-19/Scotland/QEUH-15C13BF/2021	EPI_ISL_2395667	2021-05-25	Lighthouse Lab in Glasgow	Wellcome Sanger Institute for the COVID-19 Genomics UK (COG-UK) Consortium
hCoV-19/England/CAMC-14ACE05/2021	EPI_ISL_1505018	2021-03-30	Lighthouse Lab in Cambridge	Wellcome Sanger Institute for the COVID-19 Genomics UK (COG-UK) Consortium
hCoV-19/Wales/PHWC-16DA11/2020	EPI_ISL_577479	2020-09-27	Wales Specialist Virology Centre Sequencing lab	COVID-19 Genomics UK (COG-UK) Consortium
hCoV-19/India/KA-SEQ_420_S23_R1_001/2021	EPI_ISL_1939991	2021-03-04	SANJAY GANDHI	inStem NCBS
hCoV-19/Lithuania/NMRVI65422/2021	EPI_ISL_1909947	2021-03-31	National Institute for Food and Veterinary Risk Assessment (NMVRVI)	National Public Health Surveillance Laboratory
hCoV-19/Sweden/SE00361058/2021	EPI_ISL_1604809	2021-03-18	Swedish national genomic surveillance program of SARS-CoV-2	The Public Health Agency of Sweden
hCoV-19/Mexico/GUA-InDRE_F10366_S661/2021	EPI_ISL_1359076	2021-02-20	LESP Guanajuato	Instituto de Diagnostico y Referencia Epidemiologicos (INDRE)
hCoV-19/Denmark/DCGC-53833/2020	EPI_ISL_1862081	2020-12-07	Department of Virus and Microbiological Special Diagnostics	Aalborg University
hCoV-19/Israel/CVL-13260/2021	EPI_ISL_2183420	2021-04-29	Israel Central Virology laboratory	Israel National Consortium for SARS-CoV-2 sequencing
hCoV-19/Denmark/DCGC-38699/2021	EPI_ISL_929841	2021-01-18	Department of Virus and Microbiological Special Diagnostics	Aalborg University
hCoV-19/Iceland/6365/2020	EPI_ISL_830040	2020-09-18	deCODE genetics	deCODE genetics
hCoV-19/Portugal/PT6646/2021	EPI_ISL_1853482	2021-04-16	Instituto Nacional de Saude (INSA) and BioSystems & Integrative Sciences Institute (BioISI) Genomics Unit	Instituto Nacional de Saude (INSA) and BioSystems & Integra
hCoV-19/Denmark/DCGC-19900/2020	EPI_ISL_747553	2020-12-07	Department of Virus and Microbiological Special Diagnostics	Albertsen Lab
hCoV-19/Iceland/3563/2020	EPI_ISL_827256	2020-10-19	The National University Hospital of Iceland	deCODE genetics
hCoV-19/Sweden/21-50567/2021	EPI_ISL_1008455	2021-01-16	Klinisk mikrobiologi	The Public Health Agency of Sweden
hCoV-19/Iceland/3585/2020	EPI_ISL_827277	2020-10-17	deCODE genetics	deCODE genetics
hCoV-19/Slovenia/111209/2020	EPI_ISL_1499093	2020-09-28	Institute of Microbiology and Immunology	Institute of Microbiology and Immunology
hCoV-19/England/ALDP-9FD999/2020	EPI_ISL_587970	2020-10-02	Lighthouse Lab in Alderley Park	Wellcome Sanger Institute for the COVID-19 Genomics UK (COG-UK) consortium
hCoV-19/England/MILK-EBF8FB/2021	EPI_ISL_820994	2021-01-03	Lighthouse Lab in Milton Keynes	Wellcome Sanger Institute for the COVID-19 Genomics UK (COG-UK) Consortium
hCoV-19/Denmark/DCGC-20643/2020	EPI_ISL_758753	2020-12-21	Department of Virus and Microbiological Special Diagnostics	Albertsen Lab
hCoV-19/England/PORT-2EF5E8/2021	EPI_ISL_952855	2021-01-20	Centre for Enzyme Innovation	COVID-19 Genomics UK (COG-UK) Consortium
hCoV-19/USA/FL-CDC-ASC210002813/2021	EPI_ISL_2243805	2021-03-07	Aegis Sciences Corporation	Centers for Disease Control and Prevention Division of Viral Diseases
hCoV-19/England/NOTT-1139FF/2020	EPI_ISL_573449	2020-09-21	Lincolnshire Hospitals and DeepSeq Nottingham	COVID-19 Genomics UK (COG-UK) Consortium
hCoV-19/Belgium/UGent-375/2021	EPI_ISL_855938	2021-01-05	Lab voor klinische biologie	Onderzoeksgroep Virologie
hCoV-19/Wales/MILK-994FB0/2020	EPI_ISL_552399	2020-08-25	Lighthouse Lab in Milton Keynes	Wellcome Sanger Institute for the COVID-19 Genomics UK (COG-UK) consortium
hCoV-19/USA/MN-CDC-ASC210071476/2021	EPI_ISL_2041028	2021-04-15	Aegis Sciences Corporation	Centers for Disease Control and Prevention Division of Viral Diseases
hCoV-19/Sweden/SE00241432/2021	EPI_ISL_1197283	2021-02-10	Swedish national genomic surveillance program of SARS-CoV-2	The Public Health Agency of Sweden
hCoV-19/Sweden/3938176564/2021	EPI_ISL_2197126	2021-03-16	Swedish national genomic surveillance program of SARS-CoV-2	The Public Health Agency of Sweden
hCoV-19/Denmark/DCGC-58175/2021	EPI_ISL_1866678	2021-03-22	Department of Virus and Microbiological Special Diagnostics	Aalborg University
hCoV-19/USA/FL-CDC-STM-000058478/2021	EPI_ISL_1923604	2021-04-18	Helix/Illumina	Centers for Disease Control and Prevention Division of Viral Diseases
hCoV-19/USA/WI-CDC-ASC210045881/2021	EPI_ISL_1690026	2021-04-02	Aegis Sciences Corporation	Centers for Disease Control and Prevention Division of Viral Diseases
hCoV-19/Denmark/DCGC-12292/2020	EPI_ISL_682473	2020-11-16	Department of Virus and Microbiological Special Diagnostics	Albertsen Lab
hCoV-19/Denmark/DCGC-45043/2021	EPI_ISL_1025421	2021-01-04	Department of Virus and Microbiological Special Diagnostics	Aalborg University
hCoV-19/Denmark/DCGC-94462/2021	EPI_ISL_2174308	2021-05-10	Department of Virus and Microbiological Special Diagnostics	Aalborg University
hCoV-19/Wales/PHWC-48BC8D/2020	EPI_ISL_666341	2020-11-06	Wales Specialist Virology Centre Sequencing lab	COVID-19 Genomics UK (COG-UK) Consortium
hCoV-19/USA/MN-CDC-IBX776033920843/2021	EPI_ISL_1694455	2021-03-31	Infinity Biologix	Centers for Disease Control and Prevention Division of Viral Diseases
hCoV-19/USA/MN-CDC-LC0052953/2021	EPI_ISL_1931423	2021-04-19	Laboratory Corporation of America	Centers for Disease Control and Prevention Division of Viral Diseases
hCoV-19/India/MH-NEERI-NGP-44042/2021	EPI_ISL_1916445	2021-03-22	CSIR-National Environmental Engineering Research Institute	CSIR-Centre for Cellular and Molecular Biology - INSACOG
hCoV-19/USA/MN-CDC-IBX650025928268/2021	EPI_ISL_1693676	2021-03-29	Infinity Biologix	Centers for Disease Control and Prevention Division of Viral Diseases
hCoV-19/USA/NY-Wadsworth-21016616-01/2021	EPI_ISL_1397722	2021-01-23	ALBANY MEDICAL CENTER	Wadsworth Center
hCoV-19/Iceland/5724/2020	EPI_ISL_829406	2020-12-10	deCODE genetics	deCODE genetics
hCoV-19/Brazil/RJ-LNN00309/2021	EPI_ISL_1858629	2021-04-16	Laboratorio Central Noel Nutels	Bioinformatics Laboratory / LNCC
hCoV-19/Slovenia/194275/2021	EPI_ISL_1989096	2021-04-09	Institute of Microbiology and Immunology	Institute of Microbiology and Immunology
hCoV-19/Sweden/6575927865/2021	EPI_ISL_1808277	2021-03-03	Swedish national genomic surveillance program of SARS-CoV-2	The Public Health Agency of Sweden
hCoV-19/USA/MN-CDC-IBX465721880395/2021	EPI_ISL_1691984	2021-03-18	Infinity Biologix	Centers for Disease Control and Prevention Division of Viral Diseases
hCoV-19/England/QEUH-14C1AAC/2021	EPI_ISL_1595270	2021-03-30	Lighthouse Lab in Glasgow	Wellcome Sanger Institute for the COVID-19 Genomics UK (COG-UK) Consortium
hCoV-19/USA/MA-CDCBI-CRSP_6GXCXQGKQDYRTNUQ/2021	EPI_ISL_1825179	2021-04-24	Broad Institute Clinical Research Sequencing Platform	Infectious Disease Program
hCoV-19/USA/CA-CZB-12807/2020	EPI_ISL_648458	2020-10-16	Santa Clara County Public Health Laboratory	Chan-Zuckerberg Biohub
hCoV-19/Germany/NW-RKI-I-073286/2021	EPI_ISL_1640032	2021-03-22	SYNLAB MVZ Leverkusen	Robert Koch Institute
hCoV-19/Germany/NW-RKI-I-146377/2021	EPI_ISL_2130556	2021-05-08	SYNLAB MVZ Leverkusen	Robert Koch Institute
hCoV-19/England/QEUH-9F7D1B/2020	EPI_ISL_588857	2020-09-27	Lighthouse Lab in Glasgow	Wellcome Sanger Institute for the COVID-19 Genomics UK (COG-UK) consortium
hCoV-19/India/TG-CCMB-CIA2819/2021	EPI_ISL_2441622	2021-05-12	CSIR-Centre for Cellular and Molecular Biology	CSIR-Centre for Cellular and Molecular Biology-INSACOG
hCoV-19/Germany/HE-RKI-I-148188/2021	EPI_ISL_2259985	2021-05-03	CENTOGENE Frankfurt Laboratory	Robert Koch Institute
hCoV-19/USA/MN-CDC-IBX054518803854/2021	EPI_ISL_1692747	2021-03-23	Infinity Biologix	Centers for Disease Control and Prevention Division of Viral Diseases
hCoV-19/USA/WY-WPHL-20152870/2020	EPI_ISL_779136	2020-11-29	Wyoming Public Health Laboratory	Wyoming Public Health Laboratory
hCoV-19/England/MILK-13A19E2/2021	EPI_ISL_1264545	2021-03-05	Lighthouse Lab in Milton Keynes	Wellcome Sanger Institute for the COVID-19 Genomics UK (COG-UK) Consortium
hCoV-19/England/QEUH-B67B65/2020	EPI_ISL_661437	2020-11-11	Lighthouse Lab in Glasgow	Wellcome Sanger Institute for the COVID-19 Genomics UK (COG-UK) Consortium
hCoV-19/Denmark/DCGC-37753/2021	EPI_ISL_928894	2021-01-04	Department of Virus and Microbiological Special Diagnostics	Aalborg University
hCoV-19/Sweden/3955772364/2021	EPI_ISL_2198292	2021-04-14	Swedish national genomic surveillance program of SARS-CoV-2	The Public Health Agency of Sweden
hCoV-19/Iceland/1077/2020	EPI_ISL_1586070	2020-03-25	The National University Hospital of Iceland	deCODE genetics
hCoV-19/USA/AZ-TG761544/2020	EPI_ISL_1296916	2020-11-12	Sonora Quest Laboratories	TGen North
hCoV-19/Denmark/DCGC-41571/2021	EPI_ISL_973248	2021-01-25	Department of Virus and Microbiological Special Diagnostics	Aalborg University
hCoV-19/England/QEUH-9FF5B1/2020	EPI_ISL_600323	2020-10-02	Lighthouse Lab in Glasgow	Wellcome Sanger Institute for the COVID-19 Genomics UK (COG-UK) consortium
hCoV-19/USA/MN-MDH-4721/2021	EPI_ISL_1531653	2021-03-24	M Health Fairview	Minnesota Department of Health
hCoV-19/Switzerland/LU-ETHZ-420595/2020	EPI_ISL_768117	2020-12-22	Viollier AG	Department of Biosystems Science and Engineering
hCoV-19/USA/TN-CDC-ASC210062668/2021	EPI_ISL_2280291	2021-05-12	Aegis Sciences Corporation	Centers for Disease Control and Prevention Division of Viral Diseases
hCoV-19/England/ALDP-CC0914/2020	EPI_ISL_760268	2020-12-19	Lighthouse Lab in Alderley Park	Wellcome Sanger Institute for the COVID-19 Genomics UK (COG-UK) Consortium
hCoV-19/Denmark/DCGC-29539/2021	EPI_ISL_843586	2021-01-04	Department of Virus and Microbiological Special Diagnostics	Albertsen Lab
hCoV-19/England/QEUH-B11B88/2020	EPI_ISL_642227	2020-11-02	Lighthouse Lab in Glasgow	Wellcome Sanger Institute for the COVID-19 Genomics UK (COG-UK) Consortium
hCoV-19/Netherlands/GE-RIVM-27148/2021	EPI_ISL_1792569	2021-04-12	Dutch COVID-19 response team	National Institute for Public Health and the Environment (RIVM)
hCoV-19/Scotland/QEUH-1594740/2021	EPI_ISL_2236046	2021-05-17	Lighthouse Lab in Glasgow	Wellcome Sanger Institute for the COVID-19 Genomics UK (COG-UK) Consortium
hCoV-19/Slovenia/08-039497-MB/2021	EPI_ISL_1112189	2021-02-10	National Laboratory for Health	CISLD (Clinical Institute of Special Laboratory Diagnostics)
hCoV-19/Serbia/NP-011507/2020	EPI_ISL_541652	2020-07-14	Laboratory Diagnostic	Laboratory Diagnostic
hCoV-19/USA/MN-CDC-IBX708372927697/2021	EPI_ISL_2283505	2021-04-19	Infinity Biologix	Centers for Disease Control and Prevention Division of Viral Diseases
hCoV-19/USA/MN-CDC-IBX449251429448/2021	EPI_ISL_1692381	2021-03-28	Infinity Biologix	Centers for Disease Control and Prevention Division of Viral Diseases
hCoV-19/Denmark/DCGC-104952/2021	EPI_ISL_2412477	2021-05-17	Department of Bacteria	Statens Serum Institut Bioinformatics and Microbial Genomics
hCoV-19/India/TG-CCMB-CIA1298/2021	EPI_ISL_2157134	2021-04-23	Mapmygenome	CSIR-Centre for Cellular and Molecular Biology-INSACOG
hCoV-19/USA/CA-CDC-FG-008271/2021	EPI_ISL_1460577	2021-03-11	Fulgent Genetics	Centers for Disease Control and Prevention Division of Viral Diseases
hCoV-19/Germany/NW-RKI-I-128097/2021	EPI_ISL_2111700	2021-04-27	SYNLAB MVZ Leverkusen	Robert Koch Institute
hCoV-19/Slovenia/140205/2021	EPI_ISL_1669482	2021-03-16	Institute of Microbiology and Immunology	Institute of Microbiology and Immunology
hCoV-19/Ireland/C-NVRL-30IRL39451/2021	EPI_ISL_2399895	2021-05-19	National Virus Reference Laboratory	National Virus Reference Laboratory
hCoV-19/USA/WY-WPHL-20160725/2020	EPI_ISL_1672915	2020-12-07	Wyoming Public Health Laboratory	Wyoming Public Health Laboratory
hCoV-19/USA/MN-CDC-IBX467292374018/2021	EPI_ISL_2282735	2021-05-03	Infinity Biologix	Centers for Disease Control and Prevention Division of Viral Diseases
hCoV-19/India/MH-ICMR-NGP173249/2021	EPI_ISL_1669777	2021-02-00	Indian Council of Medical Research-National Institute of Virology	Indian Council of Medical Research-National Institute of Virology
hCoV-19/England/QEUH-BC3806/2020	EPI_ISL_704204	2020-11-25	Lighthouse Lab in Glasgow	Wellcome Sanger Institute for the COVID-19 Genomics UK (COG-UK) Consortium
hCoV-19/Canada/AB-21012/2020	EPI_ISL_805099	2020-04-23	Alberta Precision Labs (APL)	Alberta Precision Labs (APL)
hCoV-19/England/CAMC-B331CA/2020	EPI_ISL_659250	2020-11-05	Lighthouse Lab in Cambridge	Wellcome Sanger Institute for the COVID-19 Genomics UK (COG-UK) Consortium
hCoV-19/England/MILK-1596BE8/2021	EPI_ISL_2253357	2021-05-17	Lighthouse Lab in Milton Keynes	Wellcome Sanger Institute for the COVID-19 Genomics UK (COG-UK) Consortium
hCoV-19/England/QEUH-B40977/2020	EPI_ISL_657327	2020-11-08	Lighthouse Lab in Glasgow	Wellcome Sanger Institute for the COVID-19 Genomics UK (COG-UK) Consortium
hCoV-19/Sweden/SUS0000494/2021	EPI_ISL_1468528	2021-03-29	Clinical Microbiology	Section for Molecular Diagnostics
hCoV-19/USA/CA-SEARCH-14799/2021	EPI_ISL_1812703	2021-02-17	EXCITE Lab	Andersen lab at Scripps Research
hCoV-19/Iceland/3939/2020	EPI_ISL_827635	2020-10-01	deCODE genetics	deCODE genetics
hCoV-19/Denmark/DCGC-36996/2021	EPI_ISL_928137	2021-01-04	Department of Virus and Microbiological Special Diagnostics	Aalborg University
hCoV-19/Canada/AB-48557/2020	EPI_ISL_805169	2020-04-20	Alberta Precision Labs (APL)	Alberta Precision Labs (APL)
hCoV-19/Sweden/SE00208166/2021	EPI_ISL_1198351	2021-02-01	Swedish national genomic surveillance program of SARS-CoV-2	The Public Health Agency of Sweden
hCoV-19/Gibraltar/205121230/2020	EPI_ISL_766355	2020-00-00	Microbiology	Respiratory Virus Unit
hCoV-19/India/CT-ILSGS01118/2021	EPI_ISL_2341711	2021-03-26	Pt. Jawahar Lal Nehru Memorial Medical College	Institute of Life Sciences - INSACOG
hCoV-19/Sweden/DC107607001/2021	EPI_ISL_1600645	2021-02-23	Swedish national genomic surveillance program of SARS-CoV-2	The Public Health Agency of Sweden
hCoV-19/Denmark/DCGC-66395/2020	EPI_ISL_1874966	2020-12-14	Department of Virus and Microbiological Special Diagnostics	Aalborg University
hCoV-19/Canada/AB-89420/2020	EPI_ISL_806450	2020-04-10	Alberta Precision Labs (APL)	Alberta Precision Labs (APL)
hCoV-19/India/AP-CS0385/2020	EPI_ISL_862535	2020-06-30	Kurnool Medical College (KMC)	CSIR Institute of Genomics and Integrative Biology
hCoV-19/Sweden/DC107849531/2021	EPI_ISL_1603809	2021-03-02	Swedish national genomic surveillance program of SARS-CoV-2	The Public Health Agency of Sweden
hCoV-19/USA/TX-HMH-MCoV-34038/2020	EPI_ISL_2202425	2020-12-21	Houston Methodist Hospital	Houston Methodist Hospital
hCoV-19/England/202881380/2020	EPI_ISL_491715	2020-06-22	Respiratory Virus Unit	Respiratory Virus Unit
hCoV-19/USA/WV-WVU-WV119746/2021	EPI_ISL_2204685	2021-05-05	QLabs	WVU and Marshall University Combined Genomics Core Facilities
hCoV-19/USA/UT-UPHL-2105342779/2021	EPI_ISL_2290331	2021-03-23	Utah Public Health Laboratory	Utah Public Health Laboratory
hCoV-19/Argentina/INEI104323/2021	EPI_ISL_2136164	2021-04-27	Servicio Virosis Respiratorias-Departamento Virolog\u00eda-INEI	Instituto Nacional Enfermedades Infecciosas C.G.Malbran
hCoV-19/England/QEUH-BA3286/2020	EPI_ISL_720920	2020-11-18	Lighthouse Lab in Glasgow	Wellcome Sanger Institute for the COVID-19 Genomics UK (COG-UK) Consortium
hCoV-19/Canada/ON-PHL-20-04195/2020	EPI_ISL_1170524	2020-11-00	Public Health Ontario Laboratory	Public Health Ontario Laboratory
hCoV-19/England/MILK-156937D/2021	EPI_ISL_2119696	2021-05-06	Lighthouse Lab in Milton Keynes	Wellcome Sanger Institute for the COVID-19 Genomics UK (COG-UK) Consortium
hCoV-19/Iceland/5084/2020	EPI_ISL_828771	2020-09-20	deCODE genetics	deCODE genetics
hCoV-19/USA/NC-CDC-2-3693685/2020	EPI_ISL_747117	2020-11-03	Respiratory Viruses Branch	Respiratory Viruses Branch
hCoV-19/Scotland/QEUH-95FCD8/2020	EPI_ISL_531913	2020-08-07	NHSGGC West of Scotland Specialist Virology Centre / MRC-University of Glasgow Centre for Virus Research	Wellcome Sanger Institute for the COVID-19 Genomics UK (
hCoV-19/Wales/PHWC-4B4B33/2021	EPI_ISL_841196	2021-01-06	Wales Specialist Virology Centre Sequencing lab	Public Health Wales Microbiology Cardiff Wales Specialist Virology Centre
hCoV-19/Switzerland/AG-ETHZ-430109/2020	EPI_ISL_1129389	2020-12-25	Viollier AG	Department of Biosystems Science and Engineering
hCoV-19/Germany/BY-MVP-000003973/2021	EPI_ISL_1752329	2021-02-02	Max von Pettenkofer Institute	Laboratory for Functional Genome Analysis; Dept. Genomics; Gene Center of the LMU Munich
hCoV-19/Sweden/SUS0001246/2021	EPI_ISL_1823339	2021-04-22	Clinical Microbiology	Section for Molecular Diagnostics
hCoV-19/USA/MA-CDC-LC0048566/2021	EPI_ISL_1801945	2021-04-17	Laboratory Corporation of America	Centers for Disease Control and Prevention Division of Viral Diseases
hCoV-19/England/ALDP-CB6735/2020	EPI_ISL_761219	2020-12-17	Lighthouse Lab in Alderley Park	Wellcome Sanger Institute for the COVID-19 Genomics UK (COG-UK) Consortium
hCoV-19/USA/MI-MDHHS-SC27616/2021	EPI_ISL_1906732	2021-03-21	Michigan Department of Health and Human Services	Michigan Department of Health and Human Services
hCoV-19/USA/MN-MDH-7685/2021	EPI_ISL_2376609	2021-05-17	M Health Fairview	Minnesota Department of Health
hCoV-19/Switzerland/SO-ETHZ-420224/2020	EPI_ISL_768205	2020-12-19	Viollier AG	Department of Biosystems Science and Engineering
hCoV-19/Brazil/RJ-LNN01261/2021	EPI_ISL_2385541	2021-05-06	Laboratorio Central Noel Nutels	Bioinformatics Laboratory / LNCC
hCoV-19/USA/NY-PRL-2021_03_01_01B21/2021	EPI_ISL_1172585	2021-02-26	Pandemic Response Lab - NYC	Pandemic Response Lab
hCoV-19/England/QEUH-9FB0E1/2020	EPI_ISL_588221	2020-09-29	Lighthouse Lab in Glasgow	Wellcome Sanger Institute for the COVID-19 Genomics UK (COG-UK) consortium
hCoV-19/England/MILK-1535B54/2021	EPI_ISL_1985675	2021-04-24	Lighthouse Lab in Milton Keynes	Wellcome Sanger Institute for the COVID-19 Genomics UK (COG-UK) Consortium
hCoV-19/USA/CA-CZB-12324/2020	EPI_ISL_648405	2020-10-08	Santa Clara County Public Health Laboratory	Chan-Zuckerberg Biohub
hCoV-19/Slovenia/60660/2020	EPI_ISL_1510966	2020-07-24	Institute of Microbiology and Immunology	Institute of Microbiology and Immunology
hCoV-19/England/HSLL-1532F3D/2021	EPI_ISL_2006636	2021-04-22	Health Services Laboratories	Wellcome Sanger Institute for the COVID-19 Genomics UK (COG-UK) Consortium
hCoV-19/Sweden/1454718164/2021	EPI_ISL_2256702	2021-03-25	Swedish national genomic surveillance program of SARS-CoV-2	The Public Health Agency of Sweden
hCoV-19/Sweden/DC108014671/2021	EPI_ISL_1900853	2021-03-08	Swedish national genomic surveillance program of SARS-CoV-2	The Public Health Agency of Sweden
hCoV-19/England/EXET-13F061/2020	EPI_ISL_763630	2020-12-15	University of Exeter	COVID-19 Genomics UK (COG-UK) Consortium
hCoV-19/Sweden/3428406528/2021	EPI_ISL_1810064	2021-02-24	Swedish national genomic surveillance program of SARS-CoV-2	The Public Health Agency of Sweden
hCoV-19/England/ALDP-9D75CE/2020	EPI_ISL_576570	2020-09-18	Oxford Viromics	COVID-19 Genomics UK (COG-UK) Consortium
hCoV-19/Lithuania/LTU000_NMRVI_96065/2021	EPI_ISL_2334195	2021-04-26	Nacionalinis maisto ir veterinarijos rizikos vertinimo institutas	National Public Health Surveillance Laboratory
hCoV-19/Iceland/4326/2020	EPI_ISL_828019	2020-11-01	deCODE genetics	deCODE genetics
hCoV-19/Canada/AB-39394/2020	EPI_ISL_806301	2020-04-16	Alberta Precision Labs (APL)	Alberta Precision Labs (APL)
hCoV-19/Sweden/SE00214518/2021	EPI_ISL_1199757	2021-02-03	Swedish national genomic surveillance program of SARS-CoV-2	The Public Health Agency of Sweden
hCoV-19/Russia/SVE-RII-MH1446S/2020	EPI_ISL_602332	2020-09-08	HELIX LLC	WHO National Influenza Centre Russian Federation
hCoV-19/England/ALDP-B8432E/2020	EPI_ISL_675400	2020-11-13	Lighthouse Lab in Alderley Park	Wellcome Sanger Institute for the COVID-19 Genomics UK (COG-UK) Consortium
hCoV-19/Denmark/DCGC-52126/2020	EPI_ISL_1860180	2020-12-14	Department of Virus and Microbiological Special Diagnostics	Aalborg University
hCoV-19/Indonesia/KT-NIHRD-WGS02198/2021	EPI_ISL_2047549	2021-03-20	Rumah Sakit Umum Daerah Palangkaraya	National Institute of Health Research and Development
hCoV-19/India/WB-1931300261409/2021	EPI_ISL_2400162	2021-04-08	INSACOG-WB	National Institute of Biomedical Genomics \u2013 INSACOG
hCoV-19/Denmark/DCGC-28398/2021	EPI_ISL_844804	2021-01-04	Department of Virus and Microbiological Special Diagnostics	Albertsen Lab
hCoV-19/England/NORT-28E5DC/2020	EPI_ISL_921716	2020-12-17	Northumbria University / South Tees Hospitals NHS Foundation Trust / North Cumbria Integrated Care NHS Foundation Trust / North Tees and Hartlepool NHS Foundation
hCoV-19/USA/TX-HMH-MCoV-34258/2020	EPI_ISL_2203163	2020-12-29	Houston Methodist Hospital	Houston Methodist Hospital
hCoV-19/USA/MN-CDC-LC0045622/2021	EPI_ISL_1799580	2021-04-15	Laboratory Corporation of America	Centers for Disease Control and Prevention Division of Viral Diseases
hCoV-19/England/MILK-B3BDFB/2020	EPI_ISL_679812	2020-11-02	Oxford Viromics	COVID-19 Genomics UK (COG-UK) Consortium
hCoV-19/India/DEL-NCDC-INSACOG-2209114/2021	EPI_ISL_1970157	2021-04-02	Biotechnology Division	NCDC Delhi
hCoV-19/England/QEUH-96A214/2020	EPI_ISL_536863	2020-08-15	Lighthouse Lab in Glasgow	Wellcome Sanger Institute for the COVID-19 Genomics UK (COG-UK) consortium
hCoV-19/Wales/PHWC-488628/2020	EPI_ISL_639415	2020-10-26	Wales Specialist Virology Centre Sequencing lab	COVID-19 Genomics UK (COG-UK) Consortium
hCoV-19/India/MH-NCCS-C20855/2021	EPI_ISL_2304057	2021-04-09	National Centre For Cell Science	National Centre For Cell Science \u2013 INSACOG
hCoV-19/USA/IL-CDC-LC0002161/2020	EPI_ISL_1027860	2020-12-27	Laboratory Corporation of America	Respiratory Viruses Branch
hCoV-19/Sweden/DC108110311/2021	EPI_ISL_1901649	2021-03-10	Swedish national genomic surveillance program of SARS-CoV-2	The Public Health Agency of Sweden
hCoV-19/Italy/LAZ-INMI-451/2021	EPI_ISL_1524750	2021-03-28	INMI Lazzaro Spallanzani IRCCS	INMI Lazzaro Spallanzani IRCCS
hCoV-19/India/TG-CCMB-CIA1949/2021	EPI_ISL_2373385	2021-05-05	CSIR-Centre for Cellular and Molecular Biology	CSIR-Centre for Cellular and Molecular Biology-INSACOG
hCoV-19/Iceland/6586/2020	EPI_ISL_830320	2020-10-23	The National University Hospital of Iceland	deCODE genetics
hCoV-19/England/ALDP-B842C7/2020	EPI_ISL_675235	2020-11-14	Lighthouse Lab in Alderley Park	Wellcome Sanger Institute for the COVID-19 Genomics UK (COG-UK) Consortium
hCoV-19/Denmark/DCGC-32201/2020	EPI_ISL_856617	2020-12-28	Department of Virus and Microbiological Special Diagnostics	Aalborg University
hCoV-19/England/EXET-13ECD7/2020	EPI_ISL_763710	2020-12-14	University of Exeter	COVID-19 Genomics UK (COG-UK) Consortium
hCoV-19/England/QEUH-B9EA2C/2020	EPI_ISL_719814	2020-11-18	Lighthouse Lab in Glasgow	Wellcome Sanger Institute for the COVID-19 Genomics UK (COG-UK) Consortium
hCoV-19/Iceland/4645/2020	EPI_ISL_828337	2020-10-15	deCODE genetics	deCODE genetics
hCoV-19/England/BIRM-6A57E/2020	EPI_ISL_650126	2020-11-09	University of Birmingham	COVID-19 Genomics UK (COG-UK) Consortium
hCoV-19/Denmark/DCGC-23859/2020	EPI_ISL_793970	2020-12-21	Department of Virus and Microbiological Special Diagnostics	Albertsen Lab
hCoV-19/India/MH-NCCS-21379/2021	EPI_ISL_1544071	2021-04-03	National Centre For Cell Science	National Centre For Cell Science \u2013 INSACOG
hCoV-19/Germany/NW-RKI-I-017091/2021	EPI_ISL_1147253	2021-02-10	Medizinisches Versorgungszentrum f\u00fcr Labormedizin und Mikrobiologie Ruhr GmbH - mvzlm RUHR GmbH	Robert Koch Institute
hCoV-19/USA/MN-CDC-IBX263321109914/2021	EPI_ISL_2047420	2021-04-08	Infinity Biologix	Centers for Disease Control and Prevention Division of Viral Diseases
hCoV-19/England/ALDP-1591312/2021	EPI_ISL_2236432	2021-05-16	Lighthouse Lab in Alderley Park	Wellcome Sanger Institute for the COVID-19 Genomics UK (COG-UK) Consortium
hCoV-19/Sweden/SE00372470/2021	EPI_ISL_1607561	2021-03-23	Swedish national genomic surveillance program of SARS-CoV-2	The Public Health Agency of Sweden
hCoV-19/North Macedonia/32164/2021	EPI_ISL_1014764	2021-01-21	General Hospital - Tetovo	Research Center for Genetic Engineering and Biotechnology \Georgi D. Efremov\u201d
hCoV-19/Denmark/DCGC-13860/2020	EPI_ISL_713067	2020-11-30	Department of Virus and Microbiological Special Diagnostics	Albertsen Lab
hCoV-19/USA/CA-CDC-FG-031403/2021	EPI_ISL_2043746	2021-05-04	Fulgent Genetics	Centers for Disease Control and Prevention Division of Viral Diseases
hCoV-19/India/MH-ICMR-NIV-INSACOG-GSEQ-742/2021	EPI_ISL_1703924	2021-03-04	ICMR-National Institute of Virology - INSACOG	NIV Influenza
hCoV-19/Iceland/3481/2020	EPI_ISL_827174	2020-10-17	deCODE genetics	deCODE genetics
hCoV-19/Denmark/DCGC-58098/2020	EPI_ISL_1866601	2020-12-14	Department of Virus and Microbiological Special Diagnostics	Aalborg University
hCoV-19/Denmark/DCGC-26760/2020	EPI_ISL_817196	2020-12-28	Department of Virus and Microbiological Special Diagnostics	Albertsen Lab
hCoV-19/USA/MI-MDHHS-SC28561/2021	EPI_ISL_2246541	2021-04-09	Michigan Department of Health and Human Services	Michigan Department of Health and Human Services
hCoV-19/Wales/PHWC-49AC21/2020	EPI_ISL_727664	2020-12-03	Wales Specialist Virology Centre Sequencing lab	COVID-19 Genomics UK (COG-UK) Consortium
hCoV-19/Latvia/1062/2020	EPI_ISL_1312573	2020-10-02	E. Gulbja laboratorija	Latvian Biomedical Research and Study Centre
hCoV-19/Netherlands/NB-MVD-CWGS2100794/2021	EPI_ISL_2259185	2021-05-05	Microvida	Microvida
hCoV-19/England/LIVE-DBF3FB/2020	EPI_ISL_1104320	2020-11-19	Liverpool Clinical Laboratories	COVID-19 Genomics UK (COG-UK) Consortium
hCoV-19/USA/MN-CDC-IBX100596050361/2021	EPI_ISL_2013351	2021-04-08	Infinity Biologix	Centers for Disease Control and Prevention Division of Viral Diseases
hCoV-19/Scotland/QEUH-156D6CB/2021	EPI_ISL_2238437	2021-05-05	Lighthouse Lab in Glasgow	Wellcome Sanger Institute for the COVID-19 Genomics UK (COG-UK) Consortium
hCoV-19/England/SHEF-C409F/2020	EPI_ISL_680132	2020-11-13	Virology Department	COVID-19 Genomics UK (COG-UK) Consortium
hCoV-19/Switzerland/LU-ETHZ-480071/2021	EPI_ISL_1003847	2021-01-29	Viollier AG	Department of Biosystems Science and Engineering
hCoV-19/Sweden/DC111148901/2021	EPI_ISL_2418017	2021-05-15	Swedish national genomic surveillance program of SARS-CoV-2	The Public Health Agency of Sweden
hCoV-19/Sweden/SE00422868/2021	EPI_ISL_1902622	2021-04-13	Swedish national genomic surveillance program of SARS-CoV-2	The Public Health Agency of Sweden
hCoV-19/England/MILK-ACF461/2020	EPI_ISL_629706	2020-10-22	Lighthouse Lab in Milton Keynes	Wellcome Sanger Institute for the COVID-19 Genomics UK (COG-UK) consortium
hCoV-19/Denmark/DCGC-23357/2020	EPI_ISL_793057	2020-12-21	Department of Virus and Microbiological Special Diagnostics	Albertsen Lab
hCoV-19/Iceland/5273/2020	EPI_ISL_828958	2020-10-10	deCODE genetics	deCODE genetics
hCoV-19/Sweden/10031933/2021	EPI_ISL_1898047	2021-03-10	Swedish national genomic surveillance program of SARS-CoV-2	The Public Health Agency of Sweden
hCoV-19/USA/MI-UM-10037696486/2021	EPI_ISL_873122	2021-01-06	University of Michigan Clinical Microbiology Laboratory	Lauring Lab
hCoV-19/USA/MN-CDC-IBX302228908031/2021	EPI_ISL_2282452	2021-05-07	Infinity Biologix	Centers for Disease Control and Prevention Division of Viral Diseases
hCoV-19/Wales/PHWC-48DD6A/2020	EPI_ISL_680753	2020-11-06	Wales Specialist Virology Centre Sequencing lab	COVID-19 Genomics UK (COG-UK) Consortium
hCoV-19/Austria/CeMM7291/2021	EPI_ISL_2232752	2021-03-24	Department of Laboratory Medicine	Bergthaler laboratory
hCoV-19/USA/CA-CDC-FG-034491/2021	EPI_ISL_2269471	2021-05-12	Fulgent Genetics	Centers for Disease Control and Prevention Division of Viral Diseases
hCoV-19/England/QEUH-BC3C55/2020	EPI_ISL_704182	2020-11-25	Lighthouse Lab in Glasgow	Wellcome Sanger Institute for the COVID-19 Genomics UK (COG-UK) Consortium
hCoV-19/USA/MN-CDC-IBX160200916440/2021	EPI_ISL_2282657	2021-05-03	Infinity Biologix	Centers for Disease Control and Prevention Division of Viral Diseases
hCoV-19/India/TG-CCMB-BM654/2021	EPI_ISL_1838814	2021-03-30	CSIR-Centre for Cellular and Molecular Biology	CSIR-Centre for Cellular and Molecular Biology-INSACOG
hCoV-19/Wales/PHWC-4A1D7F/2020	EPI_ISL_743810	2020-12-12	Wales Specialist Virology Centre Sequencing lab	COVID-19 Genomics UK (COG-UK) Consortium
hCoV-19/Canada/AB-41100/2020	EPI_ISL_805186	2020-04-19	Alberta Precision Labs (APL)	Alberta Precision Labs (APL)
hCoV-19/Iran/S1213/2021	EPI_ISL_2227272	2021-04-28	COVID-19 National Reference Laboratory	Genetics Research Center
hCoV-19/Switzerland/BS-65246128/2020	EPI_ISL_581904	2020-06-02	University Hospital Basel	University Hospital Basel
hCoV-19/Denmark/DCGC-19377/2020	EPI_ISL_748166	2020-12-07	Department of Virus and Microbiological Special Diagnostics	Albertsen Lab
hCoV-19/Bulgaria/21BG-EU_000770_Pl8/2021	EPI_ISL_1401252	2021-03-02	National Center of Infectious and Parasitic Diseases	National Center of Infectious and Parasitic Diseases
hCoV-19/USA/KS-CDC-LC0004206/2021	EPI_ISL_887015	2021-01-02	Labcorp	Genomics and Discovery
hCoV-19/USA/MN-CDC-IBX616121225069/2021	EPI_ISL_2132466	2021-04-21	Infinity Biologix	Centers for Disease Control and Prevention Division of Viral Diseases
hCoV-19/Scotland/QEUH-95E468/2020	EPI_ISL_534414	2020-08-10	NHSGGC West of Scotland Specialist Virology Centre / MRC-University of Glasgow Centre for Virus Research	Wellcome Sanger Institute for the COVID-19 Genomics UK (
hCoV-19/England/QEUH-9BB092/2020	EPI_ISL_573648	2020-09-07	Oxford Viromics	COVID-19 Genomics UK (COG-UK) Consortium
hCoV-19/England/ALDP-B46E90/2020	EPI_ISL_656075	2020-11-07	Lighthouse Lab in Alderley Park	Wellcome Sanger Institute for the COVID-19 Genomics UK (COG-UK) Consortium
hCoV-19/France/PAC-IHUCOVID-3038/2021	EPI_ISL_896210	2021-01-05	MEPHI	MEPHI
hCoV-19/Sweden/461819624434/2021	EPI_ISL_1676293	2021-03-28	Swedish national genomic surveillance program of SARS-CoV-2	The Public Health Agency of Sweden
hCoV-19/England/CAMC-C83CF6/2020	EPI_ISL_762651	2020-12-17	Lighthouse Lab in Cambridge	Wellcome Sanger Institute for the COVID-19 Genomics UK (COG-UK) Consortium
hCoV-19/Switzerland/BL-ETHZ-501096/2020	EPI_ISL_1119647	2020-11-07	Viollier AG	Department of Biosystems Science and Engineering
hCoV-19/USA/CA-ACPHD-00286/2021	EPI_ISL_2304312	2021-04-03	Alameda County Public Health Department	Alameda County Public Health Department
hCoV-19/Germany/SN-RKI-I-014935/2021	EPI_ISL_1145073	2021-02-01	Bioscientia Labor Wermsdorf	Robert Koch Institute
hCoV-19/Denmark/DCGC-27111/2020	EPI_ISL_817227	2020-12-28	Department of Virus and Microbiological Special Diagnostics	Albertsen Lab
hCoV-19/Sweden/DC106869791/2021	EPI_ISL_1364211	2021-02-03	Swedish national genomic surveillance program of SARS-CoV-2	The Public Health Agency of Sweden
hCoV-19/Slovenia/90-005137-NM/2021	EPI_ISL_1056567	2021-01-27	National Laboratory for Health	CISLD (Clinical Institute of Special Laboratory Diagnostics)
hCoV-19/Denmark/DCGC-29650/2020	EPI_ISL_843697	2020-12-28	Department of Virus and Microbiological Special Diagnostics	Albertsen Lab
hCoV-19/Wales/PHWC-49145F/2020	EPI_ISL_706655	2020-11-18	Wales Specialist Virology Centre Sequencing lab	COVID-19 Genomics UK (COG-UK) Consortium
hCoV-19/Scotland/QEUH-1549A14/2021	EPI_ISL_2122710	2021-04-29	Lighthouse Lab in Glasgow	Wellcome Sanger Institute for the COVID-19 Genomics UK (COG-UK) Consortium
hCoV-19/India/TG-CCMB-CIA1566/2021	EPI_ISL_2373273	2021-04-26	CSIR-Centre for Cellular and Molecular Biology	CSIR-Centre for Cellular and Molecular Biology-INSACOG
hCoV-19/England/MILK-15A0547/2021	EPI_ISL_2317480	2021-05-19	Lighthouse Lab in Milton Keynes	Wellcome Sanger Institute for the COVID-19 Genomics UK (COG-UK) Consortium
hCoV-19/USA/MN-CDC-IBX761878557487/2021	EPI_ISL_1694450	2021-03-30	Infinity Biologix	Centers for Disease Control and Prevention Division of Viral Diseases
hCoV-19/England/ALDP-109102F/2021	EPI_ISL_885358	2021-01-17	Lighthouse Lab in Alderley Park	Wellcome Sanger Institute for the COVID-19 Genomics UK (COG-UK) Consortium
hCoV-19/Sweden/SE1410219694/2021	EPI_ISL_2411748	2021-02-22	Swedish national genomic surveillance program of SARS-CoV-2	The Public Health Agency of Sweden
hCoV-19/India/MH-ILSGS01483/2021	EPI_ISL_2342888	2021-03-07	NCCS	Institute of Life Sciences - INSACOG
hCoV-19/Switzerland/SO-ETHZ-440052/2021	EPI_ISL_899671	2021-01-01	Viollier AG	Department of Biosystems Science and Engineering
hCoV-19/Iceland/6748/2020	EPI_ISL_830497	2020-10-17	deCODE genetics	deCODE genetics
hCoV-19/USA/MI-CDC-STM-000045474/2021	EPI_ISL_1580974	2021-03-25	Helix/Illumina	Centers for Disease Control and Prevention Division of Viral Diseases
hCoV-19/Germany/NW-RKI-I-145883/2021	EPI_ISL_2130096	2021-05-08	SYNLAB MVZ Leverkusen	Robert Koch Institute
hCoV-19/Denmark/DCGC-35557/2020	EPI_ISL_926698	2020-12-07	Department of Virus and Microbiological Special Diagnostics	Aalborg University
hCoV-19/Denmark/DCGC-61935/2020	EPI_ISL_1870506	2020-11-23	Department of Virus and Microbiological Special Diagnostics	Aalborg University
hCoV-19/Iceland/5377/2020	EPI_ISL_829061	2020-10-30	deCODE genetics	deCODE genetics
hCoV-19/Japan/PG-14248/2020	EPI_ISL_895882	2020-12-12	Pathogen Genomics Center	Pathogen Genomics Center
hCoV-19/England/ALDP-15A6CF1/2021	EPI_ISL_2318261	2021-05-19	Lighthouse Lab in Alderley Park	Wellcome Sanger Institute for the COVID-19 Genomics UK (COG-UK) Consortium
hCoV-19/Denmark/DCGC-49223/2020	EPI_ISL_1125613	2020-12-07	Department of Virus and Microbiological Special Diagnostics	Aalborg University
hCoV-19/Wales/PHWC-4A26BF/2020	EPI_ISL_743927	2020-12-15	Wales Specialist Virology Centre Sequencing lab	COVID-19 Genomics UK (COG-UK) Consortium
hCoV-19/Sweden/DC108031451/2021	EPI_ISL_1901169	2021-03-09	Swedish national genomic surveillance program of SARS-CoV-2	The Public Health Agency of Sweden
hCoV-19/India/DEL-NCDC-INSACOG-2209237/2021	EPI_ISL_1970249	2021-04-05	Biotechnology Division	NCDC Delhi
hCoV-19/England/MILK-9AB44E/2020	EPI_ISL_551151	2020-08-31	Lighthouse Lab in Milton Keynes	Wellcome Sanger Institute for the COVID-19 Genomics UK (COG-UK) consortium
hCoV-19/Denmark/DCGC-15806/2020	EPI_ISL_713196	2020-11-23	Department of Virus and Microbiological Special Diagnostics	Albertsen Lab
hCoV-19/USA/MI-MDHHS-SC29109/2021	EPI_ISL_2374804	2021-04-06	Michigan Department of Health and Human Services	Michigan Department of Health and Human Services
hCoV-19/Iceland/5352/2020	EPI_ISL_829036	2020-10-27	deCODE genetics	deCODE genetics
hCoV-19/USA/KY-BW-0005/2021	EPI_ISL_2273096	2021-04-08	Blue Water Diagnostic Laboratory	University of Louisville Laboratory of Melissa Smith
hCoV-19/Sweden/SE1410250497/2021	EPI_ISL_2412519	2021-03-09	Swedish national genomic surveillance program of SARS-CoV-2	The Public Health Agency of Sweden
hCoV-19/USA/MA-CDCBI-CRSP_ZJZVSC6HLGOJH7VM/2021	EPI_ISL_1918939	2021-04-21	Broad Institute Clinical Research Sequencing Platform	Infectious Disease Program
hCoV-19/Sweden/1911329563/2021	EPI_ISL_2221686	2021-03-19	Swedish national genomic surveillance program of SARS-CoV-2	The Public Health Agency of Sweden
hCoV-19/Germany/NW-RKI-I-074481/2021	EPI_ISL_1640716	2021-04-01	MVZ Labor Krone GbR	Robert Koch Institute
hCoV-19/England/ALDP-A706E1/2020	EPI_ISL_607855	2020-10-15	Lighthouse Lab in Alderley Park	Wellcome Sanger Institute for the COVID-19 Genomics UK (COG-UK) consortium
hCoV-19/USA/HI-H200485/2020	EPI_ISL_753026	2020-09-24	State Laboratories Division	State Laboratories Division
hCoV-19/USA/MN-CDC-IBX482808742753/2021	EPI_ISL_2187228	2021-04-27	Infinity Biologix	Centers for Disease Control and Prevention Division of Viral Diseases
hCoV-19/USA/NY-NYCPHL-002236/2021	EPI_ISL_857089	2021-01-05	DOHMH Crown Heights	New York City Public Health Laboratory
hCoV-19/Sweden/SE00325883/2021	EPI_ISL_1417319	2021-03-04	Swedish national genomic surveillance program of SARS-CoV-2	The Public Health Agency of Sweden
hCoV-19/USA/OH-CDC-LC0002376/2020	EPI_ISL_1029792	2020-12-31	Laboratory Corporation of America	Respiratory Viruses Branch
hCoV-19/Sweden/21-51289/2021	EPI_ISL_1168063	2021-02-03	Klinisk mikrobiologi	The Public Health Agency of Sweden
hCoV-19/Denmark/DCGC-19615/2020	EPI_ISL_748343	2020-12-07	Department of Virus and Microbiological Special Diagnostics	Albertsen Lab
hCoV-19/England/ALDP-10DE81F/2021	EPI_ISL_908315	2021-01-20	Lighthouse Lab in Alderley Park	Wellcome Sanger Institute for the COVID-19 Genomics UK (COG-UK) Consortium
hCoV-19/Denmark/DCGC-32836/2021	EPI_ISL_869840	2021-01-11	Department of Virus and Microbiological Special Diagnostics	Aalborg University
hCoV-19/Denmark/DCGC-74971/2021	EPI_ISL_1883542	2021-01-18	Department of Virus and Microbiological Special Diagnostics	Aalborg University
hCoV-19/India/MH-NCCS-2749000992799/2021	EPI_ISL_2162464	2021-03-25	National Centre For Cell Science	National Centre For Cell Science \u2013 INSACOG
hCoV-19/Denmark/DCGC-22795/2020	EPI_ISL_794333	2020-12-07	Department of Virus and Microbiological Special Diagnostics	Albertsen Lab
hCoV-19/Norway/1856/2021	EPI_ISL_964984	2021-01-25	Hospital of Southern Norway - Kristiansand	Norwegian Institute of Public Health
hCoV-19/USA/NV-CDC-LC0039003/2021	EPI_ISL_1612134	2021-03-30	Laboratory Corporation of America	Centers for Disease Control and Prevention Division of Viral Diseases
hCoV-19/USA/NC-CDC-STM-000050243/2021	EPI_ISL_1734951	2021-04-06	Helix/Illumina	Centers for Disease Control and Prevention Division of Viral Diseases
hCoV-19/Japan/IC-0864/2021	EPI_ISL_1425712	2021-03-12	SARS-CoV-2 testing team	Pathogen Genomics Center
hCoV-19/England/MILK-1582305/2021	EPI_ISL_2253877	2021-05-12	Lighthouse Lab in Milton Keynes	Wellcome Sanger Institute for the COVID-19 Genomics UK (COG-UK) Consortium
hCoV-19/Netherlands/GE-RIVM-32403/2021	EPI_ISL_2219951	2021-05-05	Dutch COVID-19 response team	National Institute for Public Health and the Environment (RIVM)
hCoV-19/USA/UT-UPHL-2105475619/2020	EPI_ISL_2291019	2020-08-31	Utah Public Health Laboratory	Utah Public Health Laboratory
hCoV-19/USA/MN-CDC-IBX150558141273/2021	EPI_ISL_1802718	2021-04-05	Infinity Biologix	Centers for Disease Control and Prevention Division of Viral Diseases
hCoV-19/Denmark/DCGC-49459/2021	EPI_ISL_1125849	2021-02-15	Department of Virus and Microbiological Special Diagnostics	Aalborg University
hCoV-19/Switzerland/BL-ETHZ-480972/2021	EPI_ISL_1002451	2021-01-07	Viollier AG	Department of Biosystems Science and Engineering
hCoV-19/Denmark/DCGC-77658/2020	EPI_ISL_1886299	2020-12-14	Department of Virus and Microbiological Special Diagnostics	Aalborg University
hCoV-19/England/CAMC-12D470B/2021	EPI_ISL_1101955	2021-02-20	Lighthouse Lab in Cambridge	Wellcome Sanger Institute for the COVID-19 Genomics UK (COG-UK) Consortium
hCoV-19/Denmark/DCGC-25039/2020	EPI_ISL_795038	2020-12-28	Department of Virus and Microbiological Special Diagnostics	Albertsen Lab
hCoV-19/Denmark/DCGC-27094/2020	EPI_ISL_817226	2020-12-28	Department of Virus and Microbiological Special Diagnostics	Albertsen Lab
hCoV-19/USA/MN-CDC-IBX482466485890/2021	EPI_ISL_2014694	2021-04-15	Infinity Biologix	Centers for Disease Control and Prevention Division of Viral Diseases
hCoV-19/Sweden/461847159790/2021	EPI_ISL_1607789	2021-03-24	Swedish national genomic surveillance program of SARS-CoV-2	The Public Health Agency of Sweden
hCoV-19/Sweden/SE00362929/2021	EPI_ISL_1604890	2021-03-19	Swedish national genomic surveillance program of SARS-CoV-2	The Public Health Agency of Sweden
hCoV-19/Wales/PHWC-4893D5/2020	EPI_ISL_637302	2020-11-01	Wales Specialist Virology Centre Sequencing lab	COVID-19 Genomics UK (COG-UK) Consortium
hCoV-19/Wales/PHWC-48D6BA/2020	EPI_ISL_680662	2020-11-16	Wales Specialist Virology Centre Sequencing lab	COVID-19 Genomics UK (COG-UK) Consortium
hCoV-19/Denmark/DCGC-43958/2021	EPI_ISL_1024336	2021-02-01	Department of Virus and Microbiological Special Diagnostics	Aalborg University
hCoV-19/USA/AZ-TG742070/2020	EPI_ISL_1182206	2020-10-22	Sonora Quest Laboratories	TGen North
hCoV-19/USA/MN-CDC-ASC210040823/2021	EPI_ISL_1701898	2021-04-01	Aegis Sciences Corporation	Centers for Disease Control and Prevention Division of Viral Diseases
hCoV-19/USA/AZ-TG742089/2020	EPI_ISL_1182213	2020-10-22	Sonora Quest Laboratories	TGen North
hCoV-19/Sweden/1917018764/2021	EPI_ISL_2219109	2021-03-12	Swedish national genomic surveillance program of SARS-CoV-2	The Public Health Agency of Sweden
hCoV-19/England/MILK-12A6641/2021	EPI_ISL_1062675	2021-02-13	Lighthouse Lab in Milton Keynes	Wellcome Sanger Institute for the COVID-19 Genomics UK (COG-UK) Consortium
hCoV-19/India/MH-NEERI-NGP-44807/2021	EPI_ISL_1916479	2021-03-25	CSIR-National Environmental Engineering Research Institute	CSIR-Centre for Cellular and Molecular Biology - INSACOG
hCoV-19/India/DL-CT57/2021	EPI_ISL_2426227	2021-04-16	All India Institute of Medical Sciences	CSIR Institute of Genomics and Integrative Biology
hCoV-19/Denmark/DCGC-47272/2020	EPI_ISL_1066807	2020-12-28	Department of Virus and Microbiological Special Diagnostics	Aalborg University
hCoV-19/Denmark/DCGC-18917/2020	EPI_ISL_748278	2020-12-07	Department of Virus and Microbiological Special Diagnostics	Albertsen Lab
hCoV-19/Japan/PG-17462/2020	EPI_ISL_1131382	2020-12-07	Pathogen Genomics Center	Pathogen Genomics Center
hCoV-19/Denmark/DCGC-9570/2020	EPI_ISL_668478	2020-11-09	Department of Virus and Microbiological Special Diagnostics	Albertsen Lab
hCoV-19/England/ALDP-159BA5F/2021	EPI_ISL_2253648	2021-05-17	Lighthouse Lab in Alderley Park	Wellcome Sanger Institute for the COVID-19 Genomics UK (COG-UK) Consortium
hCoV-19/England/MILK-151DCB9/2021	EPI_ISL_1758583	2021-04-04	Lighthouse Lab in Milton Keynes	Wellcome Sanger Institute for the COVID-19 Genomics UK (COG-UK) Consortium
hCoV-19/England/EXET-13FD00/2020	EPI_ISL_813480	2020-12-21	University of Exeter	COVID-19 Genomics UK (COG-UK) Consortium
hCoV-19/England/MILK-EC9418/2021	EPI_ISL_836201	2021-01-04	Lighthouse Lab in Milton Keynes	Wellcome Sanger Institute for the COVID-19 Genomics UK (COG-UK) Consortium
hCoV-19/USA/MO-CDC-QDX24632564/2021	EPI_ISL_2269151	2021-05-05	Quest Diagnostics Incorporated	Centers for Disease Control and Prevention Division of Viral Diseases
hCoV-19/England/ALDP-C8E693/2020	EPI_ISL_777394	2020-12-15	Lighthouse Lab in Alderley Park	Wellcome Sanger Institute for the COVID-19 Genomics UK (COG-UK) Consortium
hCoV-19/England/MILK-116A756/2021	EPI_ISL_938726	2021-01-25	Lighthouse Lab in Milton Keynes	Wellcome Sanger Institute for the COVID-19 Genomics UK (COG-UK) Consortium
hCoV-19/Sweden/3253699221/2021	EPI_ISL_1898110	2021-03-08	Swedish national genomic surveillance program of SARS-CoV-2	The Public Health Agency of Sweden
hCoV-19/Austria/CeMM1888/2020	EPI_ISL_854174	2020-11-12	Austrian Agency for Health and Food Safety (AGES)	Bergthaler laboratory
hCoV-19/Italy/CAM-AMES-9-68/2021	EPI_ISL_1096843	2021-02-21	ASL Napoli 1 Centro	AMES Centro Polidiagnostico Strumentale S.r.l.
hCoV-19/Slovenia/17-009823-CE/2021	EPI_ISL_1266334	2021-01-25	National Laboratory for Health	CISLD (Clinical Institute of Special Laboratory Diagnostics)
hCoV-19/USA/FL-CDC-LC0047253/2021	EPI_ISL_1801076	2021-04-12	Laboratory Corporation of America	Centers for Disease Control and Prevention Division of Viral Diseases
hCoV-19/England/ALDP-11B03F3/2021	EPI_ISL_956644	2021-01-28	Lighthouse Lab in Alderley Park	Wellcome Sanger Institute for the COVID-19 Genomics UK (COG-UK) Consortium
hCoV-19/Germany/NW-RKI-I-156655/2021	EPI_ISL_2267085	2021-05-13	SYNLAB MVZ Leverkusen	Robert Koch Institute
hCoV-19/England/QEUH-11799D6/2021	EPI_ISL_987337	2021-01-18	Lighthouse Lab in Glasgow	Wellcome Sanger Institute for the COVID-19 Genomics UK (COG-UK) Consortium
hCoV-19/Israel/CVL-5608/2021	EPI_ISL_1674313	2021-01-31	Israel Central Virology laboratory	Israel National Consortium for SARS-CoV-2 sequencing
hCoV-19/USA/MN-CDC-IBX980091729177/2021	EPI_ISL_2087533	2021-04-22	Infinity Biologix	Centers for Disease Control and Prevention Division of Viral Diseases
hCoV-19/Argentina/INEI102910/2021	EPI_ISL_2135306	2021-03-15	Servicio Virosis Respiratorias-Departamento Virolog\u00eda-INEI	Instituto Nacional Enfermedades Infecciosas C.G.Malbran
hCoV-19/Sweden/DC107467651/2021	EPI_ISL_1600606	2021-02-18	Swedish national genomic surveillance program of SARS-CoV-2	The Public Health Agency of Sweden
hCoV-19/England/ALDP-A2F61E/2020	EPI_ISL_587180	2020-10-05	Lighthouse Lab in Alderley Park	Wellcome Sanger Institute for the COVID-19 Genomics UK (COG-UK) consortium
hCoV-19/England/ALDP-BC6742/2020	EPI_ISL_915864	2020-11-22	Lighthouse Lab in Alderley Park	Wellcome Sanger Institute for the COVID-19 Genomics UK (COG-UK) Consortium
hCoV-19/USA/AZ-TG814438/2021	EPI_ISL_1761759	2021-01-29	Sonora Quest Laboratories	TGen North
hCoV-19/Luxembourg/LNS0349931/2021	EPI_ISL_1498683	2021-03-02	BioneXt Lab	Laboratoire national de sante
hCoV-19/England/QEUH-AF52FF/2020	EPI_ISL_662976	2020-10-30	Lighthouse Lab in Glasgow	Wellcome Sanger Institute for the COVID-19 Genomics UK (COG-UK) Consortium
hCoV-19/Iceland/6224/2020	EPI_ISL_829901	2020-10-15	deCODE genetics	deCODE genetics
hCoV-19/England/QEUH-B6976F/2020	EPI_ISL_661527	2020-11-11	Lighthouse Lab in Glasgow	Wellcome Sanger Institute for the COVID-19 Genomics UK (COG-UK) Consortium
hCoV-19/Germany/SL-SU-10450165/2020	EPI_ISL_1577820	2020-10-11	Virology	Epigenetics
hCoV-19/Slovenia/50148/2020	EPI_ISL_1510955	2020-07-05	Institute of Microbiology and Immunology	Institute of Microbiology and Immunology
hCoV-19/USA/MN-CDC-IBX268158966889/2021	EPI_ISL_1803036	2021-04-08	Infinity Biologix	Centers for Disease Control and Prevention Division of Viral Diseases
hCoV-19/USA/NV-CDC-QDX21640783/2021	EPI_ISL_1087705	2021-02-01	Quest Diagnostics Incorporated	Respiratory Viruses Branch
hCoV-19/USA/NH-CDC-QDX22948192/2021	EPI_ISL_1391455	2021-03-14	Quest Diagnostics Incorporated	Centers for Disease Control and Prevention Division of Viral Diseases
hCoV-19/Northern Ireland/NIRE-00028c/2021	EPI_ISL_2239286	2021-03-07	Regional Virus Laboratory	COVID-19 Genomics UK (COG-UK) Consortium
hCoV-19/England/ALDP-15E3D40/2021	EPI_ISL_2437445	2021-05-26	Lighthouse Lab in Alderley Park	Wellcome Sanger Institute for the COVID-19 Genomics UK (COG-UK) Consortium
hCoV-19/Slovenia/183246/2020	EPI_ISL_1964291	2020-11-04	Institute of Microbiology and Immunology	Institute of Microbiology and Immunology
hCoV-19/Germany/NW-RKI-I-040874/2021	EPI_ISL_1287235	2021-03-08	Labor Dr. Wisplinghoff - K\u00f6ln	Robert Koch Institute
hCoV-19/India/TN-C_207_S104_R1_001/2021	EPI_ISL_2379565	2021-04-23	Dr S Raju	inStem NCBS
hCoV-19/USA/MN-CDC-IBX080133181839/2021	EPI_ISL_2375556	2021-05-14	Infinity Biologix	Centers for Disease Control and Prevention Division of Viral Diseases
hCoV-19/England/MILK-992468/2020	EPI_ISL_540681	2020-08-27	Queens Medical Centre	COVID-19 Genomics UK (COG-UK) Consortium
hCoV-19/USA/IN-CDC-LC0048292/2021	EPI_ISL_1801674	2021-04-15	Laboratory Corporation of America	Centers for Disease Control and Prevention Division of Viral Diseases
hCoV-19/USA/MN-CDC-IBX894277119960/2021	EPI_ISL_1694008	2021-04-01	Infinity Biologix	Centers for Disease Control and Prevention Division of Viral Diseases
hCoV-19/Sweden/DC107824151/2021	EPI_ISL_1604082	2021-03-01	Swedish national genomic surveillance program of SARS-CoV-2	The Public Health Agency of Sweden
hCoV-19/USA/SC-FG-020505/2021	EPI_ISL_1937078	2021-04-06	Fulgent Genetics	Fulgent Genetics
hCoV-19/Sweden/DC107664671/2021	EPI_ISL_1601010	2021-02-24	Swedish national genomic surveillance program of SARS-CoV-2	The Public Health Agency of Sweden
hCoV-19/England/CAMC-15107C4/2021	EPI_ISL_1718942	2021-04-16	Lighthouse Lab in Cambridge	Wellcome Sanger Institute for the COVID-19 Genomics UK (COG-UK) Consortium
hCoV-19/Germany/BW-RKI-I-017236/2021	EPI_ISL_1147398	2021-02-11	Labor Blackholm MVZ	Robert Koch Institute
hCoV-19/England/204720535/2020	EPI_ISL_678718	2020-11-16	Respiratory Virus Unit	COVID-19 Genomics UK (COG-UK) Consortium
hCoV-19/England/MILK-152B90C/2021	EPI_ISL_1830305	2021-04-17	Lighthouse Lab in Milton Keynes	Wellcome Sanger Institute for the COVID-19 Genomics UK (COG-UK) Consortium
hCoV-19/Denmark/DCGC-30402/2020	EPI_ISL_844482	2020-11-30	Department of Virus and Microbiological Special Diagnostics	Albertsen Lab
hCoV-19/Wales/PHWC-49A9EE/2020	EPI_ISL_727629	2020-12-03	Wales Specialist Virology Centre Sequencing lab	COVID-19 Genomics UK (COG-UK) Consortium
hCoV-19/Germany/SH-RKI-I-0330/2020	EPI_ISL_1048318	2020-12-20	Labor Dr. Krause & Kollegen MVZ GmbH	Robert Koch Institute
hCoV-19/India/MH-NCCS-2749001051870/2021	EPI_ISL_2225659	2021-04-04	National Centre For Cell Science	National Centre For Cell Science \u2013 INSACOG
hCoV-19/Switzerland/AG-ETHZ-180003/2020	EPI_ISL_489960	2020-06-29	Viollier AG	Department of Biosystems Science and Engineering
hCoV-19/Denmark/DCGC-49464/2021	EPI_ISL_1125854	2021-02-15	Department of Virus and Microbiological Special Diagnostics	Aalborg University
hCoV-19/Iceland/3019/2020	EPI_ISL_826690	2020-10-05	deCODE genetics	deCODE genetics
hCoV-19/Germany/SL-SU-10450610/2020	EPI_ISL_707978	2020-10-13	Virology	Epigenetics
hCoV-19/Switzerland/GE-33824941/2021	EPI_ISL_1708001	2021-04-10	University Hospitals of Geneva	HUG
hCoV-19/North Macedonia/30632/2021	EPI_ISL_956668	2021-01-06	General Hospital - Kumanovo	Research Center for Genetic Engineering and Biotechnology \Georgi D. Efremov\u201d
hCoV-19/Denmark/DCGC-60815/2021	EPI_ISL_1869386	2021-02-22	Department of Virus and Microbiological Special Diagnostics	Aalborg University
hCoV-19/USA/MN-MDH-6079/2021	EPI_ISL_1821004	2021-04-15	Minnesota Department of Health	Minnesota Department of Health
hCoV-19/North Macedonia/18568/2020	EPI_ISL_933720	2020-11-03	General Hospital - Tetovo	Research Center for Genetic Engineering and Biotechnology \Georgi D. Efremov\u201d
hCoV-19/USA/MN-CDC-STM-000045934/2021	EPI_ISL_1615320	2021-03-29	Helix/Illumina	Centers for Disease Control and Prevention Division of Viral Diseases
hCoV-19/Sweden/SE00210498/2021	EPI_ISL_1199756	2021-02-02	Swedish national genomic surveillance program of SARS-CoV-2	The Public Health Agency of Sweden
hCoV-19/Wales/PHWC-489FE0/2020	EPI_ISL_652515	2020-11-04	Wales Specialist Virology Centre Sequencing lab	COVID-19 Genomics UK (COG-UK) Consortium
hCoV-19/Japan/PG-43262/2021	EPI_ISL_2337324	2021-04-27	Pathogen Genomics Center	Pathogen Genomics Center
hCoV-19/USA/MI-CDC-STM-000071535/2021	EPI_ISL_2320865	2021-05-08	Helix/Illumina	Centers for Disease Control and Prevention Division of Viral Diseases
hCoV-19/Sweden/10054731/2021	EPI_ISL_2206362	2021-04-13	Swedish national genomic surveillance program of SARS-CoV-2	The Public Health Agency of Sweden
hCoV-19/Iceland/4027/2020	EPI_ISL_827723	2020-09-23	The National University Hospital of Iceland	deCODE genetics
hCoV-19/Netherlands/ZH-RIVM-34081/2021	EPI_ISL_2303941	2021-05-03	Dutch COVID-19 response team	National Institute for Public Health and the Environment (RIVM)
hCoV-19/Denmark/DCGC-50144/2020	EPI_ISL_1126535	2020-11-09	Department of Virus and Microbiological Special Diagnostics	Aalborg University
hCoV-19/Denmark/DCGC-27694/2020	EPI_ISL_815428	2020-12-21	Department of Virus and Microbiological Special Diagnostics	Albertsen Lab
hCoV-19/Denmark/DCGC-38070/2021	EPI_ISL_929211	2021-01-18	Department of Virus and Microbiological Special Diagnostics	Aalborg University
hCoV-19/USA/AZ-TG716930/2021	EPI_ISL_1036455	2021-01-04	Sonora Quest Laboratories	TGen North
hCoV-19/Sweden/DC107050951/2021	EPI_ISL_1364277	2021-02-08	Swedish national genomic surveillance program of SARS-CoV-2	The Public Health Agency of Sweden
hCoV-19/India/AP-CCMB-CIA1436/2021	EPI_ISL_2231612	2021-04-16	AP SSO	CSIR-Centre for Cellular and Molecular Biology-INSACOG
hCoV-19/Sweden/SE00260894/2021	EPI_ISL_1290249	2021-02-16	Swedish national genomic surveillance program of SARS-CoV-2	The Public Health Agency of Sweden
hCoV-19/Iceland/5331/2020	EPI_ISL_829015	2020-10-08	deCODE genetics	deCODE genetics
hCoV-19/Sweden/SE00310533/2021	EPI_ISL_1362139	2021-02-26	Swedish national genomic surveillance program of SARS-CoV-2	The Public Health Agency of Sweden
hCoV-19/Sweden/DC108008001/2021	EPI_ISL_1900874	2021-03-07	Swedish national genomic surveillance program of SARS-CoV-2	The Public Health Agency of Sweden
hCoV-19/Poland/NIPH-NIH_ECDC-5087/2021	EPI_ISL_2230308	2021-04-20	Regionalne Centrum Krwiodawstwa i Krwiolecznictwa w Bia\u0142ymstoku Pracownia Diagnostyki Molekularnej wirusa SARS-CoV-2	1. National Institute of Public
hCoV-19/USA/TX-CDC-QDX24325998/2021	EPI_ISL_2046851	2021-04-25	Quest Diagnostics Incorporated	Centers for Disease Control and Prevention Division of Viral Diseases
hCoV-19/India/DL-ILBS-98995/2021	EPI_ISL_2424135	2021-05-03	Clinical Virology Laboratory	ILBS - IGIB
hCoV-19/Denmark/DCGC-19579/2020	EPI_ISL_748235	2020-12-07	Department of Virus and Microbiological Special Diagnostics	Albertsen Lab
hCoV-19/England/ALDP-1006DA6/2021	EPI_ISL_874311	2021-01-12	Lighthouse Lab in Alderley Park	Wellcome Sanger Institute for the COVID-19 Genomics UK (COG-UK) Consortium
hCoV-19/Singapore/819/2021	EPI_ISL_2349745	2021-04-29	National Public Health Laboratory	National Public Health Laboratory
hCoV-19/Sweden/SE1410512887/2021	EPI_ISL_2257601	2021-04-12	Swedish national genomic surveillance program of SARS-CoV-2	The Public Health Agency of Sweden
hCoV-19/Thailand/DMSc-00664/2021	EPI_ISL_2433633	2021-05-25	Chulabhorn Hospital	Division of Genomic Medicine and Innovation support,Department of Medical Sciences
hCoV-19/USA/MN-CDC-IBX555302986927/2021	EPI_ISL_1733234	2021-04-09	Infinity Biologix	Centers for Disease Control and Prevention Division of Viral Diseases
hCoV-19/Wales/MILK-B06236/2020	EPI_ISL_647823	2020-10-24	Lighthouse Lab in Milton Keynes	Wellcome Sanger Institute for the COVID-19 Genomics UK (COG-UK) Consortium
hCoV-19/Scotland/QEUH-DD2ED3/2021	EPI_ISL_858646	2021-01-02	Lighthouse Lab in Glasgow	Wellcome Sanger Institute for the COVID-19 Genomics UK (COG-UK) Consortium
hCoV-19/USA/MA-CDC-QDX22718952/2021	EPI_ISL_1314576	2021-03-03	Quest Diagnostics Incorporated	Centers for Disease Control and Prevention Division of Viral Diseases
hCoV-19/England/MILK-AC827D/2020	EPI_ISL_629570	2020-10-22	Lighthouse Lab in Milton Keynes	Wellcome Sanger Institute for the COVID-19 Genomics UK (COG-UK) consortium
hCoV-19/Denmark/DCGC-36195/2021	EPI_ISL_927336	2021-01-18	Department of Virus and Microbiological Special Diagnostics	Aalborg University
hCoV-19/Sweden/SE00354129/2021	EPI_ISL_1604726	2021-03-16	Swedish national genomic surveillance program of SARS-CoV-2	The Public Health Agency of Sweden
hCoV-19/USA/MN-CDC-IBX506723151568/2021	EPI_ISL_1732993	2021-04-02	Infinity Biologix	Centers for Disease Control and Prevention Division of Viral Diseases
hCoV-19/Ireland/KE-NVRL-g89IRL09690/2021	EPI_ISL_1915651	2021-04-11	National Virus Reference Laboratory	National Virus Reference Laboratory
hCoV-19/Lithuania/LTU000_KNS_ANT_04_21_134/2021	EPI_ISL_1960464	2021-04-17	UAB Diagnostikos laboratorija	National Public Health Surveillance Laboratory
hCoV-19/Canada/AB-42911/2020	EPI_ISL_806281	2020-05-04	Alberta Precision Labs (APL)	Alberta Precision Labs (APL)
hCoV-19/Switzerland/BE-ETHZ-321079/2020	EPI_ISL_737692	2020-10-14	Viollier AG	Department of Biosystems Science and Engineering
hCoV-19/Denmark/DCGC-15956/2020	EPI_ISL_714505	2020-11-23	Department of Virus and Microbiological Special Diagnostics	Albertsen Lab
hCoV-19/Denmark/DCGC-25760/2021	EPI_ISL_818170	2021-01-04	Department of Virus and Microbiological Special Diagnostics	Albertsen Lab
hCoV-19/Sweden/SUS0000381/2021	EPI_ISL_1385894	2021-03-16	Clinical Microbiology	Section for Molecular Diagnostics
hCoV-19/Denmark/DCGC-21692/2020	EPI_ISL_757762	2020-12-21	Department of Virus and Microbiological Special Diagnostics	Albertsen Lab
hCoV-19/Sweden/20264006P/2021	EPI_ISL_2419414	2021-05-17	Swedish national genomic surveillance program of SARS-CoV-2	The Public Health Agency of Sweden
hCoV-19/Portugal/PT1836/2020	EPI_ISL_731938	2020-11-09	Instituto Nacional de Saude (INSA)	Instituto Nacional de Saude (INSA)
hCoV-19/Iceland/3156/2020	EPI_ISL_826849	2020-11-12	deCODE genetics	deCODE genetics
hCoV-19/Czech Republic/NRL_2810_21/2021	EPI_ISL_2002058	2021-02-12	National Institute of Public Health	National Institute of Public Health
hCoV-19/Sweden/RVFOI21-00896/2021	EPI_ISL_1968669	2021-04-18	Klinisk mikrobiologi	CBRN Defence and Security
hCoV-19/Sweden/SUS0001554/2021	EPI_ISL_1968966	2021-04-20	Clinical Microbiology	Section for Molecular Diagnostics
hCoV-19/Wales/ALDP-B1E23B/2020	EPI_ISL_710967	2020-11-01	Lighthouse Lab in Alderley Park	Wellcome Sanger Institute for the COVID-19 Genomics UK (COG-UK) Consortium
hCoV-19/Germany/HH-RKI-I-032180/2021	EPI_ISL_1216363	2021-02-26	Sonic - Labor Dr. von Froreich GmbH	Robert Koch Institute
hCoV-19/Germany/HB-RKI-I-165411/2021	EPI_ISL_2388855	2021-05-20	Sonic - MVZ Medizinisches Labor Bremen GmbH	Robert Koch Institute
hCoV-19/Singapore/809/2021	EPI_ISL_2349735	2021-04-29	National Public Health Laboratory	National Public Health Laboratory
hCoV-19/England/MILK-9C3EAC/2020	EPI_ISL_566780	2020-09-09	Lighthouse Lab in Milton Keynes	Wellcome Sanger Institute for the COVID-19 Genomics UK (COG-UK) consortium
hCoV-19/USA/MI-UM-10036306472/2020	EPI_ISL_596598	2020-10-06	University of Michigan Clinical Microbiology Laboratory	Lauring Lab
hCoV-19/Canada/AB-43137/2020	EPI_ISL_805506	2020-04-26	Alberta Precision Labs (APL)	Alberta Precision Labs (APL)
hCoV-19/Wales/ALDP-10690F3/2021	EPI_ISL_891967	2021-01-14	Lighthouse Lab in Alderley Park	Wellcome Sanger Institute for the COVID-19 Genomics UK (COG-UK) Consortium
hCoV-19/Denmark/DCGC-46303/2021	EPI_ISL_1065813	2021-02-08	Department of Virus and Microbiological Special Diagnostics	Aalborg University
hCoV-19/Wales/PHWC-488D8D/2020	EPI_ISL_639499	2020-11-01	Wales Specialist Virology Centre Sequencing lab	COVID-19 Genomics UK (COG-UK) Consortium
hCoV-19/Sweden/DC107216791/2021	EPI_ISL_1599589	2021-02-10	Swedish national genomic surveillance program of SARS-CoV-2	The Public Health Agency of Sweden
hCoV-19/USA/MA-CDCBI-CRSP_N6CV6PJ6DH6JDYY6/2021	EPI_ISL_1971811	2021-04-28	Broad Institute Clinical Research Sequencing Platform	Infectious Disease Program
hCoV-19/Iceland/4548/2020	EPI_ISL_828240	2020-10-01	deCODE genetics	deCODE genetics
hCoV-19/USA/WA-CDC-2-4105844/2020	EPI_ISL_1533569	2020-10-07	Kaiser Permanente Washington Health Research Institute	Genomics and Discovery
hCoV-19/Sweden/3922905663/2021	EPI_ISL_2210575	2021-02-18	Swedish national genomic surveillance program of SARS-CoV-2	The Public Health Agency of Sweden
hCoV-19/India/WB-1931300261424/2021	EPI_ISL_2400196	2021-04-08	INSACOG-WB	National Institute of Biomedical Genomics \u2013 INSACOG
hCoV-19/Netherlands/GE-EMC-510/2021	EPI_ISL_1310837	2021-01-15	Dutch COVID-19 response team	Erasmus Medical Center
hCoV-19/England/ALDP-15E9982/2021	EPI_ISL_2436667	2021-05-29	Lighthouse Lab in Alderley Park	Wellcome Sanger Institute for the COVID-19 Genomics UK (COG-UK) Consortium
hCoV-19/Denmark/DCGC-81985/2020	EPI_ISL_1890643	2020-12-21	Department of Virus and Microbiological Special Diagnostics	Aalborg University
hCoV-19/USA/MN-CDC-QDX23678388/2021	EPI_ISL_1738008	2021-04-06	Quest Diagnostics Incorporated	Centers for Disease Control and Prevention Division of Viral Diseases
hCoV-19/Mexico/JAL-InDRE_FB13060_S1630/2021	EPI_ISL_1821200	2021-04-02	LESP Jalisco	Instituto de Diagnostico y Referencia Epidemiologicos (INDRE)
hCoV-19/India/WB-1931300246206/2021	EPI_ISL_1589697	2021-03-16	INSACOG-WB	National Institute of Biomedical Genomics \u2013 INSACOG
hCoV-19/India/MH-NCCS-DHW50402/2021	EPI_ISL_1415307	2021-02-06	National Centre For Cell Science	National Centre For Cell Science \u2013 INSACOG
hCoV-19/USA/MT-MTPHL-3798685/2021	EPI_ISL_2421254	2021-05-05	Montana Public Health Laboratory	Montana Public Health Laboratory
hCoV-19/Iceland/3400/2020	EPI_ISL_827094	2020-10-08	deCODE genetics	deCODE genetics
hCoV-19/Japan/PG-36177/2021	EPI_ISL_2327121	2021-04-12	Pathogen Genomics Center	Pathogen Genomics Center
hCoV-19/Austria/CeMM3479/2021	EPI_ISL_1118054	2021-01-28	Klinikum Wels-Grieskirchen	Bergthaler laboratory
hCoV-19/Sweden/1916933764/2021	EPI_ISL_2214507	2021-03-08	Swedish national genomic surveillance program of SARS-CoV-2	The Public Health Agency of Sweden
hCoV-19/USA/MN-CDC-IBX363894497545/2021	EPI_ISL_2014662	2021-04-16	Infinity Biologix	Centers for Disease Control and Prevention Division of Viral Diseases
hCoV-19/USA/IN-CDC-STM-000047320/2021	EPI_ISL_1690407	2021-03-31	Helix/Illumina	Centers for Disease Control and Prevention Division of Viral Diseases
hCoV-19/Brazil/RJ-LNN00805/2021	EPI_ISL_2101641	2021-04-08	Unidade de apoio ao diagn\u00f3stico da COVID \u2013 UNADIG	Bioinformatics Laboratory / LNCC
hCoV-19/Sweden/1912292363/2021	EPI_ISL_2212366	2021-02-22	Swedish national genomic surveillance program of SARS-CoV-2	The Public Health Agency of Sweden
hCoV-19/Scotland/QEUH-963178/2020	EPI_ISL_531727	2020-08-11	NHSGGC West of Scotland Specialist Virology Centre / MRC-University of Glasgow Centre for Virus Research	Wellcome Sanger Institute for the COVID-19 Genomics UK (
hCoV-19/Sweden/3920652164/2021	EPI_ISL_1363992	2021-02-15	Swedish national genomic surveillance program of SARS-CoV-2	The Public Health Agency of Sweden
hCoV-19/England/QEUH-9B0E39/2020	EPI_ISL_559867	2020-09-03	Oxford Viromics	COVID-19 Genomics UK (COG-UK) Consortium
hCoV-19/Iceland/3093/2020	EPI_ISL_826764	2020-11-08	deCODE genetics	deCODE genetics
hCoV-19/Denmark/DCGC-45047/2021	EPI_ISL_1025425	2021-01-04	Department of Virus and Microbiological Special Diagnostics	Aalborg University
hCoV-19/Japan/PG-15497/2021	EPI_ISL_894288	2021-01-02	Pathogen Genomics Center	Pathogen Genomics Center
hCoV-19/Sweden/21-53025/2021	EPI_ISL_2278872	2021-04-21	Swedish national genomic surveillance program of SARS-CoV-2	The Public Health Agency of Sweden
hCoV-19/Denmark/DCGC-23941/2020	EPI_ISL_792719	2020-12-14	Department of Virus and Microbiological Special Diagnostics	Albertsen Lab
hCoV-19/England/QEUH-AD5A1B/2020	EPI_ISL_634629	2020-10-26	Lighthouse Lab in Glasgow	Wellcome Sanger Institute for the COVID-19 Genomics UK (COG-UK) consortium
hCoV-19/Iceland/5443/2020	EPI_ISL_829126	2020-10-07	deCODE genetics	deCODE genetics
hCoV-19/Sweden/21-51499/2021	EPI_ISL_1168154	2021-02-21	Klinisk mikrobiologi	The Public Health Agency of Sweden
hCoV-19/England/CAMC-B07E5F/2020	EPI_ISL_643382	2020-10-29	Lighthouse Lab in Cambridge	Wellcome Sanger Institute for the COVID-19 Genomics UK (COG-UK) Consortium
hCoV-19/England/CAMC-B79984/2020	EPI_ISL_667971	2020-11-13	Lighthouse Lab in Cambridge	Wellcome Sanger Institute for the COVID-19 Genomics UK (COG-UK) Consortium
hCoV-19/England/ALDP-9E7103/2020	EPI_ISL_580584	2020-09-24	Lighthouse Lab in Alderley Park	Wellcome Sanger Institute for the COVID-19 Genomics UK (COG-UK) consortium
hCoV-19/USA/MN-CDC-STM-000019208/2021	EPI_ISL_1268965	2021-02-16	Helix/Illumina	Centers for Disease Control and Prevention Division of Viral Diseases
hCoV-19/England/NORT-1B87461/2020	EPI_ISL_839613	2020-12-26	Northumbria University / South Tees Hospitals NHS Foundation Trust / North Cumbria Integrated Care NHS Foundation Trust / North Tees and Hartlepool NHS Foundation
hCoV-19/Denmark/DCGC-36242/2021	EPI_ISL_927383	2021-01-18	Department of Virus and Microbiological Special Diagnostics	Aalborg University
hCoV-19/Wales/PHWC-48E992/2020	EPI_ISL_680940	2020-11-13	Wales Specialist Virology Centre Sequencing lab	COVID-19 Genomics UK (COG-UK) Consortium
hCoV-19/England/ALDP-BE8F7F/2020	EPI_ISL_708888	2020-12-03	Lighthouse Lab in Alderley Park	Wellcome Sanger Institute for the COVID-19 Genomics UK (COG-UK) Consortium
hCoV-19/England/LOND-12509A7/2020	EPI_ISL_665242	2020-10-12	University College London Hospital	COVID-19 Genomics UK (COG-UK) Consortium
hCoV-19/Denmark/DCGC-62673/2021	EPI_ISL_1871244	2021-03-15	Department of Virus and Microbiological Special Diagnostics	Aalborg University
hCoV-19/England/OXON-F3FC41/2020	EPI_ISL_840230	2020-11-12	Oxford Viromics	COVID-19 Genomics UK (COG-UK) Consortium
hCoV-19/Iceland/4114/2020	EPI_ISL_827809	2020-10-12	deCODE genetics	deCODE genetics
hCoV-19/Denmark/DCGC-82382/2021	EPI_ISL_1891105	2021-01-11	Molekyl\u00e6r Medicinsk Afdeling	Aalborg University
hCoV-19/Denmark/DCGC-13614/2020	EPI_ISL_712188	2020-11-30	Department of Virus and Microbiological Special Diagnostics	Albertsen Lab
hCoV-19/Slovenia/17-024431-CE/2021	EPI_ISL_1267113	2021-03-05	National Laboratory for Health	CISLD (Clinical Institute of Special Laboratory Diagnostics)
[truncated: 53,812 more rows]
